# Supplementary material for: Proteomic Analysis on Human Islets Suggests Nucleocytoplasmic Transport as a Mechanism of PERK Attenuation Effects in Diabetes
Source: Mol Cell Proteomics. 2026 May 18;25(6):101588. doi: 10.1016/j.mcpro.2026.101588 (PMC13277438; doi:10.1016/j.mcpro.2026.101588)
Supplement: Tables S1–S12 [file mmc2.xlsx]

## Sheet: contents
Contents
Supplementary Table S1	Criteria for Enrollment
Supplementary Table S2	Isolation Window Widths for DIA-MS Acquisition
Supplementary Table S3	Primer Sequences Used for RT-PCR
Supplementary Table S4	Details of Islet Donors
Supplementary Table S5	List of 5945 initially identified proteins and raw intensity values from TMT-Based Proteomic Analysis
Supplementary Table S6	Protein Quartiles and Ranking Based on Cumulative Intensity in TMT-based analysis
Supplementary Table S7	Functional Annotation of 5513 Proteins Using Human Protein Atlas (HPA) Database in TMT-based analysis
Supplementary Table S8	List of 161 Proteins with Significant Differential Abundance Identified by ANOVA in TMT-based analysis
Supplementary Table S9	List of DEPs Identified by Pairwise T-Tests in TMT-based analysis
Supplementary Table S10	List of Proteins with Significant Differential Abundance Identified by ANOVA in the replication cohort using DIA-MS
Supplementary Table S11	Functional Annotation of Representative Targets of PDX1 Enriched in Cluster 5 of TMT-based analysis
Supplementary Table S12	List of DEPs Identified by Pairwise T-Tests in the replication cohort using DIA-MS

## Sheet: S1
Supplementary Table S1. Criteria for Enrollment
	1) Patients undergoing pancreatic surgery for localized lesions
	2) Absence of diabetes, confirmed by an oral glucose tolerance test or HbA1c measurement performed within 1 month prior to surgery
	3) Exclusion of patients with evidence of diffuse pancreatitis or pancreatic fibrosis on preoperative imaging within 1 month or based on intraoperative findings.

## Sheet: S2
Supplementary Table S4. Isolation Window Widths for DIA-MS Acquisition
Mass windows	start (m/z)	end (m/z)
W1	350	417.75
W2	417.25	431.75
W3	431.25	458.75
W4	445.25	470.75
W5	458.25	482.75
W6	470.25	494.74
W7	482.25	506.75
W8	494.25	518.75
W9	506.25	518.75
W10	518.25	530.75
W11	530.25	542.75
W12	542.25	553.75
W13	553.25	566.75
W14	566.25	578.75
W15	578.25	590.75
W16	590.25	603.75
W17	603.25	616.75
W18	616.26	630.75
W19	630.25	643.75
W20	643.25	657.75
W21	657.25	672.75
W22	672.25	686.72
W23	686.25	701.75
W24	701.25	717.75
W25	717.25	735.75
W26	735.25	752.75
W27	752.25	771.75
W28	771.25	790.75
W29	790.25	811.75
W30	811.25	831.75
W31	831.25	853.75
W32	85.25	876.75
W33	876.25	901.75
W34	901.25	929.75
W35	929.25	958.75
W36	958.25	990.75
W37	990.25	1029.75
W38	1029.25	1072.75
W39	1072.25	1126.75
W40	1126.25	1650

## Sheet: S3
Supplementary Table S2. Primer Sequences Used for RT-PCR
	Gene	Primer Direction	Primer Sequence
	FBXW5	Forward	CATACACGGACACATCATCGGC
		Reverse	GAACACCAGCAGGTCAATCTCC
	G3BP2	Forward	GTTTGCTGTCTAACAGTGGA
		Reverse	TATTTGGAACAGATCCTTCAGG
	SNX9	Forward	GGTCAGCCATTCCAATCCCTTC
		Reverse	ATGGCGACACATCCTGGTCATC
	NUP58	Forward	GCTTTAGCGGCACAACTTCAGTC
		Reverse	TGGCTTCTGCTCGCCTTGTTTC
	18s	Forward	AAACGGCTACCACATCCAAG
		Reverse	GCTGGAATTACCGCGGCT

## Sheet: S4
Supplementary Table S3. Details of Islet Donors
Serial numebr	Age, years	Sex	BMI, Kg/m2	Race	Pancreatic lesion (SNUH) / cause of death (IIDP)	Glycemic homeostasis	Cold ischemic time, hours	pancreatic tissues for islet isolation (g)	Islet yield (IEQ)	Treatment allocation for each donor			Useage
										C	GLT	GLT + PERKi
15	59	Female	17.4	East Asian	IPMN	IGT	1.5	2.4	750				Proteomics (TMT): islet pooling when protein extraction
22	63	Female	22.1		Collagenous nodule	IGT	3.5	0.3869	150
26	30	Female	20.8		MCN	NGT	7	0.7	240
28	59	Male	24.6		IPMN	NGT	1	1.11	300
29	30	Male	26.4		SPN	NGT	1	0.6	240
30	36	Male	21.2		Insulinoma	NGT	1	0.28	60
31	26	Female	19.2		MCN	NGT	1	0.25	50
17	42	Female	20.1	East Asian	NET	NGT	22	1.02	100				Proteomics (DIA-MS)
33	64	Female	22.1		IPMN	IGT	1	0.33	60
40	74	Female	23.2		Pancreatic cancer	IGT	1	1.4	750
41	64	Female	18.7		NET	IGT	1	0.96	450
9	62	Female	22.8	East Asian	SCN	NGT	1.5	1.06	600				WB, ICC, RT-PCR
10	60	Female	22.7		NET	IGT	1.5	0.7	600
11	44	Female	25.1		NET	IFG, IGT	1	0.75	800
14	62	Male	25.8		NET	NGT	1.5	5.01	560
25	67	Female	30.4		SCN	IGT	1	0.53	100
27	49	Female	23.9		MCN	NGT	1	0.35	55
34	62	Male	27.1		Epidermal cyst	IFG, IGT	1	0.18	45
35 (pooling)	69	Female	19.9		Pancreatic cancer	IGT	8	1.05	300
	68	Male	22.2		Pancreatic cancer	IFG, IGT	1
36	65	Female	24.4		NET	IFG, IGT	1	0.46	90
37	65	Female	23.3		Pancreatic cancer	IGT	1	0.4	80
SAMN 42008301	36	Male	30	White	Anoxia	no history of diabetes (HbA1c 5%)	14	NA	NA
SAMN 47805061	39	Female	31.9	White	Anoxia	no history of diabetes (HbA1c 4.8%)	11	NA	NA
Partial pancreatic tissue were donated from 22 non-diabetic participants who underwent elective surgery at Seoul National University Hospital (SNUH) between 2021 and 2025.
Islets were isolated and used for various experiments
For validation studies, 2 deceased organ donors' islets distributed by IIDP were included (application # BS629i).
ICC, immunocytochemistry; IEQ, islet equivalent; IFG, impaired fasting glucose; IGT, impaired glucose tolerance; IIDP, Integrated Islet Distribution Program; IPMN, intraductal papillary mucinous neoplasm; MCN, mucinous cystic neoplasm; NA, not accessible; NET, neuroendocrine tumor; NGT, normal glucose tolerance; RT-PCR, reverse transcription polymerase chain reaction; SCN, serous cystic neoplasm;…

## Sheet: S5
Supplementary Table S5. List of 5945 initially identified proteins and raw intensity values from TMT-based proteomic analysis
No.	Uniprot Accession	Protein Name	Gene Symbol	Coverage [%]	# Unique Peptides	# AAs	MW [kDa]	Score Sequest HT: Sequest HT	Protein Intensity
									Control_1	Control_3	GLT_1	GLT_3	GLT_4	GLT+PERKi_1	GLT+PERKi_2	GLT+PERKi_3	GLT+PERKi_4
1	O95881	Thioredoxin domain-containing protein 12	TXNDC12	31	5	172	19.2	34.38	446.7	518.5	338.7	388.6	413	381.7	702.3	377.3	474.6
2	O00330	Pyruvate dehydrogenase protein X component, mitochondrial	PDHX	16	9	501	54.1	40.03	514.7	759.5	437.2	480.2	543	414.4	885.3	558.8	736.4
3	Q96GX9	Methylthioribulose-1-phosphate dehydratase	APIP	21	4	242	27.1	15.94	115.7	158.3	73.1	119	109.9	95.7	168.8	118.2	192.1
4	O76071	Probable cytosolic iron-sulfur protein assembly protein CIAO1	CIAO1	13	4	339	37.8	9.93	137.6	190.1	101.5	141.9	143.6	135.1	219.5	139.2	196.3
5	Q53EP0	Fibronectin type III domain-containing protein 3B	FNDC3B	5	6	1204	132.8	21.35	220.5	296.9	186	208.1	243.9	187.2	357.8	209.9	301.3
6	Q13423	NAD(P) transhydrogenase, mitochondrial	NNT	30	32	1086	113.8	352.84	3843.6	6167.9	3287.1	3742.2	3741.2	3117.1	6573.7	3686.2	5517.8
7	O15066	Kinesin-like protein KIF3B	KIF3B	4	2	747	85.1	11.42	145.9	162.4	86.3	118.8	125.4	101.3	169.3	134.4	179.2
8	Q9UIJ7	GTP:AMP phosphotransferase AK3, mitochondrial	AK3	49	11	227	25.6	121.27	1347.8	1871.6	873.8	1174.6	1156.2	1089.9	1906.3	1217.1	1769.1
9	O60942	mRNA-capping enzyme	RNGTT	4	2	597	68.5	6.73	25.9	26.2	18.2	27.3	23.8	20	31.1	27	30.8
10	Q00577	Transcriptional activator protein Pur-alpha	PURA	37	8	322	34.9	104.04	677.9	1105.8	485.4	647.4	738.5	643.8	1240.5	608.9	1177
11	Q9C0J8	pre-mRNA 3' end processing protein WDR33	WDR33	2	3	1336	145.8	11.57	101.6	128.6	76.7	100.1	108.9	93.3	169.3	102.3	141.4
12	Q9UGI8	Testin	TES	33	13	421	48	46.75	638.6	856.3	463	635.7	644.1	615.5	1216.6	654.5	929
13	Q13185	Chromobox protein homolog 3	CBX3	18	2	183	20.8	27.11	452.4	728.3	291.8	444.5	473.8	353.3	743.4	444.4	757.6
14	Q15750	TGF-beta-activated kinase 1 and MAP3K7-binding protein 1	TAB1	9	4	504	54.6	7.56	142.1	156.3	99.9	128.8	134.1	120.9	207.3	127.5	173.2
15	P57105	Synaptojanin-2-binding protein	SYNJ2BP	55	6	145	15.9	55.44	419.3	634	340.9	409.5	448.8	349.3	744.4	425.2	620.2
16	P45974	Ubiquitin carboxyl-terminal hydrolase 5	USP5	23	18	858	95.7	120.81	1178.1	1609.5	869.1	1117.2	1228.6	1025.1	1570.4	1153.9	1694.1
17	P04075	Fructose-bisphosphate aldolase A	ALDOA	63	16	364	39.4	757.01	7640.6	10502.8	5349.1	7238.4	8009.9	4847.7	13411.7	6965.5	11182.9
18	P0DPB6	DNA-directed RNA polymerases I and III subunit RPAC2	POLR1D	10	1	133	15.2	0	NaN	NaN	NaN	NaN	NaN	NaN	NaN	NaN	NaN
19	Q8NHQ8	Ras association domain-containing protein 8	RASSF8	2	1	419	48.3	2.39	15.4	16.7	8.3	12.8	19	12.1	18.7	12.8	18.6
20	Q71RC2	La-related protein 4	LARP4	2	1	724	80.5	2.18	NaN	NaN	NaN	NaN	NaN	NaN	NaN	NaN	NaN
21	Q86SQ0	Pleckstrin homology-like domain family B member 2	PHLDB2	2	3	1253	142.1	8.62	78.3	101.5	52.8	95.6	91.2	61.3	156.1	87.3	116.4
22	Q7L5A8	Fatty acid 2-hydroxylase	FA2H	4	1	372	42.8	4.63	12.1	13.8	9.4	8	8.4	7.7	15.1	10.4	10.7
23	Q9UH17	DNA dC->dU-editing enzyme APOBEC-3B	APOBEC3B	10	3	382	45.9	10.84	57.2	51.9	44.9	59	53.8	41.2	99.9	57.2	60
24	A0A0J9YX86	Golgin subfamily A member 8Q	GOLGA8Q	1	1	632	71.6	2.13	19.8	38.2	22.1	20.3	21.7	25.5	53.3	23.4	39.6
25	Q96FV9	THO complex subunit 1	THOC1	9	6	657	75.6	8.86	319.9	496.2	220.3	316.2	345.4	274.7	551.4	322.1	535.6
26	P63104	14-3-3 protein zeta/delta	YWHAZ	66	3	245	27.7	532.75	2162	3345.1	1355.6	2119	2198.8	1737.5	3736.9	2125.5	3229
27	A0A087X2I1	Proteasome 26S subunit, ATPase 6	PSMC6	36	14	403	45.8	92.85	936.2	1334.5	662.2	901.5	987.2	813.1	1573.4	880.3	1400.7
28	P58546	Myotrophin	MTPN	35	4	118	12.9	27.7	330.1	518.4	222.5	315.9	382.6	256.1	549.1	296.3	525.2
29	Q9HA77	Probable cysteine--tRNA ligase, mitochondrial	CARS2	19	10	564	62.2	36.55	753.9	788.2	558	746.6	885.9	663.1	1302.8	747	1031
30	Q53T59	HCLS1-binding protein 3	HS1BP3	6	2	392	42.8	4.04	33.1	34	21.4	26	28.4	23.6	44.6	32.5	36.3
31	P83436	Conserved oligomeric Golgi complex subunit 7	COG7	2	2	770	86.3	5.9	71.9	86.1	57.1	74.5	105.3	72	158.3	58.7	121.2
32	Q6IC98	GRAM domain-containing protein 4	GRAMD4	2	1	578	66.4	2.35	16	18.7	6.5	11.5	11.8	8.5	15.5	14	20.7
33	A0A0B4J2D5	Putative glutamine amidotransferase-like class 1 domain-containing protein 3B, mitochondrial	GATD3B	44	10	268	28.1	65.04	607.7	988.6	462.2	587.5	634.6	514.5	979.5	584.4	927.8
34	P13929	Beta-enolase	ENO3	9	1	434	47	361.8	22.2	29.8	17.2	21.1	21.6	17.3	31.2	24.5	33
35	Q9ULZ3	Apoptosis-associated speck-like protein containing a CARD	PYCARD	9	2	195	21.6	9.24	98.6	132	66.7	97.7	94.3	89.1	146	84.7	133.4
36	A0A1W2PNX8	Unc-45 myosin chaperone A	UNC45A	23	24	1084	118.3	82.96	1185.2	1561.8	807.8	1095	1334.7	1006.1	1609.7	1027	1722.1
37	Q9H5N1	Rab GTPase-binding effector protein 2	RABEP2	9	6	569	63.5	15.71	281.3	374.9	191.5	246.4	260.9	242.7	484.9	257.3	384.6
38	A0A0D9SGE8	PHD finger protein 6	PHF6	2	1	366	41.3	2.61	20.6	37.6	13.2	21.4	23.2	18.6	34.8	18.3	34.9
39	A8MXP9	Matrin 3	MATR3	28	22	895	99.9	218.6	1869.2	2603.2	1328.2	1955	1881.6	1579.4	3592.9	1933.6	2862.6
40	Q14C86	GTPase-activating protein and VPS9 domain-containing protein 1	GAPVD1	5	5	1478	164.9	5.92	61	103.4	43.2	57.5	68.6	51	100.9	54.6	87
41	A0A8V8TQI8	OS9 endoplasmic reticulum lectin	OS9	20	11	668	75.6	31.41	521.9	855.7	486.3	555.2	635.2	465.6	831.9	553.4	889.1
42	Q9Y6D5	Brefeldin A-inhibited guanine nucleotide-exchange protein 2	ARFGEF2	10	9	1785	201.9	50.34	332.3	501.9	237.9	285.1	369.6	288.8	689.8	288	515.7
43	A0A2R8YDT1	Glutamine synthetase	GLUL	8	4	507	57.1	9.71	193.2	197.6	129.1	167.6	190.7	141.7	258.7	171.5	191.6
44	P26641	Elongation factor 1-gamma	EEF1G	40	19	437	50.1	279.99	4726.5	9297.2	3716.8	4196.7	5607.3	5113.1	10429.1	4463.3	8720.2
45	Q9UJX6	Anaphase-promoting complex subunit 2	ANAPC2	4	3	822	93.8	15	88.7	118.7	55.2	72.4	87.5	74.9	148.9	82.9	119.9
46	P51970	NADH dehydrogenase [ubiquinone] 1 alpha subcomplex subunit 8	NDUFA8	9	2	172	20.1	2.26	51.5	91.1	43.4	61.7	121	64.8	146.6	46.6	147.2
47	Q16853	Membrane primary amine oxidase	AOC3	10	7	763	84.6	46.64	431.9	413.6	301.3	439.7	265.3	350.7	401.6	503.6	422.7
48	Q4G0F5	Vacuolar protein sorting-associated protein 26B	VPS26B	17	4	336	39.1	16.84	64.6	81.8	47.5	55.5	61	70.7	129.4	79.4	78.6
49	Q9BQ67	Glutamate-rich WD repeat-containing protein 1	GRWD1	7	3	446	49.4	11.41	110.6	141.5	86.2	105.4	121.9	97.6	192	117.3	143.3
50	Q14432	cGMP-inhibited 3',5'-cyclic phosphodiesterase 3A	PDE3A	3	4	1141	124.9	9.84	116	167.4	92.1	137.8	149.5	86.7	165.5	130.4	209.8
51	Q08AM6	Protein VAC14 homolog	VAC14	8	6	782	87.9	25.99	313.2	380.2	195.8	267.2	298.9	304.6	478.2	283.8	398.8
52	A0A2R8Y504	Sarcoglycan epsilon	SGCE	2	1	500	56.7	2.7	29.3	32.8	16	21.6	26.8	20	31.7	21.9	36.2
53	Q13228	Methanethiol oxidase	SELENBP1	44	18	472	52.4	224.78	1588.2	2169.3	1077.2	1517	1824.8	1413.9	2029.4	1672.4	2694.1
54	P31944	Caspase-14	CASP14	4	1	242	27.7	2.65	20.4	65	22	28.5	39.3	24.5	45.2	32.2	52.3
55	A0A286YEY4	Immunoglobulin heavy constant gamma 2 (G2m marker) (Fragment)	IGHG2	10	2	395	43.8	29.42	97.9	98.3	89.6	85.5	60.9	163.6	81.2	179.1	111.2
56	A0A0G2JLB3	Glucosylceramidase	GBA1	10	6	536	59.6	21.45	599.7	668.9	387.1	556.2	581.9	442.4	917.8	588.9	797.3
57	Q9Y259	Choline/ethanolamine kinase	CHKB	4	1	395	45.2	2.96	10.3	21.9	8.3	12.1	12.3	11.7	16.5	10.6	13.8
58	P30154	Serine/threonine-protein phosphatase 2A 65 kDa regulatory subunit A beta isoform	PPP2R1B	10	2	601	66.2	12.51	30.3	31.8	22.6	26.8	30	24.6	49.5	24.8	35.3
59	A0A2R8Y5K2	C9orf72-SMCR8 complex subunit	C9orf72	2	1	492	55.5	2.66	39.5	45.4	36.3	40.3	33.9	41.6	59.2	40.2	51.7
60	Q92805	Golgin subfamily A member 1	GOLGA1	4	3	767	88.1	11.47	73.3	112.3	62.2	75.6	81.9	75.2	149.7	87.4	108.9
61	Q9BYG5	Partitioning defective 6 homolog beta	PARD6B	3	1	372	41.2	5.37	64	77.7	50.1	63.1	73.8	63.6	87.2	66.7	88.3
62	G3V1L9	Tight junction protein 1	TJP1	20	30	1861	208.2	246.64	1677.6	2375.6	1186.9	1802	1949.6	1490.6	3563.6	1706.7	2652.1
63	A0A0A0MTL6	RHO family interacting cell polarization regulator 1	RIPOR1	2	2	1238	134	5.4	96.8	92.4	81.1	89.8	90	76	119.2	100.9	111.8
64	P53597	Succinate--CoA ligase [ADP/GDP-forming] subunit alpha, mitochondrial	SUCLG1	31	8	346	36.2	142.78	1421.4	2079	984	1311.4	1483.8	1194.6	2438.9	1272.7	2253
65	O15264	Mitogen-activated protein kinase 13	MAPK13	12	3	365	42.1	17.97	121.8	151.4	91.7	126.9	140.9	95.4	144.3	119.3	162.5
66	P46977	Dolichyl-diphosphooligosaccharide--protein glycosyltransferase subunit STT3A	STT3A	21	16	705	80.5	294.3	5032.3	8421.7	4340.9	4496.8	4980.9	4951.3	8530.5	5067.7	8056.6
67	P10644	cAMP-dependent protein kinase type I-alpha regulatory subunit	PRKAR1A	21	8	381	43	30.91	404.1	561.3	265.4	382.8	523.7	344.2	791	385.6	585.7
68	Q9Y4G6	Talin-2	TLN2	12	17	2542	271.4	146.22	1056.8	1698.9	843.9	1001.4	1089.4	973	1993.1	988.3	1635.3
69	O15498	Synaptobrevin homolog YKT6	YKT6	52	9	198	22.4	40.39	357.6	714.4	254.1	335.6	403.1	323.7	822.1	325.3	644.7
70	Q6ZSS3	Zinc finger protein 621	ZNF621	2	1	439	49.2	8.27	9.4	14.7	7.5	8.5	7.4	13.4	8.9	16.4	22
71	Q9BRT3	Migration and invasion enhancer 1	MIEN1	23	3	115	12.4	14.12	285	388.4	208.5	268.3	313.2	224.8	432.7	268	398.9
72	Q6JQN1	Acyl-CoA dehydrogenase family member 10	ACAD10	7	6	1059	118.8	15.95	279	280.3	168.8	231.9	212.3	149	202	257.3	272.3
73	Q08623	Pseudouridine-5'-phosphatase	PUDP	4	1	228	25.2	3.11	20	40.8	14	15.3	22.1	16.8	34.7	12.1	32.6
74	Q9UBS4	DnaJ homolog subfamily B member 11	DNAJB11	35	11	358	40.5	241.84	799.1	1249.2	715.7	731.1	824.4	785.1	1276.7	808.7	1117.6
75	Q6PIJ6	F-box only protein 38	FBXO38	2	3	1188	133.9	5.62	158.6	171.6	147	160.3	130.8	120.5	172.2	173.9	166.2
76	P61026	Ras-related protein Rab-10	RAB10	35	5	200	22.5	164.46	1051.3	1762.2	633.8	1040.4	1076.4	786.9	1844	1049.9	1939
77	Q9BU68	Proline-rich protein 15-like protein	PRR15L	17	1	103	11.7	3.52	10.4	11.8	9.3	9.9	12.8	9.2	15.4	12.5	15.2
78	A0A8V8TRF6	Cytoplasmic linker associated protein 1	CLASP1	9	10	1454	160.3	18.75	180.6	221.6	113.3	159.5	164.2	135.9	266.6	153.3	217.9
79	Q7L5N7	Lysophosphatidylcholine acyltransferase 2	LPCAT2	6	4	544	60.2	13.58	324.7	433.5	250.2	326.3	367.1	279.7	402.8	306	498
80	P61758	Prefoldin subunit 3	VBP1	26	5	197	22.6	14.51	278.7	466.8	175.9	277.4	307.4	230.2	507.5	266.2	435.2
81	P62633	CCHC-type zinc finger nucleic acid binding protein	CNBP	38	6	177	19.5	39.6	349.6	522	249.9	363.4	387.6	339.1	763.3	364.5	577.4
82	Q07889	Son of sevenless homolog 1	SOS1	3	4	1333	152.4	8.6	58.6	66.7	36.4	55	60.9	50.6	92.4	61.3	70.2
83	O43815	Striatin	STRN	11	6	780	86.1	18.01	202.4	235.6	141.7	215.6	204.7	139	289.1	205.4	280.1
84	Q5SZK8	FRAS1-related extracellular matrix protein 2	FREM2	1	5	3169	350.9	10.5	119.8	156.7	82.1	119	142.7	111.7	153.8	137.1	186.5
85	E9PNP3	Mth938 domain-containing protein	AAMDC	37	5	141	15.6	24.08	755.4	735	537.5	663.8	465.4	540.2	597.3	678.4	568.9
86	F5GYQ1	V-type proton ATPase subunit	ATP6V0D1	22	8	392	44.6	40.44	465.9	656.4	326.6	416.4	516.6	354.5	606.7	437.5	717.4
87	Q9UHL4	Dipeptidyl peptidase 2	DPP7	25	11	492	54.3	133.09	1718.9	1814.6	1085.2	1608.6	1307.4	1331.9	2423.1	1785.5	1853.5
88	J3KN67	Tropomyosin 3	TPM3	44	1	285	33.2	275.55	1365.5	2168.1	958.1	1396.4	1504.6	1131.5	2565.1	1326.2	2246.9
89	Q9H1E3	Nuclear ubiquitous casein and cyclin-dependent kinase substrate 1	NUCKS1	35	7	243	27.3	49.45	765.1	1304.5	523.3	767	842.4	586.7	1311.8	675.7	1399.2
90	Q6STE5	SWI/SNF-related matrix-associated actin-dependent regulator of chromatin subfamily D member 3	SMARCD3	9	1	483	55	5	38.3	40.8	29.8	33.3	33.6	33.6	37.5	25.7	36.6
91	O60645	Exocyst complex component 3	EXOC3	8	6	745	85.5	23.27	403.6	490.3	294.3	359.6	363.1	320.1	543.8	348.5	474
92	Q86U28	Iron-sulfur cluster assembly 2 homolog, mitochondrial	ISCA2	21	3	154	16.5	15.77	320.9	381.6	244.7	317.1	308.9	268.6	403.2	317.6	451.5
93	A0A0G2JNY3	Rho GTPase-activating protein 27	ARHGAP27	1	1	889	98.4	2.48	29.5	24.2	19.3	27.8	21.2	22.3	30	21.7	26.9
94	Q6ZR64	HBV PreS1-transactivated protein 1	MXRA7	14	1	213	23.4	17.79	12.4	5.9	11.2	6.4	9.5	16.2	26.3	13.9	11.3
95	A0A6Q8PGB1	Centrosomal protein 290	CEP290	1	1	2766	323	14.22	412	482.5	282.9	381.8	403.1	332.9	543.1	381.7	480
96	Q9NR28	Diablo IAP-binding mitochondrial protein	DIABLO	22	6	239	27.1	34.99	245.1	283.3	172.2	222.2	229	195	383.3	220.3	284.6
97	Q6XZF7	Dynamin-binding protein	DNMBP	2	3	1577	177.2	8.28	61.6	77.1	45.8	51.4	64.6	59.5	91.5	55.3	87.5
98	Q9BYB0	SH3 and multiple ankyrin repeat domains protein 3	SHANK3	1	1	1731	184.6	0	NaN	NaN	NaN	NaN	NaN	NaN	NaN	NaN	NaN
99	A0A8I5KV92	Eukaryotic translation initiation factor 4 gamma 3	EIF4G3	4	5	1895	207.8	53.93	438.1	604.3	290.3	383.2	454.1	402.8	798.1	408.7	590.8
100	A0A087WX15	Glutamate receptor interacting protein 2	GRIP2	1	1	1140	122.7	2.58	38.2	51.5	28.9	28.4	39	41.8	54.5	32.9	51.9
101	G3XAN8	Mitochondrial import inner membrane translocase subunit	TIMM8B	11	1	98	11.1	2.2	6.5	13	6	9.3	16.8	8.4	18	6.3	17.8
102	P00325	All-trans-retinol dehydrogenase [NAD(+)] ADH1B	ADH1B	27	3	375	39.8	69.03	764.7	841.3	663.9	801.1	642.2	839.5	1119.9	969.3	1013
103	P34810	Macrosialin	CD68	6	1	354	37.4	4.07	NaN	NaN	NaN	NaN	NaN	NaN	NaN	NaN	NaN
104	Q9Y6I4	Ubiquitin carboxyl-terminal hydrolase 3	USP3	8	4	520	58.9	11.89	93.3	96.5	37	62	56.6	49.4	110.6	57.1	83.3
105	Q99590	Protein SCAF11	SCAF11	2	2	1463	164.6	2.46	8.8	13.2	5.3	10	9.4	6.1	28	6.8	19.8
106	Q8IXQ9	Electron transfer flavoprotein beta subunit lysine methyltransferase	ETFBKMT	4	1	262	29.4	3.01	20.4	29.4	20.7	23.8	19.8	13.5	28.2	25	30
107	Q9BUH6	Protein PAXX	PAXX	31	5	204	21.6	25	226.4	285.2	149.6	207.6	206.7	166.6	363.2	194	260.2
108	O15530	3-phosphoinositide-dependent protein kinase 1	PDPK1	5	3	556	63.1	8.14	138.1	186.4	95.6	112	131.4	119	187.5	119.3	190.1
109	O95749	Geranylgeranyl pyrophosphate synthase	GGPS1	7	2	300	34.8	6.67	96.5	115.6	74.5	95.4	108.5	87.7	148.7	82.9	129.4
110	O43824	Putative GTP-binding protein 6	GTPBP6	8	4	516	56.9	12.23	193	238.4	149.4	184.5	172.8	176.7	290.3	203.7	240.3
111	Q8ND24	RING finger protein 214	RNF214	8	5	703	77.6	13.54	99.9	131.3	87.9	123.2	102.9	98.4	188.7	96.7	141.9
112	P48739	Phosphatidylinositol transfer protein beta isoform	PITPNB	35	6	271	31.5	56.73	587	860	415.4	564.6	606.8	517.6	1158.1	553.6	855.5
113	P40306	Proteasome subunit beta type-10	PSMB10	4	1	273	28.9	3.67	105	144.6	67.3	116.2	94.3	63.3	244.6	117	144.8
114	P08263	Glutathione S-transferase A1	GSTA1	38	1	222	25.6	304.46	493.4	792.9	346.5	434.7	463.5	545.9	850.1	478.1	663.3
115	Q96D71	RalBP1-associated Eps domain-containing protein 1	REPS1	3	2	796	86.6	5.53	15.8	24.1	13.7	18.2	21.4	14.8	33	17.5	34
116	Q5T0F9	Coiled-coil and C2 domain-containing protein 1B	CC2D1B	2	2	858	94.2	5.19	52.8	71.2	32.5	46.4	56.5	47.6	103.5	47.4	72.9
117	Q06278	Aldehyde oxidase	AOX1	20	24	1338	147.8	161.55	1113.5	2221.5	1027.5	1001.9	1514.6	1208.1	3167.5	1040	2093.3
118	D6RF35	Vitamin D-binding protein	GC	5	1	476	53	2.57	12.4	16.8	7.6	7.8	10.6	9.3	16.2	16.5	18.2
119	A0A3B3IS67	Tissue factor pathway inhibitor	TFPI2	19	3	241	27.7	12.79	92.8	175.3	82	93.6	94.9	80.6	160	96.3	151.3
120	Q7Z2W9	39S ribosomal protein L21, mitochondrial	MRPL21	19	3	205	22.8	12.58	198.6	234.1	121.2	173.6	172.3	134.4	252.5	175.2	233.6
121	Q5HYK3	2-methoxy-6-polyprenyl-1,4-benzoquinol methylase, mitochondrial	COQ5	9	3	327	37.1	8.56	184	198.7	131.6	182.8	172	165.2	297.9	176.1	226
122	P69905	Hemoglobin subunit alpha	HBA1	62	3	142	15.2	241.25	432.5	583.8	345.7	405.6	428.6	415.3	559.4	613.5	704.7
123	Q2M296	Methenyltetrahydrofolate synthase domain-containing protein	MTHFSD	3	1	383	42.1	2.04	14.3	33.2	14	17.5	15.9	15.6	37.3	17.1	24.8
124	F8W6C2	Spermatogenesis associated serine rich 2 like (Fragment)	SPATS2L	20	1	265	29.9	17.69	92	121.5	71.3	93.2	107	74.7	176.9	91.3	150.1
125	P13473	Lysosome-associated membrane glycoprotein 2	LAMP2	7	3	410	44.9	37.46	439.7	477.2	272.5	416.2	428.2	302	581.9	450.3	593.9
126	P39023	60S ribosomal protein L3	RPL3	46	16	403	46.1	480.96	5482.3	9202.9	4420.2	5359.8	6476.2	5840.5	10877.7	5472.9	9312.7
127	Q9H4E7	Differentially expressed in FDCP 6 homolog	DEF6	6	4	631	73.9	12.02	167.5	220.4	121.7	149	157.4	142.7	244.9	138.8	212.3
128	Q86VY4	Testis-specific Y-encoded-like protein 5	TSPYL5	3	1	417	45.1	2.19	NaN	NaN	NaN	NaN	NaN	NaN	NaN	NaN	NaN
129	P52943	Cysteine-rich protein 2	CRIP2	20	4	208	22.5	49.45	391.9	587.7	347	420.7	437.9	301.5	555.8	436.3	673.2
130	X6RLX0	ELKS/RAB6-interacting/CAST family member 1	ERC1	13	13	1120	128.4	48.71	393	383.7	230.2	323	343.4	274.6	457.9	322.7	482.2
131	Q15642	Cdc42-interacting protein 4	TRIP10	14	1	601	68.3	28.82	268.8	356.3	189.4	258.3	281.1	200.8	407.6	273.8	374.6
132	F5GYR0	Actin binding LIM protein family member 2	ABLIM2	5	2	650	71.9	7.2	38	44	27.1	40.1	37.3	34.1	49.3	36.9	45.8
133	P05106	Integrin beta-3	ITGB3	3	2	788	87	1.82	26.1	17.9	15.4	17.4	17.7	18.8	27.8	23.9	16.6
134	Q9ULM3	YEATS domain-containing protein 2	YEATS2	1	1	1422	150.7	6.05	NaN	NaN	NaN	NaN	NaN	NaN	NaN	NaN	NaN
135	P40313	Chymotrypsin-like protease CTRL-1	CTRL	35	6	264	28	166.3	860.9	1324.1	884.7	775.3	953.7	1097.3	861.4	784.4	1137.1
136	Q8N4S9	MARVEL domain-containing protein 2	MARVELD2	4	3	558	64.1	6.76	82.4	104.7	63.2	91	77.2	74.1	130.3	84.3	116.4
137	Q92621	Nuclear pore complex protein Nup205	NUP205	8	14	2012	227.8	52.2	878.4	1323.3	631	830.6	908	716.2	1520.8	838.9	1377.2
138	H0Y4W2	Transformation/transcription domain associated protein	TRRAP	2	6	3873	438.6	9.18	136.1	202.1	94.5	134.9	139.2	110.4	238.4	124.2	191.7
139	Q2TAA2	Isoamyl acetate-hydrolyzing esterase 1 homolog	IAH1	3	1	248	27.6	2.28	177	227.1	129.6	169.3	172	118.2	219.4	168.2	217.3
140	P28838	Cytosol aminopeptidase	LAP3	37	16	519	56.1	132.21	1269.6	1873.9	974.2	1206.4	1413.3	1103	2517.9	1335.6	2024.3
141	E7ESC6	Exportin 7	XPO7	15	14	1088	124	39.99	494.4	672.1	323.2	416.3	436.2	389.2	699.8	378.1	649.5
142	P38606	V-type proton ATPase catalytic subunit A	ATP6V1A	27	14	617	68.3	201.11	1122.9	1509.5	823.1	979.8	1136.8	950.7	1512.8	1082.8	1537.6
143	Q9NY12	H/ACA ribonucleoprotein complex subunit 1	GAR1	25	5	217	22.3	22.13	516.3	604.9	360.6	457.4	467.8	405.2	796.2	471.5	640.3
144	Q9UI42	Carboxypeptidase A4	CPA4	14	5	421	47.3	8.32	182.3	240.4	98.7	154.3	158.8	113.2	195.4	96.3	132.5
145	Q8IV38	Ankyrin repeat and MYND domain-containing protein 2	ANKMY2	8	2	441	49.3	3.6	9.1	14.8	9.9	9.1	15.9	16.2	19.3	12.2	19.5
146	Q14914	Prostaglandin reductase 1	PTGR1	33	8	329	35.8	34.25	222.9	376.4	155.6	251.1	225	143.9	605.1	243.2	364.6
147	O95294	RasGAP-activating-like protein 1	RASAL1	3	2	804	90	3.64	31.4	45.6	27.5	28.5	37.6	27.7	45.2	36.6	43.7
148	P35658	Nuclear pore complex protein Nup214	NUP214	3	7	2090	213.5	22.7	301.7	359.3	199.1	257	259.3	210.1	519.5	225.8	358.2
149	P18583	Protein SON	SON	3	8	2426	263.7	19.61	205.8	248.9	178.5	262	233.7	227.2	660.3	229.8	317.6
150	O14647	Chromodomain-helicase-DNA-binding protein 2	CHD2	2	4	1828	211.2	10.69	180.1	225.3	119.3	166	157.3	138.8	247.4	164.6	237
151	P35251	Replication factor C subunit 1	RFC1	1	1	1148	128.2	2.35	11.8	19.6	8.6	14.1	18.7	12.6	20.9	13.5	17.6
152	Q6ZT12	E3 ubiquitin-protein ligase UBR3	UBR3	1	1	1888	212.3	3.05	NaN	NaN	NaN	NaN	NaN	NaN	NaN	NaN	NaN
153	P18754	Regulator of chromosome condensation	RCC1	20	5	421	44.9	24.42	288.1	425.1	188.4	269.3	270.4	216.5	602.5	272.9	425.2
154	P49441	Inositol polyphosphate 1-phosphatase	INPP1	8	2	399	44	0	13.1	19.8	7.8	16.2	20.3	15.6	31.9	11.2	29.5
155	O43166	Signal-induced proliferation-associated 1-like protein 1	SIPA1L1	1	1	1804	199.9	3.43	NaN	NaN	NaN	NaN	NaN	NaN	NaN	NaN	NaN
156	P24539	ATP synthase F(0) complex subunit B1, mitochondrial	ATP5PB	31	8	256	28.9	100.55	1083.8	1788.6	706.3	999.6	1076.4	863.9	2044.9	941.8	1801.6
157	A0A8Q3WLB2	Kinesin family member 1B	KIF1B	7	5	1837	206.7	37.63	142.3	187	101.3	151.4	142.8	120.6	193.6	149.5	190.7
158	P43304	Glycerol-3-phosphate dehydrogenase, mitochondrial	GPD2	25	19	727	80.8	137.41	1627.6	2179	1215.9	1612.7	1569.6	1351.2	2391.5	1688.1	2263.5
159	O95926	Pre-mRNA-splicing factor SYF2	SYF2	5	1	243	28.7	3.39	22.1	20.4	10.6	16.1	16.4	11.5	29.2	14.8	21.2
160	Q8WW12	PEST proteolytic signal-containing nuclear protein	PCNP	20	3	178	18.9	4.56	177.2	289.4	122.7	186.6	231.4	158.3	435.7	196.4	308.4
161	Q15631	Translin	TSN	32	9	228	26.2	89.9	789.4	1174.8	544.9	804.8	841.8	685.1	1414.3	841.9	1226.4
162	Q86SQ7	Serologically defined colon cancer antigen 8	SDCCAG8	1	1	713	82.6	2.54	18.7	35.8	15	19	22	16.5	27	16.8	30.7
163	A0A8J9FM55	Synaptotagmin like 2	SYTL2	0	1	2239	249	3.08	16.3	16.6	12.2	16.6	16	14.4	23.1	15.2	17
164	Q9ULV8	E3 ubiquitin-protein ligase CBL-C	CBLC	4	1	474	52.4	3.9	17.7	21.5	13.3	17.1	18.4	14.7	25.2	17.6	18.2
165	P23497	Nuclear autoantigen Sp-100	SP100	9	7	879	100.4	19.42	334.4	740.9	211.1	353.4	353.6	276.1	992.5	353	698.1
166	A0A087X0R6	Sorting nexin 12	SNX12	21	3	172	19.8	17.55	305.1	360.9	226.8	271.7	296.8	237	451	300.3	366.3
167	Q12769	Nuclear pore complex protein Nup160	NUP160	4	6	1436	162	29.01	279.1	337.1	207.5	264.4	265.3	213.3	355.4	259.9	331.2
168	Q86XT9	Insulin-like growth factor-binding protein 3 receptor	TMEM219	5	1	240	25.7	4.34	47.6	68	41.3	38.1	47.6	59.8	63.5	43.4	63.8
169	P27695	DNA-(apurinic or apyrimidinic site) endonuclease	APEX1	35	10	318	35.5	99.97	1241	1181	977.2	1402.9	1262.4	1048.4	1793.8	1364.3	1617.1
170	Q9BRP4	Proteasomal ATPase-associated factor 1	PAAF1	10	4	392	42.2	16.43	179.5	182.5	117.9	168	159.7	142.8	210.9	183.3	199.8
171	Q15063	Periostin	POSTN	3	2	836	93.3	2.53	NaN	NaN	NaN	NaN	NaN	NaN	NaN	NaN	NaN
172	Q5TCU3	Tropomyosin 2	TPM2	32	1	284	32.8	193.42	306.2	395.9	218.2	308.4	307	198.6	434	331.6	440.7
173	Q9NXS2	Glutaminyl-peptide cyclotransferase-like protein	QPCTL	12	6	382	42.9	19.79	319.4	412.9	243.6	280.1	293.4	269.9	477.1	321.6	417.3
174	G3V4K3	Spermatogenesis-defective protein 39 homolog	VIPAS39	3	2	519	59.7	6.05	68.7	93.6	50.9	59.5	68.5	50.9	91.8	60.2	94
175	O00628	Peroxisomal targeting signal 2 receptor	PEX7	3	1	323	35.9	2.99	32.8	39.1	24.9	30.5	30.3	27.3	46.5	30.8	37.4
176	Q7Z2E3	Aprataxin	APTX	5	2	356	40.7	2.19	9.9	15.2	5.1	12.9	11.1	10.3	19.7	11.4	18.2
177	Q8NBU5	Outer mitochondrial transmembrane helix translocase	ATAD1	12	5	361	40.7	20.64	113.3	178.1	81	128.4	125.3	103.9	205.4	112.1	203.4
178	Q8WWV3	Reticulon-4-interacting protein 1, mitochondrial	RTN4IP1	5	2	396	43.6	4.83	71.4	103	42.2	65.3	65	56.2	97.1	80	121.9
179	P08133	Annexin A6	ANXA6	58	1	673	75.8	534.1	NaN	NaN	NaN	NaN	NaN	NaN	NaN	NaN	NaN
180	Q9UJC3	Protein Hook homolog 1	HOOK1	21	15	728	84.6	55.02	656.6	974.1	585.9	732.5	843.4	659.9	1326.4	724.7	1167.3
181	P26373	60S ribosomal protein L13	RPL13	45	11	211	24.2	260.25	3486.7	6477	2989.6	3246.9	3998.7	3704.5	7308.9	3250.3	5683.9
182	A0A494C0W0	Poly(A)-specific ribonuclease PARN	PARN	6	4	664	76.3	14.83	111.5	147.7	92.9	101.7	96.7	91.1	169.3	102.4	158.7
183	O43422	52 kDa repressor of the inhibitor of the protein kinase	THAP12	4	3	761	87.6	7.16	81.8	101.4	61.1	73.2	85.9	78.2	119.1	78.4	130.2
184	P23786	Carnitine O-palmitoyltransferase 2, mitochondrial	CPT2	34	19	658	73.7	157.36	1183.7	1935.9	962.8	1115.1	1617.8	1121	2502.2	1276.7	2332.2
185	Q12792	Twinfilin-1	TWF1	29	8	350	40.3	51.09	583.9	892.3	385.7	582.6	624.2	436.9	966	608.3	904.7
186	Q8N2G8	GH3 domain-containing protein	GHDC	13	6	530	57.5	23.27	416.6	480.1	326.5	367.3	417.4	321.3	631.1	402.5	522.9
187	P48426	Phosphatidylinositol 5-phosphate 4-kinase type-2 alpha	PIP4K2A	7	2	406	46.2	5.69	68.2	78.6	39.3	78.7	56.7	54.2	102.7	77.9	88
188	Q8N573	Oxidation resistance protein 1	OXR1	6	4	874	97.9	11.07	44.2	48.1	42.3	49	49.3	35.5	49.6	39.5	44.5
189	J3KPD3	RNA binding motif protein 7	RBM7	7	2	267	30.6	4.53	21.3	27.6	23.1	29.3	34.2	24.4	61.4	28.3	31.9
190	Q12906	Interleukin enhancer-binding factor 3	ILF3	26	17	894	95.3	213.51	1977.6	2824.4	1301	1910.9	2048.8	1608.4	3554.6	1870.5	2973
191	P78417	Glutathione S-transferase omega-1	GSTO1	42	11	241	27.5	202.81	2093.9	3091.9	1359.3	2075.9	2450.4	1685	3293.5	2045.8	3550.2
192	Q03013	Glutathione S-transferase Mu 4	GSTM4	28	2	218	25.5	36.29	57.6	84.7	48.5	59.5	77.6	66.5	110.2	59	116.2
193	Q9HCK8	Chromodomain-helicase-DNA-binding protein 8	CHD8	1	1	2581	290.3	2.73	NaN	NaN	NaN	NaN	NaN	NaN	NaN	NaN	NaN
194	Q8IWJ2	GRIP and coiled-coil domain-containing protein 2	GCC2	11	19	1684	195.8	59.18	524.4	771.3	379.4	513.8	568.9	498.3	806.9	498.3	791.9
195	O75449	Katanin p60 ATPase-containing subunit A1	KATNA1	6	3	491	55.9	11.22	211.5	286.2	158.8	242.2	207.5	170.9	268.4	213.2	266.9
196	P54578	Ubiquitin carboxyl-terminal hydrolase 14	USP14	25	10	494	56	72.98	511.3	882.5	378.6	487.4	588	469.7	917.8	487.5	893.4
197	P07305	Histone H1.0	H1-0	21	4	194	20.9	161.83	2296.4	3258.6	1722.5	2176.1	1960	2068.9	3569	2069.9	3092.4
198	Q5T4U5	Medium-chain specific acyl-CoA dehydrogenase, mitochondrial	ACADM	31	13	454	50.2	101.32	1395.9	2238.4	1204.4	1268.7	1383.9	1448.8	1569.1	1443.6	2173.6
199	P23368	NAD-dependent malic enzyme, mitochondrial	ME2	16	7	584	65.4	46.03	576.9	780.8	540.5	507.6	599.1	575	736	573.5	730
200	Q9BWJ5	Splicing factor 3B subunit 5	SF3B5	15	1	86	10.1	5.13	17.9	27.9	15.3	17.1	16.9	18.3	35.5	12.2	23.1
201	P84243	Histone H3.3	H3-3A	26	2	136	15.3	151.61	6289.7	9244.9	4472.5	5870.6	6291.2	5491.1	10214.4	6145.7	10087.9
202	Q99961	Endophilin-A2	SH3GL1	26	9	368	41.5	24.19	335.8	487.1	268.3	345	390.6	283.5	620.7	334.9	565.3
203	O43687	A-kinase anchor protein 7 isoforms alpha and beta	AKAP7	25	1	104	11.5	9.15	16.2	15.2	12.4	18.1	15.7	12.3	20.3	12	17.1
204	P21912	Succinate dehydrogenase [ubiquinone] iron-sulfur subunit, mitochondrial	SDHB	39	12	280	31.6	138.29	1947.3	2992.5	1453.7	1897.4	1745.7	1398.5	3082.5	2017.8	2925.6
205	P20020	Plasma membrane calcium-transporting ATPase 1	ATP2B1	12	4	1220	134.6	62.29	66.1	127.8	66.7	73.4	76.5	59.1	109.5	76.4	124.5
206	E9PF32	DENN domain containing 3	DENND3	1	1	1278	144.2	2.42	49.7	112.5	60.4	89.9	99.6	49.5	101.6	87.2	153.6
207	Q96QD8	Sodium-coupled neutral amino acid symporter 2	SLC38A2	3	1	506	56	2.13	NaN	NaN	NaN	NaN	NaN	NaN	NaN	NaN	NaN
208	Q06481	Amyloid beta precursor like protein 2	APLP2	1	1	763	86.9	0	18.7	27.8	13.1	17.4	19	14.2	18.4	18.9	35.2
209	A0A7P0TAU8	2'-5' oligoadenylate synthase	OAS3	6	7	1130	125.9	17.05	230.1	357.9	194	250.1	353	207	1141.5	252.2	411
210	O00267	Transcription elongation factor SPT5	SUPT5H	16	15	1087	120.9	53.37	604.4	799.5	442.3	570.9	586.8	501.5	916.4	595.2	852
211	H0Y9Y2	Biorientation of chromosomes in cell division 1 like 1	BOD1L1	1	2	3098	335.3	8.09	51.7	53.8	38.9	54.6	51.5	51.2	81.9	52.7	55.8
212	P53701	Holocytochrome c-type synthase	HCCS	12	3	268	30.6	11.5	80.7	93.3	54.6	76.7	76.4	55.7	119.7	68.7	97
213	Q92620	Pre-mRNA-splicing factor ATP-dependent RNA helicase PRP16	DHX38	7	7	1227	140.4	18.96	126.1	158.3	97.9	130.4	130.6	126.8	200	124.9	172.4
214	P46926	Glucosamine-6-phosphate isomerase 1	GNPDA1	9	3	289	32.6	21.38	169.1	253.7	114.6	166.1	169	147.1	283.6	174.6	257.4
215	A0A1B0GVH5	Alpha-ketoglutarate-dependent dioxygenase FTO	FTO	9	5	559	64.1	18.39	228.1	292	146.5	205.9	253.2	189.7	312.7	218.7	350.3
216	P20933	N(4)-(beta-N-acetylglucosaminyl)-L-asparaginase	AGA	32	8	346	37.2	78.34	345.3	543.7	213.4	325.4	361.8	286.5	659.3	360.7	587.9
217	O43688	Phospholipid phosphatase 2	PLPP2	7	2	288	32.6	8.24	82.1	87.5	62.4	89.1	99.5	82.3	110.2	79.6	122.8
218	C9J144	Catenin alpha 2 (Fragment)	CTNNA2	15	1	66	7.2	2.37	21	24.1	16.4	21	21.5	23.3	33.5	20.7	25.6
219	Q9NP77	RNA polymerase II subunit A C-terminal domain phosphatase SSU72	SSU72	5	1	194	22.6	2.49	22.4	31.7	15.4	18.1	17.1	12	30	21.1	26.7
220	O14976	Cyclin-G-associated kinase	GAK	8	9	1311	143.1	40.67	235	323.4	156.5	196.1	241	212.2	410.1	211.8	318.9
221	J3KQN4	Ribosomal protein L36a	RPL36A	27	1	142	16.4	61.7	338.7	639.4	256.2	318.6	356.4	290.2	705.2	311.9	562.7
222	Q9UKV8	Protein argonaute-2	AGO2	11	5	859	97.1	20.84	383.4	530.5	284.5	348.7	402.5	320.1	550.1	365	541
223	A0A8V8TPB6	DNA polymerase delta subunit 2	POLD2	4	2	515	56.3	5.48	39.3	60.2	27	40.5	52.1	37.8	58.8	38.5	62
224	Q969Y2	tRNA modification GTPase GTPBP3, mitochondrial	GTPBP3	10	3	492	52	2.7	9.6	10.7	10.1	10.5	9.9	12.7	16.7	11.6	12.5
225	O95251	Histone acetyltransferase KAT7	KAT7	4	2	611	70.6	2.03	74.9	114.6	47.9	75.4	79.9	67.5	138.5	76.1	146.6
226	Q5T5C7	serine--tRNA ligase	SARS1	39	20	536	61.3	204.21	3357.4	2722.8	1440.3	1693.4	1934.4	1779.2	3253	1821.6	2640
227	A0A2R8Y5Q8	Tubulin-specific chaperone E	TBCE	7	4	549	61.8	15.29	191.2	236.9	144.1	207.5	215.8	166.8	268.9	198.1	253.7
228	A0A087X2D5	Mitochondrial ribosomal protein L45	MRPL45	12	4	306	35.3	9.14	156.3	200	103	146.5	142.3	126.6	221.7	159.7	190
229	Q86VP6	Cullin-associated NEDD8-dissociated protein 1	CAND1	29	33	1230	136.3	227.42	2974	4220.5	1887.9	2570.9	3096.2	2473.7	4731.3	2510.3	4529
230	Q9P003	Protein cornichon homolog 4	CNIH4	14	1	139	16.1	2.08	NaN	NaN	NaN	NaN	NaN	NaN	NaN	NaN	NaN
231	A0A7I2RVZ4	Polypyrimidine tract binding protein 2	PTBP2	3	1	540	58.5	8.11	21.2	28.2	12.3	20.8	25	15	30.4	25.3	36.5
232	Q13561	Dynactin subunit 2	DCTN2	36	12	401	44.2	122	563.9	791.7	450.1	605.9	623.6	598.2	1116.2	516.6	909.8
233	P48553	Trafficking protein particle complex subunit 10	TRAPPC10	1	1	1259	142.1	2.67	63.1	59.2	41.9	69.2	64.6	54.5	73.9	71.3	79.9
234	P24844	Myosin regulatory light polypeptide 9	MYL9	47	2	172	19.8	262.95	286.8	244.6	209.4	302.2	242	229.4	334.3	326.9	328.5
235	P62820	Ras-related protein Rab-1A	RAB1A	67	5	205	22.7	341.61	4791.6	7152.4	3660.8	4352.6	4877	4131.6	7376.8	4583	7161.5
236	Q8IZV5	Retinol dehydrogenase 10	RDH10	7	2	341	38.1	2.29	31.3	39.7	23.7	30.5	25.4	30	48.7	26.4	38
237	G5E975	SWI/SNF-related matrix-associated actin-dependent regulator of chromatin subfamily B member 1	SMARCB1	10	3	394	45	14.37	199.9	220.4	127.1	174.5	168.4	147.3	252.2	169.3	191.7
238	Q86SX6	Glutaredoxin-related protein 5, mitochondrial	GLRX5	25	3	157	16.6	24.48	74.9	120.5	55.3	65.5	88	70.2	145.4	67.6	115
239	Q5VIR6	Vacuolar protein sorting-associated protein 53 homolog	VPS53	8	6	832	94.3	15.47	326.9	573	212.4	259.8	322.6	258.6	447.1	252.8	479.4
240	Q99717	Mothers against decapentaplegic homolog 5	SMAD5	9	4	465	52.2	11.78	150.2	182.6	73.5	112.6	110.5	97.2	250.1	89.4	137
241	F8WE88	Unconventional myosin-Va	MYO5A	5	5	1855	215.2	24.42	87.3	115.7	74	90.2	97.6	86.2	137.6	93.9	128.3
242	P13010	X-ray repair cross-complementing protein 5	XRCC5	34	22	732	82.7	179.15	2474	3672.1	1679.4	2310.4	2465	1974.6	4124.4	2464.6	3795.8
243	P21283	V-type proton ATPase subunit C 1	ATP6V1C1	31	12	382	43.9	50.65	692.8	978	510.7	634	734.8	617.3	1064.4	650.3	985.4
244	P05026	Sodium/potassium-transporting ATPase subunit beta-1	ATP1B1	33	9	303	35	67.64	1102.5	1934.5	840	1131.2	1431	884.7	2099	1206.8	2423.6
245	Q14749	Glycine N-methyltransferase	GNMT	31	7	295	32.7	106.99	434.6	946.8	362	405.4	531	428.9	808.1	440.1	795.1
246	Q96KG9	N-terminal kinase-like protein	SCYL1	10	6	808	89.6	20.79	136.4	205.5	103.9	124.6	142.5	122.9	213.3	138.7	187.4
247	Q9NZM1	Myoferlin	MYOF	21	35	2061	234.6	139.33	1430	1877.5	1005.6	1463	1629.6	1087.4	2153.3	1477.8	2257.4
248	A0A590UK80	RRM domain-containing protein (Fragment)	#N/A	8	5	1090	121	54.04	1153	1671	875.2	1232.8	1295.1	1035.2	2371	1234.9	1997.2
249	A0A8I5KZ24	Arginyl-tRNA--protein transferase 1	ATE1	11	4	561	64	13.69	51.9	74.7	39.2	52.8	54.4	46.4	93.1	49.8	86.7
250	Q8WVV9	Heterogeneous nuclear ribonucleoprotein L-like	HNRNPLL	6	3	542	60	10.31	113.6	147.2	75.7	98.6	106.3	91.9	170	110.9	161.1
251	Q86W92	Liprin-beta-1	PPFIBP1	6	4	1011	114	25.78	114.8	181.8	79.5	115.4	124.7	98	174.8	112.6	182.4
252	Q9H444	Charged multivesicular body protein 4b	CHMP4B	33	6	224	24.9	31.86	620.1	1008.1	505.3	832.6	735.6	608.6	1845.1	737.6	1170.9
253	P03951	Coagulation factor XI	F11	1	1	625	70.1	1.87	22.7	36.4	22.2	22	26.5	19	39.4	30	41.3
254	P05121	Plasminogen activator inhibitor 1	SERPINE1	6	2	402	45	7.68	145.4	151.9	122.1	157.1	145.7	134.7	195.8	156.6	182.1
255	H7BYT1	Casein kinase 1 delta	CSNK1D	7	2	427	49	12.03	141.8	153.1	104.9	125.5	141.4	124.6	198.3	124	151.4
256	P08621	U1 small nuclear ribonucleoprotein 70 kDa	SNRNP70	19	8	437	51.5	41.79	694.7	981	464.8	660.3	634.7	484.4	872.2	643	977.1
257	Q658P3	Metalloreductase STEAP3	STEAP3	6	2	488	54.6	6.92	57.6	72.5	45	55.3	49.7	39	105.4	54.7	65.6
258	O00116	Alkyldihydroxyacetonephosphate synthase, peroxisomal	AGPS	15	7	658	72.9	33.17	242	320.8	157.4	241.7	237.6	179.3	437.1	222.7	331.9
259	Q969P0	Immunoglobulin superfamily member 8	IGSF8	15	6	613	65	13.66	62	81.6	44.3	66.8	62	55.2	77.5	75.7	92.3
260	O95810	Caveolae-associated protein 2	CAVIN2	12	5	425	47.1	17.11	256.7	404	239.6	266	209.6	201.1	354.9	265	436
261	P15531	Nucleoside diphosphate kinase A	NME1	57	1	152	17.1	236.47	121.9	249.7	85.6	119.3	154.2	116.1	305.3	125.2	243.6
262	Q8TEA7	TBC domain-containing protein kinase-like protein	TBCK	3	3	893	100.6	7.98	33.5	41.7	19.3	32.3	28.5	25.9	33.4	35.5	37.6
263	Q8IVF7	Formin-like protein 3	FMNL3	2	1	1028	117.1	6.09	23.7	30.7	30.4	24.1	29.9	27.3	29.9	28.5	32.3
264	Q12899	Tripartite motif-containing protein 26	TRIM26	4	2	539	62.1	4.29	78.6	123.4	63.7	86	90.2	75.1	124.6	84.9	134.3
265	Q9BY76	Angiopoietin-related protein 4	ANGPTL4	3	1	406	45.2	0	5.7	10.5	13.4	11.8	12.8	8.5	14.5	8.8	17.5
266	P26196	Probable ATP-dependent RNA helicase DDX6	DDX6	25	11	483	54.4	64.97	549.2	951.2	389.2	553.2	585.7	512.7	1082.9	507	905.1
267	Q9NQT5	Exosome complex component RRP40	EXOSC3	7	2	275	29.6	9	48.1	52	31.3	50.7	40.9	40.4	60.6	50.9	54.2
268	Q9NPA3	Mid1-interacting protein 1	MID1IP1	15	1	183	20.2	0	NaN	NaN	NaN	NaN	NaN	NaN	NaN	NaN	NaN
269	A0A2R8Y2X6	BICD family like cargo adaptor 2	BICDL2	2	1	541	60.7	2.35	NaN	NaN	NaN	NaN	NaN	NaN	NaN	NaN	NaN
270	Q5F1R6	DnaJ homolog subfamily C member 21	DNAJC21	6	3	531	62	6.97	12	19.5	10.2	11.1	11.9	11.6	30.1	14.2	16.4
271	Q7L8J4	SH3 domain-binding protein 5-like	SH3BP5L	2	1	393	43.5	1.72	16.8	22.5	7.4	8.9	12.5	17.8	26.9	6.4	22.4
272	A0A2R8Y6Y7	Succinate--CoA ligase [ADP-forming] subunit beta, mitochondrial	SUCLA2	31	15	484	52.6	140.21	1988.6	2800.3	1610.9	1943.5	2139.2	1887.8	3398	2019.2	3055.1
273	Q9NRL3	Striatin-4	STRN4	3	2	753	80.5	4.54	48.3	67.3	32.8	44.3	54.2	48.6	89.8	41.6	77.8
274	O75695	Protein XRP2	RP2	4	2	350	39.6	4.66	128.4	163.9	96.4	127.5	133.2	106.1	209	130.1	169.6
275	A0A0J9YWL0	Crystallin beta-gamma domain containing 1	CRYBG1	3	6	2131	231.6	13.51	185.5	274.5	127.7	196.2	225.8	160.1	262.2	195.2	321
276	Q8TCT8	Signal peptide peptidase-like 2A	SPPL2A	4	2	520	58.1	5.75	112.4	104.6	70.6	106.8	97.5	64.8	132.3	104.2	122.1
277	Q5VTR2	E3 ubiquitin-protein ligase BRE1A	RNF20	3	3	975	113.6	15.94	38.4	60.7	27	38.1	46.2	37.7	75.1	43	71.4
278	A0A3B3ITK7	Phosphoglucomutase 1	PGM1	46	24	584	63.9	363.1	5160.7	7013.1	3503.3	4495.5	4808.6	4558	8148.6	4792.8	6435.1
279	A0A669KB89	Scribble planar cell polarity protein	SCRIB	13	17	1658	177.7	70.72	838.7	948.6	646.9	804.7	838.9	727.3	1287.3	847.2	1017
280	Q9NV35	Nucleotide triphosphate diphosphatase NUDT15	NUDT15	7	1	164	18.6	3.14	NaN	NaN	NaN	NaN	NaN	NaN	NaN	NaN	NaN
281	Q5JTZ9	Alanine--tRNA ligase, mitochondrial	AARS2	12	11	985	107.3	38.2	553.4	694.1	409.3	487.6	505.2	413.7	742.6	540.4	665.7
282	P30039	Phenazine biosynthesis-like domain-containing protein	PBLD	49	11	288	31.8	173.86	1593.5	3505.9	1982.4	1404.2	2326.7	1885.2	2649.8	1410	3008.2
283	Q8N271	Prominin-2	PROM2	2	2	834	91.8	4.26	79.5	97	55.1	65	66	57.7	91.1	68.8	89.6
284	Q5JUW8	Discs large MAGUK scaffold protein 3	DLG3	10	6	849	93.5	26.59	313.5	333.2	237.5	257.8	276.2	251.1	413	276.3	312.8
285	Q9UQ88	Cyclin-dependent kinase 11A	CDK11A	10	7	783	91.3	28.28	378.6	519.6	259.2	367.4	381.2	344.7	569.1	377.2	548.2
286	P02100	Hemoglobin subunit epsilon	HBE1	18	1	147	16.2	58.4	76.2	117.1	77.3	135.2	136.3	125	186.6	174.9	341.4
287	O00629	Importin subunit alpha-3	KPNA4	14	3	521	57.9	14.25	87.6	129.8	51.1	71	82.8	75.9	144.3	79.7	129.9
288	Q9GZM7	Tubulointerstitial nephritis antigen-like	TINAGL1	22	7	467	52.4	66.51	221.4	205.6	144.6	234.2	180.7	162.9	226.5	246.9	259.9
289	A0A8V8TL82	Rho-associated protein kinase 2	ROCK2	16	22	1445	167.1	85.31	1369.3	1746.6	1072.9	1356	1435.6	1191.2	2101.3	1380	1892.9
290	A0A8I5KQ02	SET binding factor 2	SBF2	1	1	1881	211.8	2.23	NaN	NaN	NaN	NaN	NaN	NaN	NaN	NaN	NaN
291	Q9HCE5	N6-adenosine-methyltransferase non-catalytic subunit	METTL14	4	2	456	52.1	9.04	104.9	164.4	69.9	103.1	102.4	81.2	168.5	105.6	161.7
292	P02760	Protein AMBP	AMBP	5	2	352	39	4.03	64.9	81.3	56.2	66.5	105.3	60.9	73.4	76.1	153.3
293	O00159	Unconventional myosin-Ic	MYO1C	30	29	1063	121.6	206.26	1925.5	2484.3	1421	1736.6	1612.5	1484.2	2513.6	1820.6	2331.8
294	P05388	60S acidic ribosomal protein P0	RPLP0	41	10	317	34.3	346.4	5901.8	8860	4792	5137.6	6217.8	5948.9	10300.1	5393.8	8390.7
295	O95164	Ubiquitin-like protein 3	UBL3	23	2	117	13.1	6.29	41.7	38.9	26.3	29.6	34.2	27.5	44	25.1	35.1
296	Q13445	Transmembrane emp24 domain-containing protein 1	TMED1	15	3	227	25.2	31.87	220	343.3	173.5	215.4	219.3	194.4	361.8	235.3	346.2
297	A0A804HHR9	[histone H3]-lysine(4) N-methyltransferase	KMT2D	0	1	5553	594.9	2.89	18.3	36.9	18.8	19.8	21.8	22.8	53.7	22.9	35.1
298	Q9BXJ9	N-alpha-acetyltransferase 15, NatA auxiliary subunit	NAA15	21	17	866	101.2	68.62	1234.5	1907	870.3	1145.1	1382.5	1113.7	2314	1149.4	1936.5
299	Q9BZE9	Tether containing UBX domain for GLUT4	ASPSCR1	6	3	553	60.1	7.62	92.4	117	69.7	90.1	99.9	94.4	128.5	86.3	111.6
300	Q8NCW6	Polypeptide N-acetylgalactosaminyltransferase 11	GALNT11	5	4	608	68.9	9.37	190.1	227.9	138.1	168.1	150.9	144.5	200.9	187.3	217.1
301	P34059	N-acetylgalactosamine-6-sulfatase	GALNS	3	1	522	58	4.87	43	69.1	24.9	34	39.5	23.7	66.5	38.8	73.1
302	B8ZWD1	Diazepam binding inhibitor, acyl-CoA binding protein	DBI	29	2	97	11.1	45.1	343.6	567.8	238.9	330	396.3	310.9	716.7	349.6	606.7
303	Q14651	Plastin-1	PLS1	22	10	629	70.2	78.75	481.3	783.8	335.7	442.6	496.4	382.3	881.1	455.4	717.8
304	Q9Y333	U6 snRNA-associated Sm-like protein LSm2	LSM2	39	3	95	10.8	50.11	168.5	283.1	106.3	171.2	173.7	130	310.2	164.5	289.8
305	P14625	Endoplasmin	HSP90B1	52	40	803	92.4	1799.24	18038.5	29315.8	14225.4	15955.5	17461.1	17934.1	33543.1	17418.2	27350.3
306	Q14203	Dynactin subunit 1	DCTN1	30	31	1278	141.6	205.1	1237.6	1619.2	935.7	1179.8	1259.1	1152.4	1870	1219.7	1718.1
307	Q6PCB7	Long-chain fatty acid transport protein 1	SLC27A1	16	6	646	71.1	21.47	87.6	115.4	62.3	85.2	101.4	68.3	119.9	91.8	137
308	J3QRU1	Tyrosine-protein kinase	YES1	20	6	548	61.3	65.01	1290.7	1475.6	894.4	1206.4	1193.7	971	1673.1	1237	1553.2
309	Q9H0E9	Bromodomain-containing protein 8	BRD8	1	1	1235	135.3	2.59	72.2	68.7	51.4	69.5	64.3	51.7	93.6	58.2	75.2
310	Q12959	Disks large homolog 1	DLG1	10	8	904	100.4	34.13	668	847.8	510.3	703.3	769.2	599.6	893	696.2	982.9
311	O00217	NADH dehydrogenase [ubiquinone] iron-sulfur protein 8, mitochondrial	NDUFS8	18	3	210	23.7	31.58	135.5	189.2	116	115.8	151.4	112.3	216.8	135.3	199.4
312	Q14683	Structural maintenance of chromosomes protein 1A	SMC1A	28	33	1233	143.1	131.65	1704.2	2434	1150	1596.8	1645.2	1385.7	2509.3	1606.8	2485.2
313	F8WCT1	ADP-ribosylation factor-like protein 6-interacting protein 4	ARL6IP4	15	3	229	25.6	8.89	138.8	161	126.9	142.3	141.8	127.2	209.3	135.4	163.4
314	Q6PCE3	Glucose 1,6-bisphosphate synthase	PGM2L1	12	6	622	70.4	22.07	222.6	228.2	143.3	203.2	184.9	186.4	363.5	189.5	216.3
315	Q6ZN30	Zinc finger protein basonuclin-2	BNC2	1	1	1099	122.3	1.83	39	53.2	23.4	40.2	42	27.6	39.1	38.2	60.7
316	Q9BVP2	Guanine nucleotide-binding protein-like 3	GNL3	16	8	549	62	37.02	420.7	617.4	331	412.7	429	398.1	766.9	433	624.5
317	Q86YP4	Transcriptional repressor p66-alpha	GATAD2A	3	1	633	68	5.5	71.5	52.8	50.4	76.7	77	67.8	194.1	67.9	96.9
318	O14727	Apoptotic protease-activating factor 1	APAF1	3	4	1248	141.7	6.64	43.7	52.4	29.5	31.1	43.2	43.1	62.1	38.9	53
319	P48544	G protein-activated inward rectifier potassium channel 4	KCNJ5	4	2	419	47.6	3.63	164	145.7	111.7	161.3	145.4	111.7	264.5	180.3	171.7
320	Q9BRX8	Peroxiredoxin-like 2A	PRXL2A	24	6	229	25.7	45.15	562.2	899.6	435.8	549.3	575	484.4	899.2	576.8	884
321	Q9Y606	Pseudouridylate synthase 1 homolog	PUS1	12	5	427	47.4	12.57	207.5	238.6	142.2	204.6	229.5	182.4	400	188.5	287.9
322	Q5T9C2	Early estrogen-induced gene 1 protein	EEIG1	2	1	384	41.8	2.81	14.1	23.6	16.3	18.2	24.6	17.4	43.2	13.9	33.5
323	P17152	Transmembrane protein 11, mitochondrial	TMEM11	23	4	192	21.5	11.95	157.9	192.7	105.4	129.5	127	92.7	267.2	131	166.9
324	Q9Y394	Dehydrogenase/reductase SDR family member 7	DHRS7	26	8	339	38.3	125.52	950.3	1250	761.7	928.9	1122.7	786.2	1204.9	966.7	1379.2
325	Q15424	Scaffold attachment factor B1	SAFB	14	6	915	102.6	31.41	475.5	767.5	294.3	475.4	465.4	366.5	918.5	424.5	768.1
326	A0A0C4DGQ5	Calpain small subunit 1	CAPNS1	18	5	322	33.8	42.81	846.8	1324.1	555.7	817.2	943	701.2	1418.9	809.9	1394.7
327	Q14331	Protein FRG1	FRG1	14	3	258	29.2	13.12	66.9	109	55.4	71.9	90.1	66	174.5	75.1	134.9
328	Q8WZ82	Esterase OVCA2	OVCA2	12	2	227	24.4	14.25	13.6	18.3	6.3	7.9	13.2	12.8	9.8	12.6	14.4
329	P13984	General transcription factor IIF subunit 2	GTF2F2	6	2	249	28.4	8.13	181.7	253.6	121.4	167.4	174.4	144.2	327	166.6	274.1
330	P11216	Glycogen phosphorylase, brain form	PYGB	29	19	843	96.6	181.71	1578.6	1953.5	972.3	1526	1557	1345.9	2166.1	1602	2295.3
331	Q96T76	MMS19 nucleotide excision repair protein homolog	MMS19	6	6	1030	113.2	18.21	146.2	153	106.8	134.6	126.6	112.9	207.4	121.2	158.5
332	Q9NSK0	Kinesin light chain 4	KLC4	14	3	619	68.6	19.43	44.9	37.3	22.3	23	24.5	31	42.8	31.4	34.3
333	P47895	Aldehyde dehydrogenase family 1 member A3	ALDH1A3	32	12	512	56.1	84.24	369.3	519.5	228.5	366.3	439.7	279.6	600.6	365	596.4
334	Q02952	A-kinase anchor protein 12	AKAP12	5	8	1782	191.4	17.59	314.8	349.1	186.1	302.9	268.9	247.1	783.4	309.9	454.5
335	Q96HL8	SH3 domain-containing YSC84-like protein 1	SH3YL1	2	1	342	37.1	2.39	66.5	70	30.4	58.4	72.2	46.3	82.9	59.2	101.9
336	P30050	60S ribosomal protein L12	RPL12	67	9	165	17.8	291.4	2061.4	4029.3	1621	1879.3	2304.8	2111.4	4184.8	1956.7	3647.4
337	Q7Z2W4	Zinc finger CCCH-type antiviral protein 1	ZC3HAV1	19	12	902	101.4	39.71	234.2	299.3	188.3	218.7	244.6	246.8	568.2	245.5	299.1
338	Q9UBU9	Nuclear RNA export factor 1	NXF1	9	5	619	70.1	13.29	249.5	327.1	163.6	213.1	220.7	212.6	343.1	215.4	315.8
339	Q14192	Four and a half LIM domains protein 2	FHL2	12	3	279	32.2	8.3	115.6	80	53.7	110.1	80	65.4	143.4	125.4	113.8
340	Q92845	Kinesin-associated protein 3	KIFAP3	2	1	792	91.1	4.9	NaN	NaN	NaN	NaN	NaN	NaN	NaN	NaN	NaN
341	P33402	Guanylate cyclase soluble subunit alpha-2	GUCY1A2	3	2	732	81.7	4.91	13.7	31.8	10.4	15.4	25.1	12.8	22.2	15.8	38.2
342	Q9NVQ4	Fas apoptotic inhibitory molecule 1	FAIM	10	2	179	20.2	5.63	82.8	135.6	54	95.5	70.4	59.8	121.4	86.5	113.5
343	A4FU01	Myotubularin-related protein 11	MTMR11	2	1	709	79.5	8.46	53	50	45	50.6	45.1	31.5	29.8	46.7	55
344	P14415	Sodium/potassium-transporting ATPase subunit beta-2	ATP1B2	4	1	290	33.3	3.04	14	10.4	10.9	15.5	11.6	8.1	14.2	14.9	13.7
345	A0A3B3ISF0	La ribonucleoprotein 1B	LARP1B	6	2	1115	126.1	24.14	36.9	43.3	35.3	37.7	40.6	38.1	76.1	39.9	52.2
346	O75964	ATP synthase subunit g, mitochondrial	ATP5MG	30	3	103	11.4	46.24	414	557.3	313.4	377.1	427.2	307.4	610.4	410.2	611.8
347	Q9H4Z3	mRNA (2'-O-methyladenosine-N(6)-)-methyltransferase	PCIF1	5	3	704	80.6	9.37	145.9	172.3	100.1	137	148.8	134.2	215.5	141.4	175.2
348	Q01085	Nucleolysin TIAR	TIAL1	13	2	375	41.6	24.03	272.9	512.1	185	270.6	331.7	223.1	587.7	271.1	480
349	P48728	Aminomethyltransferase, mitochondrial	AMT	18	7	403	43.9	33.46	489.4	530.8	371.1	424.9	435.5	425.4	687.2	460.8	530.7
350	Q99567	Nuclear pore complex protein Nup88	NUP88	7	5	741	83.5	17.33	120.6	198.6	81.6	122.3	125.4	125.7	270.6	132.4	212.4
351	Q8IWZ3	Ankyrin repeat and KH domain-containing protein 1	ANKHD1	5	5	2542	269.3	38.42	59.9	71.6	49	47.5	52.9	58.2	96.1	48.4	63.7
352	Q14554	Protein disulfide-isomerase A5	PDIA5	31	13	519	59.6	108.09	934.3	1698.9	787.1	837.1	1059.9	909	1334.9	870.4	1601.8
353	P24311	Cytochrome c oxidase subunit 7B, mitochondrial	COX7B	9	1	80	9.2	12.06	192.4	335.1	141.9	181.2	198.8	146.4	325.1	202.6	334.2
354	P58107	Epiplakin	EPPK1	20	36	5088	555.3	176.91	1423.6	1689.3	1034.9	1327.3	1522.8	1182.6	2128.5	1272.7	1998.9
355	Q96C36	Pyrroline-5-carboxylate reductase 2	PYCR2	24	5	320	33.6	29.6	187.5	241.8	113	118.3	127.3	136.6	379.4	136.9	190.1
356	P16220	Cyclic AMP-responsive element-binding protein 1	CREB1	7	2	327	35.1	7.9	52.4	87.7	28.5	47.9	40.2	39.9	105.7	46.4	89.1
357	Q9UBH6	Xenotropic and polytropic retrovirus receptor 1	XPR1	1	1	696	81.5	1.69	50	67.5	49.6	43	48.3	44.4	88.6	42	60.8
358	Q8IZH2	5'-3' exoribonuclease 1	XRN1	3	6	1706	194	22.19	372.4	426.4	269.5	320	317.1	291.8	468.4	355.5	422.2
359	Q9BY44	Eukaryotic translation initiation factor 2A	EIF2A	19	8	585	64.9	36.18	169.7	234.7	103.5	137.2	156.6	143.6	283.4	157.8	222.9
360	Q9BQA1	Methylosome protein 50	WDR77	11	3	342	36.7	19.44	117.8	129	79.2	102.8	112.9	109.7	165.9	108.6	152.8
361	Q86X55	Histone-arginine methyltransferase CARM1	CARM1	9	5	608	65.8	13.46	227.2	348	150.3	204.2	214.6	180.2	386	219.3	333.2
362	P28074	Proteasome subunit beta type-5	PSMB5	34	9	263	28.5	79.39	953.1	1427.8	676.1	856	1020.3	851.9	1383.7	896.6	1443.1
363	Q9ULH1	Arf-GAP with SH3 domain, ANK repeat and PH domain-containing protein 1	ASAP1	1	1	1129	125.4	2.03	14.2	19.8	9.2	10.4	12.2	13.6	21.6	11.8	20.7
364	P09619	Platelet-derived growth factor receptor beta	PDGFRB	2	1	1106	123.9	6.76	NaN	NaN	NaN	NaN	NaN	NaN	NaN	NaN	NaN
365	A0A494BZZ2	Tropomyosin 1	TPM1	39	0	251	28.8	240.21	NaN	NaN	NaN	NaN	NaN	NaN	NaN	NaN	NaN
366	Q04771	Activin receptor type-1	ACVR1	5	2	509	57.1	5.05	31.3	37.3	19.4	31.9	33.8	30.4	54.3	24.2	45.4
367	O14641	Segment polarity protein dishevelled homolog DVL-2	DVL2	2	2	736	78.9	4.83	74.9	89.4	45.4	73.7	69.1	64.1	95.7	72.6	95.1
368	Q01844	RNA-binding protein EWS	EWSR1	10	4	656	68.4	99	458.4	588.3	309.4	427	495.5	389.8	647.4	437.9	699.4
369	Q13268	Dehydrogenase/reductase SDR family member 2, mitochondrial	DHRS2	19	5	280	29.9	21.07	231.8	151.8	89.5	209.9	124.7	114.6	303.2	244.1	193.9
370	Q16576	Histone-binding protein RBBP7	RBBP7	27	5	425	47.8	38.46	564.8	798.2	348.9	573.2	588.9	437.3	846.8	555.1	852.2
371	Q53FZ2	Acyl-coenzyme A synthetase ACSM3, mitochondrial	ACSM3	13	7	586	66.1	20.84	296	357.2	233.5	271.5	338.1	295.3	545.6	318.8	432.8
372	Q6V1X1	Dipeptidyl peptidase 8	DPP8	1	1	898	103.3	1.63	23.8	26.1	16.5	17.7	27.3	19.7	34.4	18.7	35.3
373	Q9P0J1	[Pyruvate dehydrogenase [acetyl-transferring]]-phosphatase 1, mitochondrial	PDP1	9	3	537	61	7.72	53.3	86.1	44.3	61	66.6	55.8	106.4	60	83.1
374	A0A1W2PP10	VPS35 retromer complex component	VPS35	65	1	46	5.4	11.36	31.1	53.3	23.9	24.4	31	25.1	61.7	25.8	47.4
375	O94988	Protein FAM13A	FAM13A	1	1	1023	116.9	2.39	28.2	45.5	34.6	31	31.9	19.7	46	26.7	45.7
376	Q4ZHG4	Fibronectin type III domain-containing protein 1	FNDC1	1	1	1894	205.4	0	NaN	NaN	NaN	NaN	NaN	NaN	NaN	NaN	NaN
377	Q86YS7	C2 domain-containing protein 5	C2CD5	5	4	1000	110.4	12.6	102.4	130.6	84.6	113.2	121	108.1	160	129.8	138.3
378	Q96EL3	39S ribosomal protein L53, mitochondrial	MRPL53	28	3	112	12.1	9.33	54.2	76.6	35.4	47.4	59.1	42.4	88.8	47.9	82.1
379	K7EL20	Eukaryotic translation initiation factor 3 subunit G (Fragment)	EIF3G	24	1	262	29.3	48.87	73.8	87.8	47.7	73.6	71.8	55.1	89.3	65.9	81.9
380	P43121	Cell surface glycoprotein MUC18	MCAM	15	8	646	71.6	43.69	424.6	433.6	260.1	449.3	353	282.8	468.4	463.4	507.4
381	P13521	Secretogranin-2	SCG2	1	1	617	70.9	2.57	50.8	55.4	36.5	50.4	35.5	38.7	67.3	53.7	62.2
382	O95707	Ribonuclease P protein subunit p29	POP4	5	1	220	25.4	2.59	13.1	17.9	5.8	11.4	14.8	11.5	20.6	8.7	24.4
383	Q5JPH6	Probable glutamate--tRNA ligase, mitochondrial	EARS2	13	7	523	58.7	27.21	469.9	587.7	341.5	345.7	389.9	370.7	705.3	337.4	557.4
384	Q8N1B3	Cyclin-Q	CCNQ	4	1	248	28.4	2.58	23.6	20.1	18.6	19.4	16.8	17.8	21.7	21.5	26.7
385	Q8TC26	Transmembrane protein 163	TMEM163	3	1	289	31.4	6.45	67.4	65.7	44	77.1	61.1	58	94.5	71.6	64.2
386	H3BSW6	Cytoplasmic tRNA 2-thiolation protein 2	CTU2	2	1	586	63.6	5.21	109.4	113.9	81.2	98.3	101.5	94.1	162.8	113	128.7
387	Q9UID3	Vacuolar protein sorting-associated protein 51 homolog	VPS51	6	4	782	86	13.63	263	338.8	183.9	239	280.9	239.7	404.9	217.8	390.9
388	Q9BT22	Chitobiosyldiphosphodolichol beta-mannosyltransferase	ALG1	10	5	464	52.5	14.87	328.2	462.2	262.5	318	344.2	244.9	511.8	317.7	469.4
389	Q9NRH2	SNF-related serine/threonine-protein kinase	SNRK	2	1	765	84.2	4.99	12.7	17.4	13.3	12.5	12.4	11.2	18.8	10.7	17.3
390	Q92614	Unconventional myosin-XVIIIa	MYO18A	15	29	2054	233	112.66	1172.5	1487.2	856.9	1117.9	1187.4	1037.5	1756.1	1201.4	1575.6
391	Q13131	5'-AMP-activated protein kinase catalytic subunit alpha-1	PRKAA1	12	7	559	64	15.87	296.3	449.5	233.6	310.5	322.8	273.9	515.8	313.1	458.1
392	Q92535	Phosphatidylinositol N-acetylglucosaminyltransferase subunit C	PIGC	3	1	297	33.6	1.79	7.7	13	8.2	11.8	14	9.3	16.3	12.1	13.4
393	Q9NQE9	Adenosine 5'-monophosphoramidase HINT3	HINT3	19	3	182	20.3	10.82	40.7	65.4	30.1	48.6	49.7	39	84.2	50.1	71.3
394	Q13257	Mitotic spindle assembly checkpoint protein MAD2A	MAD2L1	9	2	205	23.5	2.07	53.3	53.2	38.8	50	50.9	42.2	84.5	55.1	62.5
395	Q9UKV3	Apoptotic chromatin condensation inducer in the nucleus	ACIN1	21	23	1341	151.8	90.01	1216	1811.8	879.9	1315.1	1355.3	1156.9	2531.3	1791.7	2008.3
396	P49257	Protein ERGIC-53	LMAN1	37	15	510	57.5	601.08	4237	7320.4	3597.9	3948.7	4729	3901.4	7597.1	4281.3	7362
397	O43760	Synaptogyrin-2	SYNGR2	16	4	224	24.8	19.24	523.3	709.2	403.4	510.9	457.1	399.5	723.5	545.7	680.9
398	P02042	Hemoglobin subunit delta	HBD	49	2	147	16	181.03	156.1	172.3	146.6	167.3	148	156.6	190.7	267.5	272.4
399	C9JH19	Cathepsin D	CTSD	34	13	451	48.6	502.25	5296.6	7544.8	3379.1	4797.5	4972.8	4066.7	7419.5	4998	7419.1
400	Q99832	T-complex protein 1 subunit eta	CCT7	53	25	543	59.3	310.77	3125.8	4019.5	1984.5	2653.1	3029	2396.5	4839.4	2662.2	4174.5
401	Q9UJX4	Anaphase-promoting complex subunit 5	ANAPC5	3	3	755	85	6.74	119.8	156.3	82.1	116.5	111.9	93.3	169.2	105.8	170.2
402	Q8TBQ9	Protein kish-A	TMEM167A	13	1	72	8.1	6.15	136.8	195.2	105.6	127.1	171	122.9	269.2	129.5	207.8
403	P51991	Heterogeneous nuclear ribonucleoprotein A3	HNRNPA3	28	8	378	39.6	210.9	1915.8	2400	1264.3	1899	1840.7	1469.5	2974.5	1867.1	2453.1
404	Q13087	Protein disulfide-isomerase A2	PDIA2	44	20	525	58.2	1542.37	10480.3	20880.2	11769	8533.3	10874.6	13196.1	28783.2	9787	15293.2
405	Q99519	Sialidase-1	NEU1	16	5	415	45.4	14.02	106.3	135	64.8	100.9	116.3	84.5	177.6	92.2	159.5
406	Q99766	ATP synthase subunit s, mitochondrial	DMAC2L	8	2	215	24.9	10.7	110.3	153.2	74.9	104.1	94.2	87.6	160.4	111.1	149.8
407	A0A804HJM6	non-specific serine/threonine protein kinase	AKT1	6	3	505	58.2	7.94	87.6	107.9	72.8	97.5	99.8	90.5	156.9	89.3	146.6
408	Q9Y6D9	Mitotic spindle assembly checkpoint protein MAD1	MAD1L1	6	5	718	83	17	165.6	205.3	123.8	177.1	157.6	133.7	270.1	170	223.3
409	P28331	NADH-ubiquinone oxidoreductase 75 kDa subunit, mitochondrial	NDUFS1	40	24	727	79.4	214.27	1603.2	2565.3	1367.7	1490.4	1833.2	1370.7	2613.4	1644.5	2738.4
410	P09914	Interferon-induced protein with tetratricopeptide repeats 1	IFIT1	9	3	478	55.3	7.43	25	38.3	19.1	23.7	26.4	17.6	85.7	33.6	43.9
411	A0A8V8TQZ3	Pleckstrin homology domain interacting protein	PHIP	5	9	1834	208	20.39	278.5	424.7	208.6	295	317.8	242.4	425	288.3	458.7
412	M0R0P8	Myosin IXB	MYO9B	3	6	2157	243.2	10.77	191.4	223.9	139.3	159	185.2	157.8	242	155.7	238.8
413	P16298	Serine/threonine-protein phosphatase 2B catalytic subunit beta isoform	PPP3CB	6	1	524	59	12.22	32.1	39.3	24.5	32.1	37.3	23.7	42	35.4	44.4
414	Q9H6R0	ATP-dependent RNA helicase DHX33	DHX33	5	2	707	78.8	6.51	9.9	14.2	9.2	9.7	9.5	15.3	23.6	16.1	13.4
415	Q6SZW1	NAD(+) hydrolase SARM1	SARM1	3	2	724	79.3	5.48	58.6	77	38.7	53.7	58.9	47	57.6	53.3	73.2
416	Q9UIS9	Methyl-CpG-binding domain protein 1	MBD1	9	3	605	66.6	5.01	26.7	41.4	20	26.3	27.5	18.7	36.7	27	34.7
417	Q9Y2Z4	Tyrosine--tRNA ligase, mitochondrial	YARS2	25	10	477	53.2	25.41	456.3	547.5	338.4	426.6	441.8	403.6	596.6	448.2	601
418	P61201	COP9 signalosome complex subunit 2	COPS2	13	6	443	51.6	35.28	729.9	929.4	543	625.6	765.6	620.1	1190.3	626	955.4
419	Q9Y230	RuvB-like 2	RUVBL2	41	15	463	51.1	168.01	1035.6	1421.7	741.9	985.7	1021.8	887.3	1666.4	971	1419.2
420	P38935	DNA-binding protein SMUBP-2	IGHMBP2	2	2	993	109.1	4	31	36.3	21.8	27.8	24.5	30.2	57.6	28.4	41.7
421	O14974	Protein phosphatase 1 regulatory subunit 12A	PPP1R12A	8	8	1030	115.2	20.9	314.2	464.5	226.3	309.2	319.3	251.3	547.1	316.6	470.2
422	A0A0U1RRL8	Spermatogenesis-associated protein 20	SPATA20	11	8	786	88	18.72	251.7	302.7	193.1	236.9	216.7	206.8	323.6	254.4	290.9
423	A0A7I2YQF8	Eukaryotic translation initiation factor 3 subunit I	EIF3I	36	10	362	40.5	77.5	1467.7	2250.1	1007.2	1290.5	1551.2	1365.1	2657.9	1335.6	2163.3
424	Q96ME7	Zinc finger protein 512	ZNF512	11	5	567	64.6	27.34	204.1	203	116	140.7	154.9	122.3	225.5	139.2	204.7
425	Q15067	Peroxisomal acyl-coenzyme A oxidase 1	ACOX1	13	8	660	74.4	22.57	516.8	513.7	326	466.1	449.3	376.8	685.8	424.3	533.4
426	Q5HYI7	Metaxin-3	MTX3	14	5	312	35.1	22.6	199.1	289.6	153.9	189.4	257.4	219.1	381.3	189.6	330.8
427	Q9H223	EH domain-containing protein 4	EHD4	39	18	541	61.1	178.72	1965.1	2414.3	1415.2	1812.5	1734.5	1550.3	2729.2	1867.1	2632.9
428	Q9NRZ5	1-acyl-sn-glycerol-3-phosphate acyltransferase delta	AGPAT4	2	1	378	44	2.74	NaN	NaN	NaN	NaN	NaN	NaN	NaN	NaN	NaN
429	O43570	Carbonic anhydrase 12	CA12	16	4	354	39.4	18.36	189	202.8	154.7	202.3	160.9	150.9	255.4	206.6	195.7
430	A0A0A0MSA6	Chymotrypsin like elastase 3B (Fragment)	CELA3B	61	1	180	19.5	531.05	NaN	NaN	NaN	NaN	NaN	NaN	NaN	NaN	NaN
431	Q96DZ1	Endoplasmic reticulum lectin 1	ERLEC1	26	12	483	54.8	67.49	536.4	841.3	451.8	521.8	547	501.5	856.6	544.2	827.2
432	Q9UKG1	DCC-interacting protein 13-alpha	APPL1	21	12	709	79.6	98.2	628.3	793	498.2	624.1	637.4	603.2	938.7	627.9	814.6
433	A5A3E0	POTE ankyrin domain family member F	POTEF	7	1	1075	121.4	554.8	467.4	591.3	337.4	428.1	517.6	395.3	751.6	465.2	600.9
434	Q9NWV4	CXXC motif containing zinc binding protein	CZIB	21	3	160	18	6.75	157.4	161.5	78.7	157.5	146.8	130.9	217	164.1	201.4
435	P53801	Pituitary tumor-transforming gene 1 protein-interacting protein	PTTG1IP	4	1	180	20.3	4.71	89.8	187.7	53.1	99.7	93.1	53.6	234	95.2	155.2
436	O00534	von Willebrand factor A domain-containing protein 5A	VWA5A	6	4	786	86.4	13.66	72.2	98.8	57.9	66.6	73.9	60	87	78.9	104.3
437	Q9Y6N5	Sulfide:quinone oxidoreductase, mitochondrial	SQOR	32	12	450	49.9	145.19	1023.7	1374.8	721.3	967.9	967	830.9	1413.6	1043.8	1403.7
438	A0A1B0GW23	N-acyl-aliphatic-L-amino acid amidohydrolase (Fragment)	ABHD14A-ACY1	9	6	586	65.4	28.4	281.9	372	204.2	292.8	293.7	207.8	459.4	281.6	412.3
439	Q5T760	Serine and arginine rich splicing factor 11	SRSF11	4	2	491	54.3	12.73	102	120.1	75.5	123.4	93.7	86.3	120.6	115.8	127.8
440	A6NKD9	Coiled-coil domain-containing protein 85C	CCDC85C	2	1	419	45.2	2.61	21.4	26.7	14.1	19.8	28.3	19.2	31.1	18.3	27.7
441	Q9BX10	GTP-binding protein 2	GTPBP2	4	2	602	65.7	3.8	32.9	34.7	23.2	33.1	33.5	37.2	76.1	30.9	43.5
442	Q7KZ85	Transcription elongation factor SPT6	SUPT6H	9	12	1726	198.9	30.2	164.5	207.1	112.7	160.4	178.6	138.3	250.4	169.4	250
443	Q8IYQ7	Threonine synthase-like 1	THNSL1	8	6	743	83	24.58	284.9	296.7	189.9	275.4	242	213.5	349.2	301.7	331.3
444	Q14517	Protocadherin Fat 1	FAT1	0	2	4588	506	2.71	25.2	30	15.6	29.2	21.9	19.5	39.8	27.1	33.8
445	A0A3B3ITJ4	Heterogeneous nuclear ribonucleoprotein L (Fragment)	HNRNPL	38	1	537	59.2	152.48	10.5	20.6	8.3	16.1	13.9	13.7	24.7	15.5	24.7
446	A6NHL2	Tubulin alpha chain-like 3	TUBAL3	7	1	446	49.9	46.49	NaN	NaN	NaN	NaN	NaN	NaN	NaN	NaN	NaN
447	P26012	Integrin beta-8	ITGB8	2	1	769	85.6	3.96	12.9	18.6	7.3	12.6	11.9	14.7	14.9	12.3	18.7
448	Q14061	Cytochrome c oxidase copper chaperone	COX17	11	1	63	6.9	2.39	26.2	42.8	15.7	26	40.5	25.4	57.5	21.9	58.1
449	Q6ZMI0	Protein phosphatase 1 regulatory subunit 21	PPP1R21	3	2	780	88.3	6.98	45	59.8	39.4	44.4	52.9	42.9	71.9	50.4	74.4
450	Q9HAB8	Phosphopantothenate--cysteine ligase	PPCS	21	7	311	34	29.98	262.1	352.2	205	228.9	264.4	240.6	409.8	234.9	328.6
451	Q9Y5B8	Nucleoside diphosphate kinase 7	NME7	9	3	376	42.5	7.27	66.8	72.9	51.6	61	70.8	55.4	84.2	65.9	80.5
452	Q9H7D0	Dedicator of cytokinesis protein 5	DOCK5	3	6	1870	215.2	15.16	197.1	231.6	130.3	197.4	172.9	163.3	226.8	203.4	285.5
453	Q96P16	Regulation of nuclear pre-mRNA domain-containing protein 1A	RPRD1A	11	3	312	35.7	15.89	109	114.2	72.1	105.9	99.5	87.4	148.9	102.3	123.7
454	H0Y9Y3	Synaptopodin 2 (Fragment)	SYNPO2	1	1	1155	125.3	1.63	NaN	NaN	NaN	NaN	NaN	NaN	NaN	NaN	NaN
455	Q16775	Hydroxyacylglutathione hydrolase, mitochondrial	HAGH	29	7	308	33.8	60.95	411	593.6	298.9	387.8	475.4	398.1	655.2	417	618.1
456	P35270	Sepiapterin reductase	SPR	47	10	261	28	93.46	1158.8	1577.7	894.1	1058.3	1322.9	1119.2	1902.3	1085.4	1655.2
457	A0A6Q8PFJ0	Lamin A/C	LMNA	57	41	729	80.9	1069.92	14064.7	16860.2	8869	13734.3	11724.9	9902.3	20385.8	13794.3	16891.5
458	A6NMZ7	Collagen alpha-6(VI) chain	COL6A6	1	3	2263	247	6.95	71.4	241.2	210.4	69.6	152.2	90.4	123.2	98.6	253.9
459	Q13938	Calcyphosin	CAPS	21	5	275	30.2	23.76	153.1	262.8	116.7	152.8	175.1	115.6	176.5	152.7	271.3
460	Q9BVM4	Gamma-glutamylaminecyclotransferase	GGACT	41	4	153	17.3	36.53	160.6	203.3	96.4	140.1	133.9	117.2	255.1	142.7	209.4
461	A0A804HJH7	Gamma-tubulin complex component	TUBGCP2	4	4	925	104.7	10.64	207.1	318.2	143.5	171.2	213.9	182	371.9	193.1	333.5
462	Q9NVG8	TBC1 domain family member 13	TBC1D13	7	2	400	46.5	5.63	47.9	66.1	38.8	44.1	62.3	40.2	64.5	52.2	72.2
463	P19387	DNA-directed RNA polymerase II subunit RPB3	POLR2C	4	1	275	31.4	4.52	24.7	39.1	14.3	25.3	24	16.9	42.6	26.4	39.4
464	O75976	Carboxypeptidase D	CPD	13	18	1380	152.8	90.18	1064.8	1690.1	747.3	981.8	1187.1	851.1	1859.9	1037.3	1724.8
465	Q16654	[Pyruvate dehydrogenase (acetyl-transferring)] kinase isozyme 4, mitochondrial	PDK4	6	2	411	46.4	5.14	143.9	145.9	149.7	153.8	145.3	162.4	170.2	146.8	154.3
466	Q53GS9	U4/U6.U5 tri-snRNP-associated protein 2	USP39	7	4	565	65.3	14.83	135	168.6	99.1	134.4	154	103.9	187.7	138.5	185.7
467	Q96EL2	28S ribosomal protein S24, mitochondrial	MRPS24	5	1	167	19	2.71	65.2	86.3	43.9	64.7	63.9	47.3	92.6	60.3	82.7
468	Q99543	DnaJ homolog subfamily C member 2	DNAJC2	4	2	621	72	8.72	40.5	65.4	34.3	46.9	54.6	46.4	73.2	50.1	57.3
469	H7C211	ArfGAP with GTPase domain, ankyrin repeat and PH domain 1	AGAP1	5	2	882	97.3	11.7	73.6	73.6	53.7	64.7	69.8	64.2	93.2	78.1	99.1
470	O15260	Surfeit locus protein 4	SURF4	11	3	269	30.4	19.42	135.7	175.2	127.8	143.5	159.6	153.4	215.9	150.7	224.8
471	P52298	Nuclear cap-binding protein subunit 2	NCBP2	12	2	156	18	6.71	62.4	101.3	40.3	58.2	68.2	48.7	105.1	58.8	91
472	O95994	Anterior gradient protein 2 homolog	AGR2	26	3	175	20	55.58	579.6	809.6	487.4	545.5	753.4	558.8	603.8	585.9	979.4
473	Q96AX1	Vacuolar protein sorting-associated protein 33A	VPS33A	7	4	596	67.6	11.4	71.3	87.9	47.9	66.1	66.6	67.3	88.3	71.1	92.9
474	J3QL71	Secernin 2	SCRN2	14	5	433	47.5	22.09	210.4	248.4	139.8	169.8	182.1	179.4	299.4	178.1	240.8
475	A0A3B3IUC4	Alpha-galactosidase	GLA	6	3	470	53.2	6.25	144.3	184.9	95.9	145.1	157.4	133.8	210.2	127.2	201.1
476	O75348	V-type proton ATPase subunit G 1	ATP6V1G1	17	2	118	13.7	22.06	201.3	289.7	148.8	184	205.4	180.1	300.1	185.3	297.4
477	O43520	Phospholipid-transporting ATPase IC	ATP8B1	10	10	1251	143.6	37.29	373.7	485.4	295.4	340.2	342.3	314.8	552.6	358	490.1
478	P17980	26S proteasome regulatory subunit 6A	PSMC3	31	12	439	49.2	55.51	620.7	929	438.8	609.4	690.1	530.9	1050.9	643.5	997.5
479	Q9NZ45	CDGSH iron-sulfur domain-containing protein 1	CISD1	35	3	108	12.2	77.11	162	267.1	126.5	166.7	201.4	154.5	283.6	193.5	309.7
480	Q9UJX2	Cell division cycle protein 23 homolog	CDC23	6	3	597	68.8	6.59	80.8	104.5	46.6	70.7	78	55.8	106.7	276	423.7
481	O94880	PHD finger protein 14	PHF14	2	2	948	106.9	8.82	188.1	164.9	157.5	191.2	174.3	163.8	237.4	192.6	194
482	A8MUM1	EARP and GARP complex-interacting protein 1	EIPR1	5	2	414	46.3	4.58	47	83.1	32.4	45.9	45.6	44.7	81.8	46.5	88.7
483	Q8N5I2	Arrestin domain-containing protein 1	ARRDC1	3	1	433	46	2.2	9.3	14.8	7.1	9.1	7.5	11.8	18.8	9.2	14
484	A8K727	Pleckstrin homology domain containing A2	PLEKHA2	3	1	425	47.2	2.5	NaN	NaN	NaN	NaN	NaN	NaN	NaN	NaN	NaN
485	Q9NXE4	Sphingomyelin phosphodiesterase 4	SMPD4	3	3	866	97.7	7.43	33.9	27.8	18.5	30.4	26.7	27.5	41.6	32.4	30.1
486	A0A494C1J1	Cytospin-A	SPECC1L	4	5	1136	126.2	25.89	98.8	157.9	80.1	105.7	114.7	99	245.9	109.3	158.5
487	P35914	Hydroxymethylglutaryl-CoA lyase, mitochondrial	HMGCL	21	7	325	34.3	32.42	699	1049.6	500.8	660.5	713.7	567.1	1147.8	744.1	1040.7
488	Q5SRE7	Phytanoyl-CoA dioxygenase domain-containing protein 1	PHYHD1	37	8	291	32.4	47.34	168.6	230.7	107.3	163.3	173.8	131.9	259.6	178.2	222
489	Q96BW5	Phosphotriesterase-related protein	PTER	28	9	349	39	85.88	503.6	739.9	339.8	467	702.6	464.3	886.9	506	938.1
490	Q8IUE6	Histone H2A type 2-B	H2AC21	24	2	130	14	60.92	49.5	83.2	32.6	49.4	53.9	52.7	93.8	47.8	76.6
491	O95292	Vesicle-associated membrane protein-associated protein B/C	VAPB	28	5	243	27.2	107.26	711.9	997.6	511.5	699.2	733.3	636.6	1458.5	648.3	1054.6
492	O43181	NADH dehydrogenase [ubiquinone] iron-sulfur protein 4, mitochondrial	NDUFS4	19	3	175	20.1	43.24	248.4	526.3	208.2	273	310	224.7	535.7	254.8	553.1
493	F8VW96	Cysteine and glycine rich protein 2	CSRP2	12	3	243	26.7	12.41	224.8	253.1	101.3	203.4	164.7	129.2	263.9	215.4	263.5
494	P30291	Wee1-like protein kinase	WEE1	2	1	646	71.6	4.2	NaN	NaN	NaN	NaN	NaN	NaN	NaN	NaN	NaN
495	P78369	Claudin-10	CLDN10	6	1	228	24.5	3.06	7	5.9	3	7.7	26.9	8.5	19	6.9	21.2
496	Q9P266	Junctional cadherin 5-associated protein	JCAD	3	4	1359	148.3	7.89	127.8	179.6	102.6	158.6	164.3	128	223.3	148.8	252.4
497	Q8TAF3	WD repeat-containing protein 48	WDR48	7	4	677	76.2	9.17	42.3	62.8	32.6	46.2	62.8	53.4	98.7	45.2	84
498	O96013	Serine/threonine-protein kinase PAK 4	PAK4	14	6	591	64	12.22	112.6	166.1	87.3	107.6	129.6	100.8	169.5	111.2	184.3
499	A0A8V8TRF3	Choline/ethanolamine phosphotransferase 1	CEPT1	5	2	416	46.6	15.34	175.1	255.1	151.3	161.3	197.2	160.7	273.7	180.1	284.5
500	Q8NEZ3	WD repeat-containing protein 19	WDR19	2	3	1342	151.5	6.01	85.6	101.3	53.3	95.5	70.9	67.8	112.9	80.1	96.2
501	B7Z6Z4	Myosin light chain 6	MYL6	32	5	238	26.7	356.83	3879.9	5155.1	2547.7	3854.4	3947.8	2818.2	6281.3	3488.6	5395.2
502	P18031	Tyrosine-protein phosphatase non-receptor type 1	PTPN1	5	2	435	49.9	12.29	52.3	94.8	31.7	53.5	53.5	41.8	101.5	57.2	79.2
503	P82914	28S ribosomal protein S15, mitochondrial	MRPS15	21	6	257	29.8	16.69	282.7	439.1	203.9	275.6	307.3	214.8	523.7	281.2	493
504	F8WA39	Phosphatidylinositol-3,5-bisphosphate 3-phosphatase	MTMR1	4	3	673	75.7	10.4	200.2	174.8	164.8	218.7	204.4	217.4	426.8	236.5	248.7
505	A3KMH1	von Willebrand factor A domain-containing protein 8	VWA8	14	24	1905	214.7	78.74	641.4	966.3	610.9	600	748.2	589.9	1009.7	659.4	1000.4
506	O60264	SWI/SNF-related matrix-associated actin-dependent regulator of chromatin subfamily A member 5	SMARCA5	18	10	1052	121.8	76.08	731	983.9	454.5	711.7	724.5	555.8	1014.2	691.1	1026.5
507	O94762	ATP-dependent DNA helicase Q5	RECQL5	1	1	991	108.8	2.15	43.2	41.4	23.8	34.1	33.3	32.5	57.2	41.9	45.9
508	G3V5N8	Zinc finger FYVE-type containing 1	ZFYVE1	2	2	789	88.4	11.23	59.2	109.5	51.1	70.3	77.5	64	130.8	79	101.7
509	Q5VT06	Centrosome-associated protein 350	CEP350	1	1	3117	350.7	6	23.2	56.2	55.2	47.9	66.1	66.3	33.9	55.9	173.3
510	O43684	Mitotic checkpoint protein BUB3	BUB3	29	9	328	37.1	59.48	799.6	982.9	521.6	705.4	776	609.5	1172.6	775.8	1028.8
511	A0A3F2YNX6	Histone acetyltransferase	KAT6A	1	1	2006	225.1	2.63	NaN	NaN	NaN	NaN	NaN	NaN	NaN	NaN	NaN
512	Q8IZ83	Aldehyde dehydrogenase family 16 member A1	ALDH16A1	23	16	802	85.1	81.44	742	965.9	568.2	715.9	851.8	732.7	1099.7	742.9	1034.7
513	O94819	Kelch repeat and BTB domain-containing protein 11	KBTBD11	19	9	623	65.7	39.85	401.6	597.5	366.4	343.7	392.3	452.1	727.2	388.9	526.7
514	Q12888	TP53-binding protein 1	TP53BP1	10	12	1972	213.4	30.97	175.2	253.4	122.7	181.4	198.5	156.5	351.6	175.5	291.1
515	Q5W111	SPRY domain-containing protein 7	SPRYD7	5	1	196	21.7	3	101.9	122.1	76.2	85.8	104.1	89.3	149.6	101.7	125.8
516	E7EUI6	Integrin beta	ITGB1	31	23	801	88.7	341.8	3882.7	5729.6	2316.1	3732.6	4109.1	2931.4	5720	3879.9	6530.2
517	Q96HY7	2-oxoadipate dehydrogenase complex component E1	DHTKD1	16	13	919	103	41.5	815.6	1096.8	713.4	741.8	670.2	767.8	859.4	775.4	918.6
518	Q06547	GA-binding protein subunit beta-1	GABPB1	2	1	395	42.5	2.66	24.3	29.4	21.2	25.9	25.5	23.7	75.2	30.9	30.3
519	A0A8I5KYB4	Mitogen-activated protein kinase kinase 1	MAP2K1	21	4	417	46	23.22	405.6	603.4	295.3	378.2	421.2	329.5	620.2	381.9	622.7
520	P07996	Thrombospondin-1	THBS1	13	2	1170	129.3	59.8	993.5	847.8	605.5	846.8	653.6	844.7	763	1000.8	970.9
521	A0A8J8YVX4	Outer dense fiber of sperm tails 2	ODF2	3	2	912	105.1	2.88	16.4	13.7	8.4	15.3	8.4	12.6	28.9	10.4	16.6
522	Q9BY11	Protein kinase C and casein kinase substrate in neurons protein 1	PACSIN1	5	1	444	50.9	8.83	34.8	48.4	37.2	32.7	50.5	34.7	74.1	48.7	50.4
523	F5H7W8	Protein CUSTOS	C12orf43	3	1	293	31.7	2.06	14.4	15.6	7.8	11.4	14.4	13.1	38.7	14.9	21.2
524	C9JF17	Apolipoprotein D (Fragment)	APOD	7	2	215	24.1	4.23	95.6	96.3	66.4	89.8	68.5	90.8	130.4	104.7	112.8
525	Q86T03	Type 1 phosphatidylinositol 4,5-bisphosphate 4-phosphatase	PIP4P1	4	1	277	29.5	2.47	NaN	NaN	NaN	NaN	NaN	NaN	NaN	NaN	NaN
526	Q8N0V3	Putative ribosome-binding factor A, mitochondrial	RBFA	3	1	343	38.3	1.9	12.5	18.7	8.9	11.5	16.2	13.7	28.8	12.7	25.4
527	Q5VWZ2	Lysophospholipase-like protein 1	LYPLAL1	23	6	237	26.3	38.66	751.4	833.6	458.1	751.2	719.1	597.4	1180.2	700.5	890.4
528	P55199	RNA polymerase II elongation factor ELL	ELL	2	1	621	68.2	3.22	NaN	NaN	NaN	NaN	NaN	NaN	NaN	NaN	NaN
529	A0A087X295	WD repeat domain 6	WDR6	5	4	1151	124.9	10.52	158.5	202.7	107.7	134.7	155.3	120.1	226.2	145.5	199.8
530	P26572	Alpha-1,3-mannosyl-glycoprotein 2-beta-N-acetylglucosaminyltransferase	MGAT1	9	4	445	50.8	15.72	242.7	289.7	157.2	207.8	231.8	218.8	424.5	247.9	326.8
531	Q6WKZ4	Rab11 family-interacting protein 1	RAB11FIP1	9	9	1283	137.1	40.63	693.9	709.2	446.7	811	559.5	617.5	1328.9	749.3	740.7
532	Q3LXA3	Triokinase/FMN cyclase	TKFC	25	12	575	58.9	77.26	656.3	836.1	477	586.4	681.3	597	1019.5	550.4	919.9
533	P13667	Protein disulfide-isomerase A4	PDIA4	66	41	645	72.9	1585.06	13283.6	20452.5	9678	12056.2	12802.2	13411.1	22668.4	13140.9	20138.9
534	P18669	Phosphoglycerate mutase 1	PGAM1	52	6	254	28.8	225.96	1134.3	1804.7	797.8	1000.6	1306.2	1026.2	1930.6	1043	1826.1
535	Q13753	Laminin subunit gamma-2	LAMC2	17	17	1193	130.9	72.34	1225.4	1270.9	585.4	1090.9	1089.5	654.7	1494.5	1083.8	1484
536	Q9Y4H2	Insulin receptor substrate 2	IRS2	1	2	1338	137.2	4.04	32.2	40.2	21.1	26.7	29.7	32.7	46	27.3	43.2
537	P41208	Centrin-2	CETN2	9	2	172	19.7	7.21	189.4	290.6	132.4	172.8	205.9	154.6	272.3	170	311.3
538	F5H5D3	Tubulin alpha chain	TUBA1C	51	3	519	57.7	824.06	9738.6	15002.2	6685.9	9812.3	10135.3	7931.6	18458.9	9726.8	16638.9
539	O15347	High mobility group protein B3	HMGB3	28	3	200	23	13.7	36.3	59.1	20.2	44.4	37.1	24.9	72.1	30.3	51.7
540	A0A8J9C4H3	Golgin B1	GOLGB1	20	59	3264	376.3	210.13	2357.9	3561.1	1792	2372.8	2627.6	2259	4538.2	2278.9	3700
541	Q13232	Nucleoside diphosphate kinase 3	NME3	32	5	169	19	57.8	548.5	608.7	361.2	479.1	489.6	411.9	627.6	512.7	610.3
542	K7ELE3	TLE family member 5, transcriptional modulator (Fragment)	TLE5	8	2	264	28.7	6.45	31.9	37.2	82.7	34.7	33.3	22.7	53.9	26.3	43.6
543	P48061	Stromal cell-derived factor 1	CXCL12	24	2	93	10.7	3.36	83	101.2	40.8	81	80.3	72.1	115.5	75.6	103.3
544	P04066	Tissue alpha-L-fucosidase	FUCA1	6	3	466	53.7	10.03	104.7	168	94.9	93.3	132.2	99.9	180.4	106.7	175.4
545	P61204	ADP-ribosylation factor 3	ARF3	48	3	181	20.6	137.65	1527.3	2052.3	1172.2	1402.2	1540.7	1329.6	2182.2	1552.1	2079.5
546	Q9BZE4	GTP-binding protein 4	GTPBP4	14	7	634	73.9	35.93	213.3	285	163.4	186.6	211.6	194.3	338.3	210.6	292.2
547	A4D1P6	WD repeat-containing protein 91	WDR91	5	4	747	83.3	14.46	214.3	325.7	146.5	207.5	218.9	174.3	377.3	198.3	321.5
548	Q9NQH7	Xaa-Pro aminopeptidase 3	XPNPEP3	11	4	507	57	43.4	139.6	151.2	77.2	91.1	118	99.3	173.6	113.2	162
549	Q9BYN0	Sulfiredoxin-1	SRXN1	47	5	137	14.3	23.83	254.7	236.2	136.2	201.5	210.4	259	507.4	289	302.9
550	P29120	Neuroendocrine convertase 1	PCSK1	2	2	753	84.1	2.04	51.3	70.1	30.2	43.2	47.1	28.6	67.6	50.3	95.1
551	Q96DI7	U5 small nuclear ribonucleoprotein 40 kDa protein	SNRNP40	24	6	357	39.3	49.53	384.5	476.5	254.6	343.6	362	287.6	522	365.8	513.9
552	Q7L8L6	FAST kinase domain-containing protein 5, mitochondrial	FASTKD5	2	2	764	86.5	7.19	81	107.4	63.9	73.7	75.2	66.2	133.4	72.4	110.4
553	Q9BV57	Acireductone dioxygenase	ADI1	7	1	179	21.5	2.24	NaN	NaN	NaN	NaN	NaN	NaN	NaN	NaN	NaN
554	P14174	Macrophage migration inhibitory factor	MIF	8	1	115	12.5	29.05	704.7	771.2	432.8	642.9	928.4	480.3	1238.8	589.6	905.1
555	Q99459	Cell division cycle 5-like protein	CDC5L	14	11	802	92.2	38.4	541.9	783.3	378.6	528.1	501.9	448.2	948	479.5	721.2
556	Q7Z4H8	Protein O-glucosyltransferase 3	POGLUT3	3	2	507	58.5	2.12	17	22.4	9.2	11.9	13.9	14.8	24.4	16.1	24.5
557	Q13315	Serine-protein kinase ATM	ATM	3	9	3056	350.5	16.34	371.6	462.9	275.1	321.9	339.5	302.8	459	336.1	434.4
558	Q96TC7	Regulator of microtubule dynamics protein 3	RMDN3	11	5	470	52.1	17.27	223.3	319.3	164.1	203	229.6	175.9	354	197.2	292.2
559	Q7Z4S6	Kinesin-like protein KIF21A	KIF21A	3	5	1674	187.1	14.59	215.5	326	178.3	200.8	242.2	182.6	384.3	212.4	321
560	O60784	Target of Myb1 membrane trafficking protein	TOM1	11	4	492	53.8	14.71	29	61.8	18.7	34.3	35.8	32.4	89.8	34.9	56.6
561	P01116	GTPase KRas	KRAS	28	1	189	21.6	12	211.9	257.6	162	205.2	191.5	178.8	286.7	212.6	290.4
562	Q7Z2T5	TRMT1-like protein	TRMT1L	2	2	733	81.7	5.71	85	100	60.6	85.1	84	65.4	118	82.2	110.6
563	Q05086	Ubiquitin-protein ligase E3A	UBE3A	9	8	875	100.6	30.16	318.4	446.6	234.7	324	326.7	310.5	523	320.5	445.3
564	H0YEE2	CD81 molecule	CD81	7	1	303	33	78.31	70.6	107.5	41.4	61.8	67.5	53.8	88.5	75.2	120.9
565	Q9BV40	Vesicle-associated membrane protein 8	VAMP8	20	2	100	11.4	13.76	90.2	137.7	72.8	99.5	99.9	93.2	210.7	103.6	137
566	D6RH31	Nephronectin (Fragment)	NPNT	8	4	609	66.9	13.45	137	133	87.6	124	100.2	83.6	123.1	124.1	154.8
567	Q9BRZ2	E3 ubiquitin-protein ligase TRIM56	TRIM56	8	5	755	81.4	27.37	251.5	227.4	187.5	199.8	211.4	224.2	323.2	224.5	241.6
568	A0A5F9ZH11	Bromodomain and PHD finger containing 1	BRPF1	1	1	1253	141.5	2.34	24.8	40.7	18.7	20.3	26	21.2	31.6	21.4	43.1
569	Q7L5N1	COP9 signalosome complex subunit 6	COPS6	15	5	327	36.1	46.06	393.5	522.7	266.8	367.9	397.1	324.5	586	368.7	525.6
570	Q14244	Ensconsin	MAP7	17	14	749	84	47.27	476.9	602.5	349.5	497.4	528.5	456	1385.3	475.7	709.2
571	Q6UW68	Transmembrane protein 205	TMEM205	20	3	189	21.2	58.48	430.4	672.1	335.8	457.9	501.1	405.2	788.1	466	728.6
572	O15118	NPC intracellular cholesterol transporter 1	NPC1	2	3	1278	142.1	6.46	64.6	86.4	45.2	58.6	59.5	52.3	86.1	59.3	81.2
573	A0A8I5KT88	Protein disulfide-isomerase	PDIA3	56	1	512	57.7	1117.69	10296.2	14200	7727.6	8999.7	9555.4	9669.1	17298.2	9724.7	13367.3
574	A0A6Q8NVI4	AT-rich interactive domain-containing protein 1B	ARID1B	2	6	2372	249.1	17.26	207	219.8	125.5	156.9	185.6	152.5	281.2	155.5	242.9
575	A0A8V8TKT5	non-specific serine/threonine protein kinase	STK39	12	5	524	57.2	23.32	151.2	214.2	123.9	164.2	179.2	137.4	395.5	155.2	237.1
576	P00390	Glutathione reductase, mitochondrial	GSR	41	14	522	56.2	299.75	2528	3700.5	1709.1	2421.9	2514.1	2042.3	3474.9	2468.9	3708.4
577	P13674	Prolyl 4-hydroxylase subunit alpha-1	P4HA1	19	10	534	61	26.5	594.1	536.6	361.3	556.2	391.6	239.4	581.1	449.2	606.6
578	Q15464	SH2 domain-containing adapter protein B	SHB	3	1	509	55	2.02	NaN	NaN	NaN	NaN	NaN	NaN	NaN	NaN	NaN
579	O14562	Ubiquitin domain-containing protein UBFD1	UBFD1	3	1	309	33.4	2.64	56.9	124.3	39	56.2	67.9	47.1	117.3	56.3	122.7
580	Q15393	Splicing factor 3B subunit 3	SF3B3	21	24	1217	135.5	166.16	2171.3	2838	1506.4	2051.3	2090	1655.7	3189.5	2033.2	2892.4
581	P41227	N-alpha-acetyltransferase 10	NAA10	18	5	235	26.4	13.15	107.9	141.1	86.6	101.2	113.2	85.5	173.2	113.2	139.1
582	Q5T5P2	Sickle tail protein homolog	KIAA1217	6	12	1943	214	40.79	543	629.6	368	583.6	591.1	403.8	1072.4	526.8	788.2
583	A0A3B3ISG8	Ricin B lectin domain-containing protein	#N/A	19	10	567	64.2	68.87	1066	1924.7	878.6	1053.5	1228.3	845.5	2040.1	1106.2	1953
584	L0R6Q1	SLC35A4 upstream open reading frame protein	SLC35A4	43	5	103	11.1	15.61	155.9	223.8	101.3	154.5	140.8	121.1	338	161.6	227.4
585	Q8NHP6	Motile sperm domain-containing protein 2	MOSPD2	3	1	518	59.7	2.8	19.1	19	8.8	15.9	16.5	14.4	21.5	13.6	20.6
586	A0A0A0MRM9	Nucleolar and coiled-body phosphoprotein 1 (Fragment)	NOLC1	13	11	708	74.6	38.81	692.8	1126.4	479.5	789.7	820.3	669.7	2146.8	728.2	1215.4
587	E5RK27	Voltage dependent anion channel 3 (Fragment)	VDAC3	65	1	108	11.8	44.1	NaN	NaN	NaN	NaN	NaN	NaN	NaN	NaN	NaN
588	Q5TH69	Brefeldin A-inhibited guanine nucleotide-exchange protein 3	ARFGEF3	4	6	2177	240.5	10.61	21.7	36.8	27.9	26.1	28.3	22.6	55.3	24.2	37
589	Q9Y624	Junctional adhesion molecule A	F11R	32	8	299	32.6	75.9	771.2	1028.6	571.6	746.6	874.6	666.7	1106.2	741.3	1179.8
590	Q9BUZ4	TNF receptor-associated factor 4	TRAF4	3	1	470	53.5	2.5	NaN	NaN	NaN	NaN	NaN	NaN	NaN	NaN	NaN
591	F5H269	Dmx like 1	DMXL1	1	2	3048	340	4.37	46.8	69.5	29.9	47.4	52.3	33.3	68.4	48.1	67.5
592	Q96S44	EKC/KEOPS complex subunit TP53RK	TP53RK	19	4	253	28.1	25.1	142.5	232.6	107.7	131.7	146	118.9	256.1	116.5	212.2
593	P18847	Cyclic AMP-dependent transcription factor ATF-3	ATF3	4	1	181	20.6	4.39	91.4	169.8	74.5	98.7	88.4	146	192.5	121.9	165.1
594	P21964	Catechol O-methyltransferase	COMT	25	7	271	30	44.92	633.6	776.2	346.8	550.1	575.1	488.6	1000.4	603.8	834
595	J3QR07	YTH domain containing 1	YTHDC1	1	1	735	85.5	2.88	71.3	104.6	49.9	56.3	66.5	67.7	99.2	58.2	93.1
596	P29350	Tyrosine-protein phosphatase non-receptor type 6	PTPN6	12	7	595	67.5	23.09	247.6	322.9	180.5	229.5	235.8	196.6	365	236.7	327.6
597	O75477	Erlin-1	ERLIN1	22	5	348	39.1	61.47	474.1	587.2	297.2	437.8	364.6	352.9	577.6	451.8	596.1
598	A0A8Q3WKJ4	Nucleoporin 54	NUP54	10	5	561	60.7	28.85	222.2	447.7	147.6	217.1	223.6	160.1	430.9	207.9	384.6
599	Q15836	Vesicle-associated membrane protein 3	VAMP3	23	1	100	11.3	10.78	NaN	NaN	NaN	NaN	NaN	NaN	NaN	NaN	NaN
600	Q6UX53	Thiol S-methyltransferase METTL7B	METTL7B	7	2	244	27.8	4.63	162.9	195.5	145.4	149.1	158.7	129.8	231.6	172.3	194.1
601	Q8WUF5	RelA-associated inhibitor	PPP1R13L	3	2	828	89	6.44	35.6	46.7	31.1	46.6	50.9	40.9	193	47	68.9
602	P57081	tRNA (guanine-N(7)-)-methyltransferase non-catalytic subunit WDR4	WDR4	11	3	412	45.5	6.73	23	33	15.9	17.4	25.9	17.4	33.3	13.1	37.6
603	P26583	High mobility group protein B2	HMGB2	34	5	209	24	46.14	645.1	1125.1	384.1	642.8	751.1	508.7	939	638.7	1447.6
604	Q9Y3Z3	Deoxynucleoside triphosphate triphosphohydrolase SAMHD1	SAMHD1	38	21	626	72.2	61.34	1006.9	1241.5	770.2	852.8	790	959.3	1674	910.5	1101.9
605	A0A6I8PU73	DnaJ heat shock protein family (Hsp40) member C7	DNAJC7	12	6	497	56.7	28.17	383.5	531.5	255.7	360.3	379.3	287.3	585.7	344.2	502.3
606	P49792	E3 SUMO-protein ligase RanBP2	RANBP2	14	36	3224	358	124.25	1756.6	2526.5	1326.3	1858.1	2206.5	1777.8	3980.1	1607.6	3039.1
607	O75940	Survival of motor neuron-related-splicing factor 30	SMNDC1	5	1	238	26.7	2.18	NaN	NaN	NaN	NaN	NaN	NaN	NaN	NaN	NaN
608	P52799	Ephrin-B2	EFNB2	6	2	333	36.9	4.87	28.1	34.1	23.2	27.1	28.7	20.7	34.7	23	41.9
609	A0A2R8Y793	Actin beta (Fragment)	ACTB	68	8	309	34.1	2857.5	5097.6	5500.6	3114.6	4174.2	4520.5	3737.7	6503	4287.9	5523
610	A0A494C045	TANK binding kinase 1	TBK1	12	8	731	83.9	21.44	242.4	291.6	170	217.8	213.3	181.3	315.9	233.4	272.2
611	P82675	28S ribosomal protein S5, mitochondrial	MRPS5	15	7	430	48	38.29	404.1	411.9	271.1	363.6	422	322	598.6	356.9	503.1
612	Q9NV31	U3 small nucleolar ribonucleoprotein protein IMP3	IMP3	8	1	184	21.8	2.17	NaN	NaN	NaN	NaN	NaN	NaN	NaN	NaN	NaN
613	P12110	Collagen alpha-2(VI) chain	COL6A2	23	22	1019	108.5	533.66	3517.4	6238.4	4287.4	3825.3	2642.3	2901.3	5621.4	4305.6	4664.6
614	Q9H7H0	Methyltransferase-like protein 17, mitochondrial	METTL17	8	3	456	50.7	5.52	56.4	77.5	43.5	57.3	61.5	47.5	92.4	59.9	86.3
615	O75165	DnaJ homolog subfamily C member 13	DNAJC13	4	9	2243	254.3	24.4	124.5	195.9	100.1	128.7	133.6	118.9	196	117.6	204.1
616	Q9Y6N6	Laminin subunit gamma-3	LAMC3	11	13	1575	171.1	59.12	776	648.3	318.5	795.3	655	326.5	362.3	801.6	910.8
617	A1A5B4	Anoctamin-9	ANO9	1	1	782	90.3	2.76	49	61.6	32.9	45.1	41.4	40.1	47.8	45.9	78.9
618	P04054	Phospholipase A2	PLA2G1B	66	6	148	16.3	247.73	1261.4	4037.7	1056.7	1190.6	1736.2	1258.7	2598.4	1104.5	2633.7
619	Q14974	Importin subunit beta-1	KPNB1	26	19	876	97.1	224.9	1205.2	1781.2	819.8	1186	1326.7	1037.3	2031.8	1116.7	1922.9
620	Q9Y224	RNA transcription, translation and transport factor protein	RTRAF	36	9	244	28.1	52.72	857	1454	573.6	865.9	845.7	716.9	1825.7	761.4	1388
621	P19367	Hexokinase-1	HK1	23	17	917	102.4	100.7	1272	1688.1	838.6	1212	1389.5	931.9	1510.7	1261.5	2111.8
622	Q9BYC5	Alpha-(1,6)-fucosyltransferase	FUT8	4	2	575	66.5	6.37	86.6	86	43.3	71.8	64.8	59.8	116	74.8	92.3
623	P50991	T-complex protein 1 subunit delta	CCT4	49	21	539	57.9	165.5	1602.7	2298.3	1151.7	1543.9	1774.3	1371.9	2802	1516.9	2481.9
624	Q15648	Mediator of RNA polymerase II transcription subunit 1	MED1	1	2	1581	168.4	4.44	85.2	107	57.6	80.8	97.9	75.9	109.9	78.7	110.3
625	P36954	DNA-directed RNA polymerase II subunit RPB9	POLR2I	14	2	125	14.5	6.37	46.6	69.3	37	49.7	87.8	62.8	111.5	58.9	75.9
626	Q8TDH9	Biogenesis of lysosome-related organelles complex 1 subunit 5	BLOC1S5	21	4	187	21.6	9.6	109.9	130.2	78.7	103.3	118.2	88.6	138	111.4	148.7
627	Q9Y343	Sorting nexin-24	SNX24	8	2	169	19.8	3.73	78	96.7	51.6	72.8	74.2	60	99.2	80.1	101.1
628	Q8TDZ2	[F-actin]-monooxygenase MICAL1	MICAL1	1	1	1067	117.8	2.6	34.4	20.9	18.2	27.5	17.4	20.6	20.6	22.7	18.9
629	Q9NYY8	FAST kinase domain-containing protein 2, mitochondrial	FASTKD2	6	4	710	81.4	16.09	119.4	162.7	75.1	111.4	113.9	97	225.4	103.4	175.4
630	P05451	Lithostathine-1-alpha	REG1A	48	5	166	18.7	546.96	4857.1	6366	2368.8	5331.1	6981.7	2987.7	9568	3252.1	6681.5
631	Q8IZP0	Abl interactor 1	ABI1	9	4	508	55	22.42	214.5	320.5	148.1	195	211.2	178.5	353.1	197.5	299.3
632	P35998	26S proteasome regulatory subunit 7	PSMC2	47	19	433	48.6	164.82	1567.8	2323.7	1142.7	1487.3	1715.9	1342.6	2771.2	1505.9	2367.3
633	P12236	ADP/ATP translocase 3	SLC25A6	49	3	298	32.8	424.36	600.9	894.5	451.6	590.1	803.7	581.9	1227	663.4	1210.1
634	Q6AWC2	Protein WWC2	WWC2	1	2	1192	133.8	4.29	153.7	249.4	119.2	157.8	156.4	112.9	227.5	142.1	213.6
635	P29373	Cellular retinoic acid-binding protein 2	CRABP2	7	1	138	15.7	9.63	74.8	102.9	47.4	70.7	87.9	61	145.4	72.7	126.7
636	Q9H2C2	Protein ARV1	ARV1	7	1	271	31	6.76	NaN	NaN	NaN	NaN	NaN	NaN	NaN	NaN	NaN
637	A0A1B0GUS7	Unc-13 homolog B	UNC13B	0	1	4340	483.8	2.8	14	19.3	10.2	14.6	16.8	15.4	20.4	16.1	23.6
638	Q9H0A0	RNA cytidine acetyltransferase	NAT10	19	17	1025	115.7	61.13	487.5	653.8	330.2	444.4	450.3	418.3	877.7	451.4	647.7
639	Q14435	Polypeptide N-acetylgalactosaminyltransferase 3	GALNT3	9	6	633	72.6	21.08	526.4	676.3	345.6	487.1	547	407.1	965.2	527.7	749.2
640	Q96Q05	Trafficking protein particle complex subunit 9	TRAPPC9	3	3	1148	128.4	4.73	26.3	34.8	15.9	21.5	24.7	22.1	36.2	25.5	39.2
641	Q04837	Single-stranded DNA-binding protein, mitochondrial	SSBP1	39	5	148	17.2	63.17	738	946.9	539.8	712.3	734.5	642.7	1218.6	736.2	1066.5
642	Q9NS93	Transmembrane 7 superfamily member 3	TM7SF3	3	1	570	64.1	3.99	NaN	NaN	NaN	NaN	NaN	NaN	NaN	NaN	NaN
643	P55058	Phospholipid transfer protein	PLTP	8	4	493	54.7	15.02	501.7	443.6	277.4	426.1	371.6	363.4	474.3	331.1	373.8
644	Q9NR50	Translation initiation factor eIF-2B subunit gamma	EIF2B3	23	8	452	50.2	21.41	293.9	571.8	233.6	303.7	396.3	293.8	721.1	286.6	589.1
645	Q13630	GDP-L-fucose synthase	GFUS	22	6	321	35.9	30.84	392.4	732.3	372.3	350.9	546.1	396.8	759.5	363.3	715.3
646	O95747	Serine/threonine-protein kinase OSR1	OXSR1	22	10	527	58	77.09	560.3	656.7	403.8	544.6	552.3	447.4	738.7	539.4	704.3
647	Q9Y2K9	Syntaxin-binding protein 5-like	STXBP5L	2	1	1186	131.8	2.24	NaN	NaN	NaN	NaN	NaN	NaN	NaN	NaN	NaN
648	O75882	Attractin	ATRN	2	3	1429	158.4	6.02	134.2	212.6	89.3	138.6	137.3	102.5	245.2	130.6	203.1
649	P11172	Uridine 5'-monophosphate synthase	UMPS	18	11	480	52.2	55.47	881.9	1231.5	630.7	828.2	973.9	741.4	1401.7	870.7	1312.1
650	Q96T51	RUN and FYVE domain-containing protein 1	RUFY1	14	10	708	79.8	33.2	403	579.5	329	454.3	505	455.2	821.6	463.2	736.1
651	P39687	Acidic leucine-rich nuclear phosphoprotein 32 family member A	ANP32A	36	5	249	28.6	125.37	1457.5	2216.2	999.8	1441.1	1545.5	1155.5	2336	1369.5	2267
652	H0Y2P9	Phosphatidylinositol-glycan biosynthesis class X protein	PIGX	3	1	276	30.9	2.09	30.4	46.1	24.3	31.4	32.3	38.8	59.9	30.9	50.8
653	P49069	Guided entry of tail-anchored proteins factor CAMLG	CAMLG	3	1	296	32.9	3.96	48.8	57.7	39.5	46.2	43.6	36.6	69.4	38.5	58.1
654	Q5W0U4	B box and SPRY domain-containing protein	BSPRY	12	5	402	44.4	31.19	322.3	270	223.6	273.8	250	259.4	334.7	264	281.7
655	Q9Y3E1	Hepatoma-derived growth factor-related protein 3	HDGFL3	27	4	203	22.6	29.92	141.1	262	96.3	160.6	166.1	103.1	226.1	147.9	285.4
656	P80217	Interferon-induced 35 kDa protein	IFI35	12	2	286	31.5	2.36	18	15	13.6	16.8	18.8	16.8	25.9	19	23.8
657	Q9H6R4	Nucleolar protein 6	NOL6	6	6	1146	127.5	21.81	174.2	294.9	185.1	214.1	214.6	187.4	401.9	210.4	293
658	P0DTL6	Zinc finger TRAF-type-containing protein 1	ZFTRAF1	3	1	404	43.8	2.53	10.3	9.3	4.4	6.9	12.4	13.1	18.6	8.3	17.2
659	Q8NDT2	Putative RNA-binding protein 15B	RBM15B	3	1	890	97.1	2.93	NaN	NaN	NaN	NaN	NaN	NaN	NaN	NaN	NaN
660	Q70CQ3	Ubiquitin carboxyl-terminal hydrolase 30	USP30	2	1	517	58.5	2.06	NaN	NaN	NaN	NaN	NaN	NaN	NaN	NaN	NaN
661	Q9P2Q2	FERM domain-containing protein 4A	FRMD4A	2	1	1039	115.4	2.8	NaN	NaN	NaN	NaN	NaN	NaN	NaN	NaN	NaN
662	A0A8Q3SHN7	La-related protein 7	LARP7	9	5	595	68.4	7	130.4	244.3	103	160.5	170.4	115.4	333.3	140.3	259.1
663	Q9UKL6	Phosphatidylcholine transfer protein	PCTP	7	2	214	24.8	4.51	94.3	142	68	78.8	106.5	73.5	162.9	70.1	133.7
664	P09382	Galectin-1	LGALS1	53	7	135	14.7	50.07	889.1	1305.1	734.7	881	948.4	469.9	740.5	860	1423.5
665	P08670	Vimentin	VIM	62	24	466	53.6	718.29	5960.6	8573.1	5427	6487.5	5849.1	6151.7	22529.3	6240.1	8755.4
666	Q5T440	Putative transferase CAF17, mitochondrial	IBA57	20	5	356	38.1	36.06	269.6	337.7	234.3	257.3	260.9	225.7	359.5	277	350.6
667	A0A3B3IRM4	Xylulose kinase	XYLB	1	1	555	60	2.09	44.6	64.3	30.5	33.2	42.4	40.2	83.6	41.8	53.7
668	Q9UL26	Ras-related protein Rab-22A	RAB22A	17	4	194	21.8	13.82	122.3	162.8	75.1	111.7	122.8	101.7	174.3	119.5	185.6
669	Q9Y3Q8	Sperm acrosome developmental regulator	SPACDR	2	1	395	41	2.54	42.9	54.6	33.7	45.4	47.7	40.1	138	45	65
670	O00443	Phosphatidylinositol 4-phosphate 3-kinase C2 domain-containing subunit alpha	PIK3C2A	2	2	1686	190.6	4.16	NaN	NaN	NaN	NaN	NaN	NaN	NaN	NaN	NaN
671	Q9UJW0	Dynactin subunit 4	DCTN4	27	7	460	52.3	56.5	218.6	293.5	151.3	205.6	211.2	189.4	344.8	216.2	290.9
672	Q03701	CCAAT/enhancer-binding protein zeta	CEBPZ	5	5	1054	120.9	17.09	74.5	95.3	65.7	70.6	67.7	71.8	166.7	77	96
673	P09012	U1 small nuclear ribonucleoprotein A	SNRPA	28	5	282	31.3	58.64	1193.2	1779.1	785.1	1152.8	1206.7	929	2161.3	1157.1	1815.5
674	Q9H008	Phospholysine phosphohistidine inorganic pyrophosphate phosphatase	LHPP	19	5	270	29.1	16.05	228.9	322.9	186.7	212.3	305.1	249.4	377.4	210.1	349.2
675	P29353	SHC-transforming protein 1	SHC1	15	7	583	62.8	26.63	186.8	190.6	129	182.6	176.1	144.9	237.3	177.2	212.2
676	Q9NU23	LYR motif-containing protein 2	LYRM2	19	2	88	10.4	5.05	84.2	84.6	78.4	71.2	67.2	66.4	95.2	65.1	84
677	Q9H3C7	Gametogenetin-binding protein 2	GGNBP2	1	1	697	79	2.16	30.7	49.1	21.9	33.2	30.5	30.6	54.6	29	50.5
678	H0UI06	Cytochrome c oxidase subunit 7A2	COX7A2	20	2	115	12.8	20.48	242.5	254.7	178.5	199.8	203.6	162.1	308.5	217.6	234.9
679	Q16658	Fascin	FSCN1	25	12	493	54.5	52.55	469.7	620.3	392	530.5	620.7	400.7	564.4	551.1	794.6
680	P19320	Vascular cell adhesion protein 1	VCAM1	6	5	739	81.2	19.24	233.3	358	138.7	265.6	239.5	121.8	271.9	270.9	359
681	H0YA96	Heterogeneous nuclear ribonucleoprotein D (Fragment)	HNRNPD	49	5	210	23.9	158.75	1132	1839.8	739.5	1075.2	1169	922.1	1957.3	1047.8	1781.6
682	Q9NR45	Sialic acid synthase	NANS	33	11	359	40.3	237.49	1579	2184.8	1129.9	1342.8	1469	1448.8	2668.7	1396.4	1999.2
683	P50914	60S ribosomal protein L14	RPL14	24	5	215	23.4	136.84	1001.6	1594.8	939.9	982.7	1218.6	1117.5	2065.7	972.3	1566.9
684	O75110	Probable phospholipid-transporting ATPase IIA	ATP9A	5	4	1047	118.5	17.52	145.4	171.5	80.8	128.2	126.1	110	167.4	149.3	178.2
685	Q8TDC3	Serine/threonine-protein kinase BRSK1	BRSK1	2	2	778	85	2.89	19.7	30.8	11.3	13.6	20	17.8	25.4	23.1	25.4
686	Q9H3Q1	Cdc42 effector protein 4	CDC42EP4	10	2	356	38	3.68	12.7	27.1	11.6	11.6	17.2	18.6	19.9	14.6	17.3
687	Q9BW27	Nuclear pore complex protein Nup85	NUP85	5	3	656	75	8.57	153.5	173.9	110.3	158.9	137.9	129.5	221.6	156.5	184
688	Q9Y4P8	WD repeat domain phosphoinositide-interacting protein 2	WIPI2	3	2	454	49.4	7.17	129.7	193	90.5	129.7	133.7	106.5	199.1	124.2	195.6
689	P07900	Heat shock protein HSP 90-alpha	HSP90AA1	52	19	732	84.6	1800.28	5796.1	8410	3989.9	5342.8	5655.4	4419.8	8601.9	5666.1	8217.3
690	P42685	Tyrosine-protein kinase FRK	FRK	10	4	505	58.2	17.77	160.6	220.8	117.1	160.1	182	146.1	259	155.9	232.4
691	Q9NUI1	Peroxisomal 2,4-dienoyl-CoA reductase [(3E)-enoyl-CoA-producing]	DECR2	10	2	292	30.8	6.73	NaN	NaN	NaN	NaN	NaN	NaN	NaN	NaN	NaN
692	Q13885	Tubulin beta-2A chain	TUBB2A	58	3	445	49.9	975.26	284.1	484.7	189.5	280.3	291.7	244.1	584.2	286.9	436.7
693	J3KQ41	COP9 signalosome subunit 7B	COPS7B	5	1	278	31.5	4.33	21.8	43.8	19.3	21.8	26.4	24.1	41.3	24.2	41.9
694	J3KNI1	Conserved oligomeric Golgi complex subunit 4	COG4	12	8	789	89.4	35.45	441.8	578	308.2	409	479.7	424.6	875.8	376.8	640.7
695	Q96LW7	Caspase recruitment domain-containing protein 19	CARD19	7	2	228	25.6	4.68	94.3	98.1	53.3	64.7	68.1	52.4	119.9	68.7	79.3
696	Q92575	UBX domain-containing protein 4	UBXN4	15	7	508	56.7	77.55	357.4	685.2	266.9	345.6	420.2	355.3	940.2	313.5	716.6
697	Q12923	Tyrosine-protein phosphatase non-receptor type 13	PTPN13	1	1	2485	276.7	2.13	NaN	NaN	NaN	NaN	NaN	NaN	NaN	NaN	NaN
698	P63220	40S ribosomal protein S21	RPS21	48	4	83	9.1	95.03	2259.7	3600.2	1760.9	1946.3	2397.9	1884	4128.9	2020	2792.1
699	Q96EY1	DnaJ homolog subfamily A member 3, mitochondrial	DNAJA3	13	6	480	52.5	23.29	349.7	439	290.5	339.6	343.4	461.2	495.4	515.2	453
700	P51687	Sulfite oxidase, mitochondrial	SUOX	19	8	545	60.2	17.27	339.6	440.1	246.8	311.9	347.7	274.5	458.2	343.8	485.4
701	Q05823	2-5A-dependent ribonuclease	RNASEL	3	1	741	83.5	5.08	NaN	NaN	NaN	NaN	NaN	NaN	NaN	NaN	NaN
702	O14939	Phospholipase D2	PLD2	2	1	933	105.9	4.24	NaN	NaN	NaN	NaN	NaN	NaN	NaN	NaN	NaN
703	Q1ED39	Lysine-rich nucleolar protein 1	KNOP1	9	4	458	51.6	9.92	80.1	90.3	60.4	85.6	91.2	68.4	208.9	73	107
704	P18206	Vinculin	VCL	60	63	1134	123.7	734.43	8748.5	12185.2	6151.8	8293.5	9377.6	7698.5	14225.8	8313.5	13136.4
705	B4DEE8	Methylated-DNA--protein-cysteine methyltransferase	MGMT	15	3	238	25	11.88	63.5	88.5	54.9	65.7	94.1	65.9	157.8	66.6	115
706	Q9NW64	Pre-mRNA-splicing factor RBM22	RBM22	7	3	420	46.9	9.18	230.8	270.2	137.4	183.7	189.2	182.5	341.8	204	307.2
707	Q9Y324	rRNA-processing protein FCF1 homolog	FCF1	6	1	198	23.4	2.74	14	15	12.9	16.3	18	15.9	25.7	13.6	23.3
708	A0A4W8ZXM2	Immunoglobulin heavy variable 3-72	IGHV3-72	26	2	101	11.2	4.04	41.6	47	42.6	46	37.4	55.8	62.1	58.2	47.7
709	Q8N4T8	3-oxoacyl-[acyl-carrier-protein] reductase	CBR4	37	7	237	25.3	31.97	352.6	421.7	252.8	351.1	426.8	311.8	686	323.6	483.5
710	Q16531	DNA damage-binding protein 1	DDB1	24	15	1140	126.9	152.25	2144.1	3035	1379.3	2074.4	2192.5	1772.2	3551.9	2149.3	3237.3
711	P31947	14-3-3 protein sigma	SFN	35	4	248	27.8	204.35	91	130.1	47.4	94.6	169.9	80	442.6	91.4	169.5
712	Q9UJV9	Probable ATP-dependent RNA helicase DDX41	DDX41	3	2	622	69.8	5.95	83.4	94.8	53.6	73.3	73.8	64.2	116	78.5	104.1
713	Q5JSH3	WD repeat-containing protein 44	WDR44	9	8	913	101.3	31.3	360.3	414.5	266.8	366.6	358.5	305	582	402.1	440.1
714	O00483	Cytochrome c oxidase subunit NDUFA4	NDUFA4	56	5	81	9.4	54.69	709.8	1316.6	404.4	569.6	659	543.2	1915.5	634	1140.5
715	A0A494C1M4	10-formyltetrahydrofolate dehydrogenase	ALDH1L2	54	41	932	102.8	626.17	6489.1	12861.2	6261.5	6024.1	8888.8	6866.9	15319.2	6548.6	13776.4
716	P17948	Vascular endothelial growth factor receptor 1	FLT1	2	1	1338	150.7	2.5	NaN	NaN	NaN	NaN	NaN	NaN	NaN	NaN	NaN
717	P62714	Serine/threonine-protein phosphatase 2A catalytic subunit beta isoform	PPP2CB	37	9	309	35.6	48.03	842.6	950.9	558.6	733.3	797.4	649.9	1146.3	757	1035.9
718	Q8WXI9	Transcriptional repressor p66-beta	GATAD2B	4	1	593	65.2	6.92	31.9	38.8	18.2	36.9	27.7	29	52.3	28	39.8
719	P31946	14-3-3 protein beta/alpha	YWHAB	61	6	246	28.1	408.79	451.6	645.6	324	425.3	478.6	361.1	703.3	425.6	700.2
720	Q969T9	WW domain-binding protein 2	WBP2	11	3	261	28.1	14.92	368	381.6	256.3	311.9	368.7	299.2	516.8	328.9	395.7
721	P56192	Methionine--tRNA ligase, cytoplasmic	MARS1	31	23	900	101.1	189.54	1981	3328.7	1630.1	1964.4	2065.4	2099	3417.3	2025.9	2856
722	Q8WU79	Stromal membrane-associated protein 2	SMAP2	6	4	429	46.8	4.95	120.4	179.4	81.2	121.4	135.7	106.7	206.8	117	223.4
723	A0A8V8TMY5	RING-type E3 ubiquitin transferase	CBLL1	6	2	503	55.8	6.59	60.8	67.7	51.3	69.9	73.2	62.8	105.4	72.5	82.2
724	Q8N612	FHF complex subunit HOOK interacting protein 1B	FHIP1B	1	1	972	105.5	2.48	11.3	11.9	9.8	9	10.2	11.6	16.9	12.6	18.2
725	Q8N465	D-2-hydroxyglutarate dehydrogenase, mitochondrial	D2HGDH	2	1	521	56.4	2.53	28.3	53.8	23.5	26.7	33.1	32.9	63.8	31.4	60.4
726	P16870	Carboxypeptidase E	CPE	17	7	476	53.1	16.3	322.8	392.9	194.6	248.5	244.5	199.3	298.3	342.9	527.9
727	Q9BYD3	39S ribosomal protein L4, mitochondrial	MRPL4	16	4	311	34.9	20.5	195	209.5	125.9	183.2	180.1	146.8	259	191.6	203
728	Q9H3N1	Thioredoxin-related transmembrane protein 1	TMX1	24	7	280	31.8	42.07	443.5	584.2	327.4	430.1	403.6	344.2	900.2	412.8	583.1
729	Q96ST3	Paired amphipathic helix protein Sin3a	SIN3A	3	4	1273	145.1	9.15	104	126.4	79.6	89.7	94.9	85.3	159.3	107.4	128.2
730	Q460N5	Protein mono-ADP-ribosyltransferase PARP14	PARP14	4	8	1801	202.7	18.06	201.4	228.3	103.9	159.8	178.2	123.2	298.1	149.8	256.4
731	P52565	Rho GDP-dissociation inhibitor 1	ARHGDIA	34	8	204	23.2	159.64	1741.5	2936.8	1200.3	1640.8	1788.3	1555	3118.6	1745.4	2788.4
732	A0A2R8Y5P7	histidine--tRNA ligase	HARS2	11	2	512	57.5	30.93	136.3	148.2	98.6	128.7	127.9	96.3	166.9	143.2	158.4
733	P11908	Ribose-phosphate pyrophosphokinase 2	PRPS2	30	3	318	34.7	46.09	279.5	416.7	214.1	255.1	314.4	236.9	467.4	257.6	434.7
734	Q9H1B7	Probable E3 ubiquitin-protein ligase IRF2BPL	IRF2BPL	9	5	796	82.6	19.63	417.3	446	373	345.6	358.5	331.2	543.7	354.4	444.4
735	A0A8Q3SII1	Integrator complex subunit 4	INTS4	5	4	1013	113.7	14.16	60.5	67.3	43.1	54.9	53.8	49.7	81.5	53.5	67.5
736	Q9H4L7	SWI/SNF-related matrix-associated actin-dependent regulator of chromatin subfamily A containing DEAD/H box 1	SMARCAD1	1	1	1026	117.3	2.66	20.5	34.5	17.7	19.6	20.6	14.9	40.3	16	36.1
737	Q02880	DNA topoisomerase 2-beta	TOP2B	13	21	1626	183.2	85.01	1036.3	1402.9	671.1	1013.7	1057.9	811	1539.2	1025.4	1515.9
738	Q9UJU6	Drebrin-like protein	DBNL	28	10	430	48.2	34.96	272.4	359.2	219.9	280.6	291.9	245.4	723.8	298.9	420.7
739	A0A8I5KUR0	Mediator complex subunit 12	MED12	1	1	2179	243.1	2.98	NaN	NaN	NaN	NaN	NaN	NaN	NaN	NaN	NaN
740	P04004	Vitronectin	VTN	17	6	478	54.3	69.71	474.9	263	185.1	497.4	291.1	254.5	328.3	513	440.7
741	P55072	Transitional endoplasmic reticulum ATPase	VCP	57	4	806	89.3	976.21	8786.9	11817.2	6168.6	8021.8	9052.2	7846.6	13164.4	8202.8	11943.5
742	A1IGU5	Rho guanine nucleotide exchange factor 37	ARHGEF37	2	2	675	76.2	3.73	53.5	75.4	53.9	57.4	71.4	43.6	83	50.4	79.4
743	Q14165	Malectin	MLEC	48	14	292	32.2	180.83	1786.7	2672.3	1499.2	1655.8	1730.5	1821	2996.9	1870.4	2686.4
744	Q9H832	Ubiquitin-conjugating enzyme E2 Z	UBE2Z	12	4	354	38.2	8.24	168.2	256.8	134.3	184.4	198.7	153.8	328.5	182.9	260.7
745	Q5VTL8	Pre-mRNA-splicing factor 38B	PRPF38B	4	3	546	64.4	9.13	119.7	195.7	98.5	134	152.1	110	184.7	316.6	536.5
746	O43278	Kunitz-type protease inhibitor 1	SPINT1	16	9	529	58.4	46.56	605.5	741.7	372.3	565.6	647.1	430.6	768.8	561	875.1
747	Q8NBL1	Protein O-glucosyltransferase 1	POGLUT1	14	6	392	46.2	25.59	261.2	300.5	167.7	241.4	219.1	218	368	310	305.3
748	O43657	Tetraspanin-6	TSPAN6	11	3	245	27.5	9.74	174.6	167.8	78	174.2	179.7	154.5	284.8	161.9	236.2
749	Q15043	Metal cation symporter ZIP14	SLC39A14	7	2	492	54.2	18.19	32.3	42	28.9	41	35.1	32.5	33.1	42.1	42.9
750	P23381	Tryptophan--tRNA ligase, cytoplasmic	WARS1	36	15	471	53.1	107.47	919.9	1572.6	662.5	842.5	1063.2	949.6	2078.1	892.8	1604
751	Q9UMX0	Ubiquilin-1	UBQLN1	6	2	589	62.5	28.98	134.6	209.8	105.3	156.5	166.5	123.5	422.2	151	251.2
752	P07585	Decorin	DCN	18	5	359	39.7	29.65	192.4	97.7	134.8	172.3	93.1	171.9	111.9	304	215.5
753	J3KQ48	aminoacyl-tRNA hydrolase	PTRH2	23	2	180	19.3	10.38	NaN	NaN	NaN	NaN	NaN	NaN	NaN	NaN	NaN
754	P22413	Ectonucleotide pyrophosphatase/phosphodiesterase family member 1	ENPP1	18	17	925	104.9	167.13	1510.8	1932.3	972.5	1363	1399.1	1237.2	2162.3	1528.6	2144.3
755	P10155	RNA-binding protein RO60	RO60	22	13	538	60.6	70.6	1302.7	1696.6	841.3	1229.1	1344.1	1003	1818.7	1220	1832.3
756	Q9Y2X3	Nucleolar protein 58	NOP58	27	13	529	59.5	62.62	621.7	1054.3	446.9	601.3	622.2	520.6	1271	615.6	1003.1
757	Q15758	Neutral amino acid transporter B(0)	SLC1A5	10	4	541	56.6	19.45	113.9	207.9	102.7	104.6	135.1	99.1	467.5	118.1	181.5
758	Q96G03	Phosphopentomutase	PGM2	27	17	612	68.2	87.06	1685.6	2315.9	1071.8	1585.8	1557.1	1216.5	2439	1589.9	2321
759	O15381	Nuclear valosin-containing protein-like	NVL	2	1	856	95	2.77	17.6	15.2	14.2	13.1	11.2	9.8	21.3	8.9	16.8
760	E7EVA0	Microtubule-associated protein	MAP4	9	19	2297	245.3	65.14	759	1177.8	473.9	697.8	934.5	524.6	4313.7	580.2	1097.1
761	Q9H6Y7	E3 ubiquitin-protein ligase RNF167	RNF167	7	1	350	38.3	9.4	NaN	NaN	NaN	NaN	NaN	NaN	NaN	NaN	NaN
762	Q9H7X7	Intraflagellar transport protein 22 homolog	IFT22	8	1	185	20.8	5.23	13.4	17.4	12.5	10.1	11.9	10	19.3	13.9	15.7
763	A0A1W2PPR6	Phosphatidylinositol glycan anchor biosynthesis class T	PIGT	3	2	605	68.4	9.79	14.4	13.7	10.1	12.9	14.4	9.6	16	13.9	16.7
764	Q8IU85	Calcium/calmodulin-dependent protein kinase type 1D	CAMK1D	12	4	385	42.9	14.41	131.6	268.4	126.6	133.3	149.4	137.9	242.7	125.9	231.3
765	Q5T0Z8	Uncharacterized protein C6orf132	C6orf132	3	1	1188	124	0	NaN	NaN	NaN	NaN	NaN	NaN	NaN	NaN	NaN
766	Q6ZUJ8	Phosphoinositide 3-kinase adapter protein 1	PIK3AP1	19	12	805	90.3	49.25	249.5	345.8	176	308.6	269.1	192.2	595.1	281.8	420
767	A0A087WUB9	Catenin beta like 1	CTNNBL1	7	4	568	65.7	15	184.5	241.4	141.1	174.4	174.6	161.5	269.3	188.4	254.9
768	Q9NP74	Palmdelphin	PALMD	5	2	551	62.7	6.08	80.9	128.7	43.3	85.3	80.8	56.9	107.8	84.4	130.1
769	P15085	Carboxypeptidase A1	CPA1	58	20	419	47.1	2066.94	14306.8	24918	10537.3	12446.9	14141.8	14942.7	15583.1	12673.4	19157.3
770	Q9UNF0	Protein kinase C and casein kinase substrate in neurons protein 2	PACSIN2	26	11	486	55.7	169.19	1909.2	2772.3	1427.8	1898	1886.1	1759.6	3666.6	1923.8	2648.6
771	Q96N66	Lysophospholipid acyltransferase 7	MBOAT7	13	5	472	52.7	37.51	279.6	287.3	172.1	247.5	246.6	212.6	473.8	235.9	317.2
772	P35520	Cystathionine beta-synthase	CBS	22	11	551	60.5	52.71	977.7	1396.9	767.4	884.9	1222.3	982.7	977.7	931.4	1593.8
773	E7EW49	Cytoplasmic linker associated protein 2	CLASP2	4	5	1514	165.6	13.68	83.9	111.4	66.1	73.7	88	75.5	135.6	81.7	120.3
774	Q9NVP1	ATP-dependent RNA helicase DDX18	DDX18	17	11	670	75.4	39.88	521	790.5	341.1	482.8	509.5	413	1131.2	479.5	771.7
775	P49720	Proteasome subunit beta type-3	PSMB3	27	5	205	22.9	36.81	783.5	1251.2	553.9	696.9	736	619.1	1267.2	740.9	1161.9
776	C9JI98	Transmembrane protein 238	TMEM238	6	1	176	18	2.07	10.6	14.7	6.9	10.3	8.8	9	23.4	11	13.1
777	Q96K17	Transcription factor BTF3 homolog 4	BTF3L4	23	2	158	17.3	31.02	268.2	513.7	180.4	263	265.4	228.6	511	259	432.1
778	Q96SB3	Neurabin-2	PPP1R9B	2	2	817	89.3	8.34	41.5	54.4	25.9	37.9	32.9	32.1	51.5	29.5	45.6
779	P53367	Arfaptin-1	ARFIP1	12	4	373	41.7	27.95	137.8	222.8	92.6	136.9	143.6	109.9	290.5	122.5	219.7
780	Q9C0I1	Myotubularin-related protein 12	MTMR12	4	2	747	86.1	11.04	20.8	29.1	11.5	15.2	15.7	12.9	21.2	13.8	31.1
781	A0A087WXD1	Sodium/hydrogen exchanger	SLC9A7	2	2	726	80.2	5.23	48.8	67.7	35.4	61.2	65.8	41.2	99.4	43.1	83
782	O43719	HIV Tat-specific factor 1	HTATSF1	13	11	755	85.8	28.16	700.6	1055.8	500.9	729.7	773.6	568.2	1099.3	728.1	1196.3
783	P36269	Glutathione hydrolase 5 proenzyme	GGT5	15	8	586	62.2	27.73	949.2	721.6	497	866.3	485.8	693.8	896.3	1065.2	776.8
784	Q9P265	Disco-interacting protein 2 homolog B	DIP2B	9	13	1576	171.4	40.3	476.3	702.1	369.1	454.5	502.2	434.6	763.2	450.6	706.3
785	P21399	Cytoplasmic aconitate hydratase	ACO1	42	32	889	98.3	165.14	2463.2	3138.5	1648.4	2304.8	2420.3	2308.2	3479.4	2347.8	3223
786	Q9Y2L1	Exosome complex exonuclease RRP44	DIS3	8	7	958	108.9	23.82	296.4	351.6	223	276.5	300	269.8	513	293.3	372.2
787	Q9Y5Q0	Fatty acid desaturase 3	FADS3	2	1	445	51.1	3.13	NaN	NaN	NaN	NaN	NaN	NaN	NaN	NaN	NaN
788	Q9Y2U5	Mitogen-activated protein kinase kinase kinase 2	MAP3K2	7	4	619	69.7	7.5	118.6	167.8	88.4	111.9	119.1	102.7	185.2	108.8	173.3
789	O96007	Molybdopterin synthase catalytic subunit	MOCS2	9	1	188	20.9	4.22	9	12.5	10.6	8.7	11.5	11.5	15.4	13.9	13.1
790	P16989	Y-box-binding protein 3	YBX3	30	4	372	40.1	113.03	66.6	72.9	49.6	67.1	62.6	70.7	142.3	58.6	68
791	Q8WZA9	Immunity-related GTPase family Q protein	IRGQ	17	9	623	62.7	44.44	620.7	748.6	451.1	585	635.6	567	885.5	607.1	776
792	P82650	28S ribosomal protein S22, mitochondrial	MRPS22	20	7	360	41.3	21.8	380.3	601.1	249.1	337.7	405.4	310.3	695.9	373.6	652
793	Q4G0N4	NAD kinase 2, mitochondrial	NADK2	32	13	442	49.4	109.67	1230	1653	1018.4	1056.5	1135.9	1044.7	1972.3	1148.4	1582.9
794	P21281	V-type proton ATPase subunit B, brain isoform	ATP6V1B2	33	13	511	56.5	86.67	674.9	930.3	523.4	637.8	719.4	643.7	1316.9	657.2	905.3
795	Q9NY93	Probable ATP-dependent RNA helicase DDX56	DDX56	9	5	547	61.6	13.74	116.3	148.7	83.3	107	111.7	107.5	241.1	113.8	135.8
796	O43865	S-adenosylhomocysteine hydrolase-like protein 1	AHCYL1	37	8	530	58.9	117.39	1601.6	2703.9	1165.4	1486.1	1946.1	1297.2	2414.9	1516	2966.6
797	A0A8I5KSF9	Phosphatase and tensin homolog	PTEN	3	2	576	64.8	4.97	88.4	102.5	63.1	94.9	93.1	75.5	131.9	97.9	133.1
798	Q13451	Peptidyl-prolyl cis-trans isomerase FKBP5	FKBP5	14	6	457	51.2	22.22	269	344.6	147	247.5	173.3	217.3	496.3	216.4	262.7
799	A0A5F9ZHJ0	Acetyl-CoA acetyltransferase 1	ACAT1	56	1	337	35.5	260.74	10.9	16.7	8.9	10.1	12	9.1	18.4	12.2	12
800	Q92820	Gamma-glutamyl hydrolase	GGH	7	3	318	35.9	9.38	189.5	283.2	124.4	170.4	173.4	195.9	380.4	226.4	325.2
801	Q9UH65	Switch-associated protein 70	SWAP70	19	12	585	69	53.44	900.7	1349.3	606.1	927	970.9	693.2	1331.1	928.7	1518.4
802	Q5JS98	PBX homeobox 3	PBX3	2	1	455	49.4	4.1	NaN	NaN	NaN	NaN	NaN	NaN	NaN	NaN	NaN
803	A0A0G2JMZ8	Occludin	OCLN	20	8	522	59.1	42.95	292.1	483.4	208.7	327	350.5	284.1	570.2	302.7	458.4
804	P0C0S5	Histone H2A.Z	H2AZ1	20	1	128	13.5	172.1	931.6	1259.8	642.7	818.3	795.8	740.3	1424.9	794.9	1148.6
805	Q08209	Protein phosphatase 3 catalytic subunit alpha	PPP3CA	7	2	521	58.7	19.44	303.7	372.8	219.9	274.9	293.5	233.9	446	298.4	380.9
806	G3V180	Dipeptidyl peptidase 3	DPP3	41	25	757	84.3	175.77	1494.4	1981.5	1112	1356.2	1614	1304	2316	1435.8	2047.4
807	Q15119	[Pyruvate dehydrogenase (acetyl-transferring)] kinase isozyme 2, mitochondrial	PDK2	8	2	407	46.1	10	190.3	194.7	145.8	165.7	176.9	167.1	228.3	175.6	225.5
808	Q9Y371	Endophilin-B1	SH3GLB1	22	8	365	40.8	34.92	452.1	675	353.7	484.3	472.6	409.7	964.8	459	692.7
809	Q86X29	Lipolysis-stimulated lipoprotein receptor	LSR	22	12	649	71.4	48.08	366.9	441.5	275.4	398.9	382	321.5	764.9	355.9	475.1
810	Q14676	Mediator of DNA damage checkpoint protein 1	MDC1	3	3	2089	226.5	6.64	NaN	NaN	NaN	NaN	NaN	NaN	NaN	NaN	NaN
811	P29083	General transcription factor IIE subunit 1	GTF2E1	2	1	439	49.4	1.96	39	63.8	25.2	39.7	38.5	37.7	67.8	37.6	59.8
812	Q96T23	Remodeling and spacing factor 1	RSF1	1	2	1441	163.7	4.62	28	33.4	17.4	23.3	26.8	21.3	39.2	22.3	40.9
813	Q6DKJ4	Nucleoredoxin	NXN	15	6	435	48.4	26.21	229.6	237.7	144.4	191.5	172.2	182.7	252.6	229.8	197.6
814	Q96CB8	Integrator complex subunit 12	INTS12	2	1	462	48.8	3.55	44.4	42.3	32.7	51.8	46.4	39.4	91.5	45.9	61.8
815	Q8N5I4	Dehydrogenase/reductase SDR family member on chromosome X	DHRSX	12	3	330	36.4	10.29	140.8	271.5	143.2	142.1	156.3	186	317.9	144.6	221.2
816	O75521	Enoyl-CoA delta isomerase 2	ECI2	27	7	394	43.6	84.63	340.9	526.6	246.4	322.3	334.4	321.8	613.9	331.5	498.3
817	P62318	Small nuclear ribonucleoprotein Sm D3	SNRPD3	32	3	126	13.9	57.49	118.8	163.9	84.7	116.3	121	112.7	170.9	114.7	176.9
818	M0R2A0	ER membrane protein complex subunit 10	EMC10	11	4	371	39	7.25	176.9	253.4	140.1	162.1	157.9	135.6	273.7	165	220.6
819	Q9NXH9	tRNA (guanine(26)-N(2))-dimethyltransferase	TRMT1	12	6	659	72.2	10.28	199.1	219.3	136.8	189.7	168.2	150.2	282.3	178.6	212
820	P33176	Kinesin-1 heavy chain	KIF5B	39	26	963	109.6	214.48	1948	3116.2	1251.1	1937.3	2081	1591	3217.4	1871.8	3185.4
821	Q8N163	Cell cycle and apoptosis regulator protein 2	CCAR2	23	18	923	102.8	121.81	1001.7	1280.2	680.8	970.4	974.7	809	1513.2	932.2	1380.1
822	Q8NFF5	FAD synthase	FLAD1	9	5	587	65.2	8.84	251.5	310.8	165.7	217.9	224.6	205.6	365.6	222.6	287.4
823	Q15629	Translocating chain-associated membrane protein 1	TRAM1	7	3	374	43	38.48	510.3	942.3	435.1	420.7	510.7	471.6	873	468.3	824.2
824	P80303	Nucleobindin-2	NUCB2	38	13	420	50.2	138.67	1236.5	2166.9	988.9	1082.2	1374.5	1350.2	2374.8	1171.8	2312.3
825	Q96CD0	F-box/LRR-repeat protein 8	FBXL8	13	4	374	40.5	11.54	171.3	195.7	120.9	149.4	132.3	143.2	209.8	158.1	161.4
826	Q13017	Rho GTPase-activating protein 5	ARHGAP5	3	3	1502	172.4	5.41	35.7	59	24.1	31.2	36.1	29.5	63.1	35.8	57.1
827	Q9Y2S7	Polymerase delta-interacting protein 2	POLDIP2	14	5	368	42	14.02	70.4	99.3	55	65.2	71.4	60.7	119.5	76.5	99.2
828	G3V325	ATP5MF-PTCD1 readthrough	ATP5MF-PTCD1	3	2	749	84.1	25.28	366.4	466.9	282.7	340.2	354.9	326	583.7	371.7	535.7
829	O95258	Brain mitochondrial carrier protein 1	SLC25A14	2	1	325	36.2	2.52	37	52	23.8	34.9	34.6	28.6	58.2	42.2	58.4
830	B5ME97	Septin 10	SEPTIN10	2	1	544	62.9	6.63	25.9	32.7	24	28.6	27.5	27.9	35.1	32.1	34.6
831	P29508	Serpin B3	SERPINB3	2	1	390	44.5	2.42	NaN	NaN	NaN	NaN	NaN	NaN	NaN	NaN	NaN
832	Q10471	Polypeptide N-acetylgalactosaminyltransferase 2	GALNT2	22	12	571	64.7	61.51	1033	1431.8	664.4	856.5	992.2	902	1355.1	948.6	1367.8
833	Q9NVH6	Trimethyllysine dioxygenase, mitochondrial	TMLHE	13	6	421	49.5	20.96	398.5	528	304	398.1	470.8	291.1	526.8	395.1	646.6
834	P25940	Collagen alpha-3(V) chain	COL5A3	1	1	1745	172	3.96	81.7	65.3	58.2	86.2	63.5	50.4	60.4	82.7	126.8
835	Q8IX04	Ubiquitin-conjugating enzyme E2 variant 3	UEVLD	2	1	471	52.2	2.27	66.8	72.9	37	62.2	54.9	45.7	83.4	58.9	73.5
836	B4DQ75	Death associated protein	DAP	4	1	204	23.2	15.98	120.2	195.5	114.1	122.1	163.6	153.3	364.7	118.6	229.5
837	P39019	40S ribosomal protein S19	RPS19	54	9	145	16.1	239.62	3937.1	5915.4	3134.6	3417.8	4043.1	3891.3	6930.7	3373.9	5074.7
838	Q15437	Protein transport protein Sec23B	SEC23B	24	13	767	86.4	117.32	746.1	1162	606.7	699.3	817.6	753.6	1352.4	729.4	1109.7
839	A0A024R4E5	High density lipoprotein binding protein	HDLBP	45	51	1268	141.4	536.5	6429.5	10321.3	6120.8	5916.5	7079.9	6786.3	10839.8	6037.6	10029.1
840	Q01433	AMP deaminase 2	AMPD2	9	8	879	100.6	21.3	347.4	391.3	239.5	300.6	270	246.7	657.3	300.3	402.1
841	Q8TF71	Monocarboxylate transporter 10	SLC16A10	4	2	515	55.5	13.67	190.4	292.6	164.6	226.7	193.7	191	270	223.7	323.9
842	P10253	Lysosomal alpha-glucosidase	GAA	15	12	952	105.3	114.68	1076.4	1358	750.9	1003	1084.4	1052.9	1549.1	1034.6	1411
843	O43353	Receptor-interacting serine/threonine-protein kinase 2	RIPK2	2	1	540	61.2	1.66	60.4	60	41.1	63.6	68.8	57.9	75.3	54.5	64.3
844	Q8TC44	POC1 centriolar protein homolog B	POC1B	2	1	478	53.6	2.54	14	21.4	11.1	15.8	15.9	13.7	15	14.4	22.2
845	Q96C24	Synaptotagmin-like protein 4	SYTL4	3	2	671	76	4.73	53.5	79.7	34.8	60.5	73.1	53.3	110.1	57.2	90.2
846	Q8N884	Cyclic GMP-AMP synthase	CGAS	5	1	522	58.8	0	NaN	NaN	NaN	NaN	NaN	NaN	NaN	NaN	NaN
847	P48723	Heat shock 70 kDa protein 13	HSPA13	10	5	471	51.9	20.67	337	526.7	249.1	317.5	381.8	285.4	605.5	329.4	544.6
848	O75367	Core histone macro-H2A.1	MACROH2A1	38	2	369	39.2	191.34	1074.9	1555.1	699.5	1061.1	1150.7	822.6	1596.1	1065	1756.6
849	Q9UBC2	Epidermal growth factor receptor substrate 15-like 1	EPS15L1	14	10	864	94.2	33.72	315.6	408.3	215	297.5	319.9	263.5	463.8	315.7	408.8
850	Q92542	Nicastrin	NCSTN	7	5	709	78.4	23.34	383	493.8	241.2	348.8	386.1	309.8	600.5	361.2	549.4
851	O15145	Actin-related protein 2/3 complex subunit 3	ARPC3	24	4	178	20.5	27.77	561.7	637.3	394.5	496.8	539.9	488.5	763.4	508.1	665.5
852	A0A804HLB0	Solute carrier family 25 member 25	SLC25A25	1	1	541	60.8	2.02	45.1	70.5	33.8	36	42.8	41.2	90.5	36.8	67.3
853	Q96AG3	Mitochondrial outer membrane protein SLC25A46	SLC25A46	8	2	418	46.1	2.72	14.8	15.6	9.7	11.4	14	10.7	21	10.7	20.1
854	Q92576	PHD finger protein 3	PHF3	2	3	2039	229.3	6	30.4	36.6	19.6	22.1	23.7	19.8	51	25.7	37.9
855	Q00169	Phosphatidylinositol transfer protein alpha isoform	PITPNA	25	5	270	31.8	50.27	444.7	825.3	310.3	399	496.5	395	821.2	445.8	776.8
856	O94985	Calsyntenin-1	CLSTN1	1	1	981	109.7	2.07	18.9	19.2	15.3	18.5	18.2	14.9	16.1	18.6	23.8
857	Q9H329	Band 4.1-like protein 4B	EPB41L4B	5	4	900	99.7	20.56	229.9	247.8	205.3	244.3	213	254.1	478.8	262.6	237.3
858	Q13509	Tubulin beta-3 chain	TUBB3	39	2	450	50.4	667.71	NaN	NaN	NaN	NaN	NaN	NaN	NaN	NaN	NaN
859	Q6NUM9	All-trans-retinol 13,14-reductase	RETSAT	22	12	610	66.8	87.18	789.1	853	473	736.6	601.2	663.4	1084.1	746.7	796.8
860	Q13283	Ras GTPase-activating protein-binding protein 1	G3BP1	31	9	466	52.1	81.29	268.5	302.3	142	231.5	245.5	211.1	561.6	227.3	344.4
861	Q8WVC0	RNA polymerase-associated protein LEO1	LEO1	6	4	666	75.4	14.26	77.7	110.8	65.7	113.7	106.3	72.8	120.5	104.4	158.7
862	Q99523	Sortilin	SORT1	2	1	831	92	1.79	NaN	NaN	NaN	NaN	NaN	NaN	NaN	NaN	NaN
863	A0A0A0MTH3	Integrin-linked protein kinase	ILK	10	6	483	54.6	31.59	572.9	734	408.9	545.2	516.9	447.4	788.3	538.1	735.5
864	P19526	Galactoside alpha-(1,2)-fucosyltransferase 1	FUT1	16	4	365	41.2	8.08	52.1	62.8	37.9	51.3	54	42	84.3	50.7	74
865	A0A1B0GUA3	KIF-binding protein	KIFBP	9	4	646	74.7	19.05	120.4	168.7	84.4	109.9	127.8	97.3	169.8	108	170.2
866	Q8WUM0	Nuclear pore complex protein Nup133	NUP133	8	8	1156	128.9	16.74	150.3	260	109.2	142.6	151.7	120.4	263.6	150.9	234.1
867	P36404	ADP-ribosylation factor-like protein 2	ARL2	23	4	184	20.9	16.7	147.8	146.4	111	132.3	136.8	122.9	175.3	146.8	168.1
868	A0A804HJV0	Bardet-Biedl syndrome 2 protein homolog	BBS2	1	1	736	81.5	2.11	37.1	49.1	29.8	39.6	40	37.6	52.3	46.7	50.5
869	I3L4Y3	Glycoprotein 2 (Fragment)	GP2	35	1	141	15.8	104.56	52.1	128.2	48.9	42.9	67.7	76.7	130.5	45	116.1
870	Q96FN4	Copine-2	CPNE2	4	1	548	61.2	21.62	NaN	NaN	NaN	NaN	NaN	NaN	NaN	NaN	NaN
871	J3KPT4	TraB domain containing	TRABD	7	2	379	42.7	6.24	50.9	84.1	36.2	61	73.1	49.1	144.6	61.5	119.2
872	Q9UL15	BAG family molecular chaperone regulator 5	BAG5	3	2	447	51.2	4.8	69.8	121.3	44.6	58	74.1	54.2	110.8	53.1	118.3
873	O60343	TBC1 domain family member 4	TBC1D4	7	8	1298	146.5	14.98	126.4	203.8	97.5	143.2	149.1	119.2	238.6	142.9	233.5
874	Q9NSD9	Phenylalanine--tRNA ligase beta subunit	FARSB	37	22	589	66.1	139.31	2332.1	3811.6	1815.1	2125.7	2551.3	2309	4307	2172.3	3498.5
875	Q9BXW7	Haloacid dehalogenase-like hydrolase domain-containing 5	HDHD5	12	5	423	46.3	24.81	402.7	489.7	238.8	378.8	410.5	339.7	667.1	415.9	570.4
876	P51610	Host cell factor 1	HCFC1	12	19	2035	208.6	55.6	1107	1577.9	753.8	1097.8	1149.2	963.1	1842.9	1033.8	1592.6
877	Q9Y5M8	Signal recognition particle receptor subunit beta	SRPRB	58	13	271	29.7	192.15	1363.3	2198.5	1174.3	1228.6	1500.7	1348.1	2878	1342.3	2191.6
878	P11498	Pyruvate carboxylase, mitochondrial	PC	16	15	1178	129.6	55.52	750.4	845.7	618.2	667.1	709.5	625.1	1121.8	734.9	911.6
879	Q63HR2	Tensin-2	TNS2	4	3	1409	152.5	18.49	73.5	93	58.9	70.8	70.7	56.3	86.8	80.4	97.2
880	P04792	Heat shock protein beta-1	HSPB1	66	12	205	22.8	311.23	2846.7	3042.8	1678.7	2725.1	2340.6	1746.7	5455.9	2345.3	2755.6
881	E7ESC7	RING-type E3 ubiquitin transferase	MAEA	4	2	434	49.4	4.13	49.2	58.1	29.5	51.5	53.4	45.4	67	46.4	59.1
882	A0A8J9BZL8	Golgin A2	GOLGA2	14	13	1029	116	53.16	577.8	1062.6	462.1	504.2	598.3	506.6	1177.8	468.6	893.4
883	A0A8V8TQ36	Presenilin	PSEN1	4	1	476	53.8	2.17	NaN	NaN	NaN	NaN	NaN	NaN	NaN	NaN	NaN
884	O00468	Agrin	AGRN	20	30	2068	217.2	217	1393.1	1595.8	770.1	1353.8	1394.1	862.1	1226	1321.3	1895.8
885	E9PSH4	Repressor of RNA polymerase III transcription MAF1	MAF1	5	1	286	32	0	NaN	NaN	NaN	NaN	NaN	NaN	NaN	NaN	NaN
886	H0Y8P4	U3 small nucleolar RNA-associated protein 15 homolog (Fragment)	UTP15	11	7	545	61.4	19.36	283.8	379	184.4	249.2	262.5	209	555.7	293.6	392.1
887	Q9Y2H1	Serine/threonine-protein kinase 38-like	STK38L	7	4	464	54	19.85	248.6	293.9	146.5	242.1	213.1	174.6	307.6	230.6	328.5
888	Q13217	DnaJ homolog subfamily C member 3	DNAJC3	41	21	504	57.5	172.82	2207.5	4016.8	1734.3	1870.1	2218.8	2060	4050.3	1882.4	3651.1
889	Q7Z392	Trafficking protein particle complex subunit 11	TRAPPC11	4	4	1133	128.8	8.52	102.4	150.7	77.2	109.4	110.2	89.5	176.5	109.7	143.6
890	Q9Y508	E3 ubiquitin-protein ligase RNF114	RNF114	25	5	228	25.7	15.46	316.1	434.5	232.8	289.1	299.1	299.8	472.9	305	386.4
891	Q8NE62	Choline dehydrogenase, mitochondrial	CHDH	36	19	594	65.3	143.52	1757.1	2215.9	1573.1	1668.8	1483	1467.7	2316.8	1826.9	1943.5
892	A0AV96	RNA-binding protein 47	RBM47	18	7	593	64.1	40.17	318.1	477.4	232.2	328.1	418.8	310.3	644.3	341.1	529.8
893	Q96II8	DISP complex protein LRCH3	LRCH3	4	3	777	86	7.68	114.2	122.8	70.4	100.7	110.7	90.4	133.3	101	134.6
894	Q86W50	RNA N6-adenosine-methyltransferase METTL16	METTL16	3	2	562	63.6	8.01	75.4	82.3	51.2	68.4	79.1	63.1	128.7	66.1	98.5
895	Q05084	Islet cell autoantigen 1	ICA1	5	3	483	54.6	10.83	218.7	278.7	172.1	174.1	211.9	205.5	356	194	256.5
896	P09601	Heme oxygenase 1	HMOX1	4	1	288	32.8	2.44	NaN	NaN	NaN	NaN	NaN	NaN	NaN	NaN	NaN
897	Q9BYK8	Helicase with zinc finger domain 2	HELZ2	4	9	2649	294.5	19.71	86.8	105.4	54.2	86.1	98.5	70.2	138.6	83.7	113.4
898	Q9H4G4	Golgi-associated plant pathogenesis-related protein 1	GLIPR2	22	3	154	17.2	5.87	83.4	65.8	49.5	85.9	50.7	60.7	76.9	87.3	66.1
899	Q96PU8	KH domain-containing RNA-binding protein QKI	QKI	11	3	341	37.6	14.4	127.6	153.5	88.9	117.6	117.3	99.2	192.3	109.2	170.7
900	O75131	Copine-3	CPNE3	30	14	537	60.1	94.28	1569.6	2152.1	1219.4	1405	1504.8	1313.3	2086.2	1489.4	2076.3
901	Q9NXH8	Torsin-4A	TOR4A	6	2	423	46.9	5.02	93.5	68.5	38.9	73	62.3	53.3	70.8	63.4	73
902	P48960	Adhesion G protein-coupled receptor E5	ADGRE5	4	2	835	91.8	2.67	NaN	NaN	NaN	NaN	NaN	NaN	NaN	NaN	NaN
903	P62070	Ras-related protein R-Ras2	RRAS2	44	6	204	23.4	45.23	325.2	442.7	245.8	307.5	322.5	276.2	449.7	329.2	426
904	A0A5H1ZRP4	Negative elongation factor B	NELFB	13	7	628	70	23.65	197.8	216.9	122.5	163.8	168	178.5	328.1	139.4	243.8
905	P28290	Protein ITPRID2	ITPRID2	6	7	1259	138.3	13.04	170.5	222.9	145.5	173.9	186.1	154.9	344.8	179.1	257.9
906	Q9GZQ3	COMM domain-containing protein 5	COMMD5	10	3	224	24.7	6.79	238.9	303.3	162.9	210.9	214.7	181.4	332.4	223.6	310
907	A3KFL5	Ribosomal RNA-processing protein 4	EXOSC2	14	3	303	33.5	11.01	74.3	91.2	61.6	77.9	82.1	62.1	117.5	82.9	102.3
908	Q8NBX0	Saccharopine dehydrogenase-like oxidoreductase	SCCPDH	18	7	429	47.1	26.77	381.9	502.3	294.4	371.9	427.5	336.7	549.8	395.8	554.1
909	O94829	Importin-13	IPO13	4	3	963	108.1	7.67	14.1	17.6	8.2	10.5	13	11.2	18.5	13.9	15.8
910	Q9Y5X9	Endothelial lipase	LIPG	4	1	500	56.8	2.03	NaN	NaN	NaN	NaN	NaN	NaN	NaN	NaN	NaN
911	Q9BWH2	FUN14 domain-containing protein 2	FUNDC2	16	3	189	20.7	33.88	444.6	725.4	339.5	393.1	441.5	344.1	907.6	420.2	703.1
912	Q92520	Protein FAM3C	FAM3C	50	10	227	24.7	110.55	917.6	1523.5	639.4	826.6	880.3	659.9	1738.6	813.9	1374.8
913	Q9UHY7	Enolase-phosphatase E1	ENOPH1	30	6	261	28.9	18.99	312.7	421	245	267.1	309.2	287.8	511.3	273.7	404.7
914	A0A7P0T906	ATP-dependent (S)-NAD(P)H-hydrate dehydratase	NAXD	21	6	372	39.9	22.98	197	350.5	176	191.5	229.7	199.7	397.1	217.9	374.6
915	P56945	Breast cancer anti-estrogen resistance protein 1	BCAR1	7	5	870	93.3	12.98	166.8	192.5	105.6	145.4	153.2	132.9	308.1	135	198
916	P06132	Uroporphyrinogen decarboxylase	UROD	14	4	367	40.8	9.28	124	110.2	113	106	115.5	113.8	158.3	129.2	112.1
917	P39656	Dolichyl-diphosphooligosaccharide--protein glycosyltransferase 48 kDa subunit	DDOST	40	15	456	50.8	286.21	3743.4	5588.3	3410.5	3338.8	3721.5	3813.1	5675.7	3856.5	5347.4
918	Q9NR31	GTP-binding protein SAR1a	SAR1A	33	4	198	22.4	56.57	627.8	999.9	456.9	529.6	582	513	959.2	564.6	884.1
919	P62906	60S ribosomal protein L10a	RPL10A	40	8	217	24.8	257.23	2489.3	4331.5	1869.8	2175.1	2673.1	2461.8	5029.9	2290.7	3954
920	Q10589	Bone marrow stromal antigen 2	BST2	10	2	180	19.8	7.36	94	71.3	55.5	99.2	67.7	57.5	199	118.5	100
921	Q9UK61	Protein TASOR	TASOR	1	2	1670	188.9	2.66	46.8	44.6	44	38	34.3	23.2	48.9	37	41.3
922	P49327	Fatty acid synthase	FASN	14	30	2511	273.3	131.99	1459.5	1885.3	905.1	1364	1686.2	1055	3097.6	1370.3	2045.8
923	O60573	Eukaryotic translation initiation factor 4E type 2	EIF4E2	7	1	245	28.3	0	31.3	43.6	25.7	27.7	23	18.8	46.7	25.1	39.8
924	Q8N2F6	Armadillo repeat-containing protein 10	ARMC10	16	4	343	37.5	16.6	68.2	110.6	55.5	79.1	70.1	62.9	121.9	75.2	114.2
925	A0A3B3ISV5	Leucine-rich repeat-containing protein 57	#N/A	19	5	255	28.6	15.21	153.9	246.3	95.3	129.4	133	120.3	234.8	127.1	210.3
926	F5H5P2	2-oxoisovalerate dehydrogenase subunit alpha	#N/A	29	12	479	54.2	62.26	1158.4	1523.3	957.5	1058.7	1160.2	1090.4	1678.7	1218.3	1475.4
927	Q9NZW5	Protein PALS2	PALS2	22	11	540	61.1	45.39	509.1	616.7	435.7	522.4	562.4	434.1	631.7	531.9	702.3
928	Q96HU1	Small G protein signaling modulator 3	SGSM3	11	8	749	85.3	21.22	420.3	548.5	308.8	380.2	388.7	354.4	637.7	382.1	523.3
929	A0A8V8TLI4	DNA-directed RNA polymerase III subunit RPC6	POLR3F	4	1	348	38.7	2.38	15	16	15.4	16.4	19.4	15.3	25.8	14.4	23
930	Q9UKR5	Ergosterol biosynthetic protein 28 homolog	ERG28	12	2	140	15.9	7.6	185.4	252	96.4	106.4	133	88.3	283.7	119.9	165.2
931	O94874	E3 UFM1-protein ligase 1	UFL1	38	28	794	89.5	236.59	2369.1	3469.3	1988.3	2072.8	2469.5	2467.8	4523.2	2133.9	3385.1
932	Q96C23	Galactose mutarotase	GALM	24	8	342	37.7	60.85	796.7	1408.6	670.5	718.1	880.4	776.1	1191.9	773.5	1301.9
933	Q99836	Myeloid differentiation primary response protein MyD88	MYD88	11	4	296	33.2	8.89	176.9	219	117.4	165.7	175	141.3	328.3	159.1	215.1
934	A0A8V8TRD4	Phospholipase D family member 3	PLD3	6	3	507	56.5	9.24	98.4	85	57.6	82.8	66.1	60.4	76.3	75.8	81.8
935	Q7L5D6	Golgi to ER traffic protein 4 homolog	GET4	6	2	327	36.5	4.7	64.9	68.3	47.3	66.5	88.5	63.4	124.6	53.8	114.6
936	Q96JE7	Protein transport protein Sec16B	SEC16B	1	1	1060	116.5	2.55	41.6	49.2	30.5	31.4	34.2	39.9	69	36.6	48.3
937	Q9P107	GEM-interacting protein	GMIP	2	1	970	106.6	3.89	NaN	NaN	NaN	NaN	NaN	NaN	NaN	NaN	NaN
938	Q9NV96	Cell cycle control protein 50A	TMEM30A	13	4	361	40.7	16.73	232.3	233.4	154	208.2	208.5	157.4	285	211.8	265.7
939	Q9NZD2	Glycolipid transfer protein	GLTP	9	2	209	23.8	7.76	113.8	138.1	69.2	94.7	110.1	100.9	155.6	97.3	142.8
940	Q86XP3	ATP-dependent RNA helicase DDX42	DDX42	15	11	938	102.9	53.01	398.9	545.6	264.3	358	373	357.2	653.1	338	514.3
941	Q8N1B4	Vacuolar protein sorting-associated protein 52 homolog	VPS52	7	5	723	82.2	11.95	212.2	258	133.6	152.5	172.9	176.6	304.8	148	211
942	P40189	Interleukin-6 receptor subunit beta	IL6ST	1	1	918	103.5	2.33	NaN	NaN	NaN	NaN	NaN	NaN	NaN	NaN	NaN
943	P15941	Mucin-1	MUC1	4	4	1255	122	21.26	155.6	246.3	131.4	139.9	181.2	131.4	604.2	135.3	211.6
944	A0A0A0MSS8	Aldo-keto reductase family 1 member C3	AKR1C3	32	2	323	36.8	80.46	1468.8	1220.7	669.4	1316.7	993.2	1125.8	4858.1	1510.9	1221.3
945	P35030	Trypsin-3	PRSS3	28	6	304	32.5	288.7	3997.4	9951.7	3471.6	3543.2	7390.4	4493.6	5117	2938.3	8874.7
946	Q13405	39S ribosomal protein L49, mitochondrial	MRPL49	16	2	166	19.2	8.16	23.5	25.3	16.2	23	23.6	15.5	31.3	26.1	32.5
947	E9PB61	Aly/REF export factor	ALYREF	23	4	264	27.5	75.9	400.6	479.9	291.2	373.8	362.1	332.8	548	404.7	494.5
948	Q9H269	Vacuolar protein sorting-associated protein 16 homolog	VPS16	5	4	839	94.6	12.02	211	224.5	145.1	180.1	180.3	180.7	255.8	193.3	222.5
949	Q70CQ2	Ubiquitin carboxyl-terminal hydrolase 34	USP34	1	3	3546	404	5.32	105.8	109	79.7	82.2	86.9	82.9	190.4	105.5	104.9
950	Q13151	Heterogeneous nuclear ribonucleoprotein A0	HNRNPA0	30	7	305	30.8	63.01	482.2	561.2	317.3	500.9	505.3	395.8	1138.3	444.7	701.6
951	A0A3B3ISP1	Ankyrin repeat and sterile alpha motif domain containing 1A	ANKS1A	4	5	1194	129.8	9.74	79	104.4	51.3	78.1	107.5	82	162.5	79.6	135.8
952	Q9BSQ5	Cerebral cavernous malformations 2 protein	CCM2	2	1	444	48.8	2.27	NaN	NaN	NaN	NaN	NaN	NaN	NaN	NaN	NaN
953	Q8IZQ5	Selenoprotein H	SELENOH	7	1	122	13.4	7.88	234.2	128	69.7	81.1	76.3	70.3	111.6	79.7	114.2
954	A0A0G2JL52	valine--tRNA ligase	VARS2	1	1	1093	121.5	2.27	30.7	27.1	21.2	14.7	14.9	21.9	29.3	15.3	17.3
955	Q8TEQ8	GPI ethanolamine phosphate transferase 3	PIGO	5	5	1089	118.6	11.87	158.6	178.4	91.3	116.8	124.3	94.1	228.5	110.5	138.3
956	P38435	Vitamin K-dependent gamma-carboxylase	GGCX	3	2	758	87.5	4.4	99.4	105.8	78.8	102	100.5	77.1	184.5	89.1	129.7
957	P30043	Flavin reductase (NADPH)	BLVRB	39	6	206	22.1	97.7	394.9	621	300.5	378.6	435.5	352	652.5	385.9	638
958	O60518	Ran-binding protein 6	RANBP6	4	3	1105	124.6	10.09	30.7	45.7	17.7	27	29.6	27.6	51.9	24.5	37.7
959	Q96HC4	PDZ and LIM domain protein 5	PDLIM5	20	8	596	63.9	39.07	381.2	531.9	292.4	374.5	390.1	279.7	583.6	391.3	513
960	Q8TCD1	UPF0729 protein C18orf32	C18orf32	13	1	76	8.7	5.63	86.8	127.3	28.7	62.6	66	29.2	185.6	57.4	82.7
961	Q96T58	Msx2-interacting protein	SPEN	0	1	3664	402	3.94	14.5	10	15.1	21.4	17.3	19.3	32.3	22.7	19.5
962	P30405	Peptidyl-prolyl cis-trans isomerase F, mitochondrial	PPIF	37	5	207	22	68.48	1133.5	2437.8	1050.5	1014	1260	1231.7	2269.1	1046.3	2012.5
963	Q8NEF9	Serum response factor-binding protein 1	SRFBP1	4	2	429	48.6	2.28	30.5	32	14.9	23.6	27.7	24.7	74	16.8	41.1
964	Q8IVI9	Nostrin	NOSTRIN	12	5	506	57.6	25.13	129.3	188	100.2	117.5	134.2	120.1	276.8	130	165.1
965	P55145	Mesencephalic astrocyte-derived neurotrophic factor	MANF	37	7	182	20.7	94.24	790.2	1692.4	613	774.7	1116.5	971.2	1981	677.5	1859.4
966	A0A2R8Y4Z8	Coiled-coil domain containing 9	CCDC9	10	6	587	65.3	20.05	366.3	491.2	255	373.4	345.5	321.5	643.2	370.4	475.2
967	Q7L7X3	Serine/threonine-protein kinase TAO1	TAOK1	4	3	1001	116	4.3	25.7	34.7	19.2	22.6	23.6	27.2	44.6	26.2	41.4
968	P10109	Adrenodoxin, mitochondrial	FDX1	5	1	184	19.4	4.86	82.5	86	69.7	68.6	78.1	69.1	108.6	76.3	82.3
969	O95714	E3 ubiquitin-protein ligase HERC2	HERC2	1	5	4834	526.9	9.26	23.5	30.7	15.4	21	23.2	18.8	32.7	20.5	28.4
970	Q96R05	Retinoid-binding protein 7	RBP7	7	1	134	15.5	2.47	34.9	81.9	28.9	35.5	49.1	34.5	85.1	38.9	46.7
971	Q93034	Cullin-5	CUL5	12	10	780	90.9	33.25	764.5	828.6	434.1	612.3	614.3	474.4	776.4	581.1	810.5
972	Q7Z417	FMR1-interacting protein NUFIP2	NUFIP2	16	8	695	76.1	17.9	141.1	262.5	104.8	142.5	165.4	133.6	388	112.5	215.6
973	Q9NQX3	Gephyrin	GPHN	14	9	736	79.7	40.89	361.8	471.2	285.1	424.2	445.8	494.6	842.9	401.3	577.3
974	Q9UNX4	WD repeat-containing protein 3	WDR3	5	4	943	106	22.11	180.1	234.9	136.9	176.8	173.4	153.6	291.1	183.4	230.6
975	B0QY95	Mitochondrial elongation factor 1	MIEF1	4	2	478	53.3	4.49	49	85.2	38	39.8	44.6	39.7	80.3	38.2	70.6
976	Q8NCN5	Pyruvate dehydrogenase phosphatase regulatory subunit, mitochondrial	PDPR	13	12	879	99.3	32.32	714.5	899.9	520.4	693.9	723.3	564.4	1095.8	804	1096
977	P01033	Metalloproteinase inhibitor 1	TIMP1	6	1	207	23.2	3.22	77.1	41	29.4	63.5	39.8	33.8	60.7	60.1	45.1
978	P01706	Immunoglobulin lambda variable 2-11	IGLV2-11	7	1	119	12.6	3.03	10	22.9	30.4	5.4	9	31.9	29	9.3	9.4
979	O15056	Synaptojanin-2	SYNJ2	4	5	1496	165.4	11.92	32.2	47.1	18.8	32.5	35.2	35	47.8	38.2	47.6
980	Q00535	Cyclin-dependent kinase 5	CDK5	14	3	292	33.3	21.24	67.6	91	43.3	65.6	69.7	48.3	107	57.1	105.4
981	Q9NTG7	NAD-dependent protein deacetylase sirtuin-3, mitochondrial	SIRT3	8	3	399	43.5	11.94	167.4	204.3	120.6	127.3	158.1	157.2	211.4	155.8	216.3
982	Q9UBE0	SUMO-activating enzyme subunit 1	SAE1	30	8	346	38.4	31.58	342.4	421.4	224.1	334.2	357.6	264.9	572.6	296.1	455.4
983	Q9Y263	Phospholipase A-2-activating protein	PLAA	17	12	795	87.1	43.38	408.4	588.6	266.6	365.8	418.2	311.1	713.5	370.1	651.2
984	Q9UGK3	Signal-transducing adaptor protein 2	STAP2	2	1	403	44.9	4.86	29.1	51.8	25.8	23.8	48.6	28.2	68.6	26.8	53.6
985	A0A804HJY5	Tubulin-specific chaperone D	TBCD	7	10	1281	142.1	32.69	551.7	588.9	340.4	493.8	497.1	443	665.1	515.8	651.7
986	P82094	TATA element modulatory factor	TMF1	3	4	1093	122.8	9.24	110	152.3	82.5	111.8	121.7	107.2	195.6	119.5	164
987	Q9Y6X5	Bis(5'-adenosyl)-triphosphatase ENPP4	ENPP4	5	2	453	51.6	6.78	52.6	90.9	37.1	52.2	57.6	46.3	103.6	58.3	92.3
988	Q15118	[Pyruvate dehydrogenase (acetyl-transferring)] kinase isozyme 1, mitochondrial	PDK1	8	2	436	49.2	4.32	21.7	25.2	18.8	25.7	22.3	28	46.7	28.3	29.3
989	Q9P2M7	Cingulin	CGN	33	35	1203	137	149.99	2373.8	2893.2	1696.5	2267.5	2512.5	1719.4	2869.2	2125.3	3228.9
990	Q2NL82	Pre-rRNA-processing protein TSR1 homolog	TSR1	10	7	804	91.8	21.84	259.5	313.6	182.3	235.6	227.6	198.9	384.9	253.1	303.2
991	Q96FL9	Polypeptide N-acetylgalactosaminyltransferase 14	GALNT14	4	1	552	64.3	3.19	NaN	NaN	NaN	NaN	NaN	NaN	NaN	NaN	NaN
992	E5RFV3	Splicing regulatory glutamic acid and lysine rich protein 1	SREK1	11	1	132	14.3	4.19	14.9	20.3	9.4	15.2	17.2	11.8	19.5	11.6	23.7
993	O75818	Ribonuclease P protein subunit p40	RPP40	15	4	363	41.8	12.61	130.2	149.9	98.8	117.7	121.1	108.8	212	130	139.2
994	Q99808	Equilibrative nucleoside transporter 1	SLC29A1	6	3	456	50.2	6.49	59.4	86.5	37.2	54.9	61.6	50.7	90.8	64.4	96
995	Q5T8P6	RNA-binding protein 26	RBM26	6	5	1007	113.5	18.15	486	662.7	348.2	457.5	476.8	448.1	892.8	435.9	666.9
996	Q9H9G7	Protein argonaute-3	AGO3	5	1	860	97.3	9.69	174.5	210.6	133.7	173.5	166.1	162.6	233.4	163.5	221.9
997	Q99973	Telomerase protein component 1	TEP1	2	7	2627	290.3	17.29	148.5	189	85.4	149.2	149.6	108.8	198.7	130	191.6
998	Q8NAT1	Protein O-linked-mannose beta-1,4-N-acetylglucosaminyltransferase 2	POMGNT2	7	3	580	66.6	4.81	32	35.7	20.9	28.7	28.8	35.6	41.5	30.6	46.1
999	P36507	Dual specificity mitogen-activated protein kinase kinase 2	MAP2K2	14	3	400	44.4	19.77	150.2	227.2	123.7	148.7	168.1	162.6	258.8	143.4	252.8
1000	O75830	Serpin I2	SERPINI2	29	11	405	46.1	101.15	1545.6	4061.1	1972.9	1403.2	1894.2	1701	3392.1	1556.3	2819.2
1001	P53355	Death-associated protein kinase 1	DAPK1	1	2	1430	159.9	4.15	105.8	72	56.8	67.7	65.6	45.4	73.9	52.5	75.1
1002	Q86UY8	5'-nucleotidase domain-containing protein 3	NT5DC3	4	2	548	63.4	5.37	37.9	36.6	27.4	34.5	34.7	36.7	45.3	41.6	41.2
1003	O00429	Dynamin-1-like protein	DNM1L	18	12	736	81.8	33.5	309.4	485.4	200.5	300.5	336.4	230.5	517.7	285.6	510
1004	Q14137	Ribosome biogenesis protein BOP1	BOP1	13	7	746	83.6	23.64	266.6	324.6	197.4	250.8	244.1	224.5	458.3	254.9	341.6
1005	Q9UGR2	Zinc finger CCCH domain-containing protein 7B	ZC3H7B	2	2	977	109.8	4.13	31.9	65.8	24.3	41.3	38.5	35.3	59.3	37	57.9
1006	Q96AC1	Fermitin family homolog 2	FERMT2	19	10	680	77.8	61.46	493.5	738.3	359.7	498.6	544.5	413.2	846.2	502.8	791.7
1007	Q96P11	28S rRNA (cytosine-C(5))-methyltransferase	NSUN5	15	5	429	46.7	16.45	88	91.1	61.5	74.2	72.4	70.7	116.5	79.1	80.2
1008	Q9UNF1	Melanoma-associated antigen D2	MAGED2	8	4	606	64.9	15.86	429.5	476.6	241.9	383.5	366.6	292.6	508.2	348	546.4
1009	Q99747	Gamma-soluble NSF attachment protein	NAPG	14	4	312	34.7	53.6	174	238.7	112.6	149.1	169.9	128.5	305	150.4	255.3
1010	P26640	Valine--tRNA ligase	VARS1	30	33	1264	140.4	498.94	4037	5688.5	3156.6	3603.2	4277.9	3866.9	8348.9	3917.4	5753.1
1011	Q9BUE6	Iron-sulfur cluster assembly 1 homolog, mitochondrial	ISCA1	10	1	129	14.2	7.45	22.9	30.5	17.6	24.8	27.1	23.5	35.2	30	34
1012	P61513	60S ribosomal protein L37a	RPL37A	50	4	92	10.3	63.4	572.5	1094.7	487.7	542.1	677.7	596	1385.7	552.4	1033.3
1013	Q9Y617	Phosphoserine aminotransferase	PSAT1	36	12	370	40.4	280.08	2631	4666	2447.2	2397.3	3456	2907.2	6047.4	2715.2	4531.7
1014	Q15363	Transmembrane emp24 domain-containing protein 2	TMED2	21	4	201	22.7	110.11	1381.8	1652.1	1085.2	1257.7	1249.9	1173.3	1943.1	1277.5	1580.1
1015	O75694	Nuclear pore complex protein Nup155	NUP155	8	10	1391	155.1	48.29	554.1	670.8	449.8	502.5	537.2	474.8	829.4	533.9	682.9
1016	Q01581	Hydroxymethylglutaryl-CoA synthase, cytoplasmic	HMGCS1	17	8	520	57.3	27.1	320.4	529.1	157.8	273.8	342	209.5	760.3	263	469.6
1017	Q9UBP0	Spastin	SPAST	4	1	616	67.2	2.46	NaN	NaN	NaN	NaN	NaN	NaN	NaN	NaN	NaN
1018	Q7L2H7	Eukaryotic translation initiation factor 3 subunit M	EIF3M	27	8	374	42.5	43.58	158.6	240.4	131.6	160.4	190.5	153.9	328.4	163.6	269.2
1019	Q92522	Histone H1.10	H1-10	43	10	213	22.5	61.4	1168.2	1481.8	920.5	1031.2	1054.3	1039.8	2114	1058.2	1474.9
1020	A0A2R8YDM2	Dynamin-like 120 kDa protein, mitochondrial	OPA1	20	17	965	112.2	80.35	780.7	982.7	539	745.5	741.9	644.5	1115.6	730.3	1045.8
1021	Q9BRJ6	Uncharacterized protein C7orf50	C7orf50	29	3	194	22.1	16.79	73.7	87.1	51.9	68.7	80.1	63.6	120	65.1	95.7
1022	P18615	Negative elongation factor E	NELFE	12	3	380	43.2	18.29	30.3	44.9	18.4	29	28.6	21	64.1	27	44.9
1023	H3BNC9	40S ribosomal protein S17	#N/A	15	9	584	64.5	184.01	1008.7	1851.6	786.1	919.9	1128.2	981.3	2194.3	1004.7	1752.8
1024	P25787	Proteasome subunit alpha type-2	PSMA2	26	5	234	25.9	63.34	685	970.1	523.8	628.8	764.6	618.1	1230.6	656.9	1013.6
1025	A0A3B3ITW3	ATP binding cassette subfamily D member 3	ABCD3	12	8	659	75.4	62.77	559.5	655.7	361.3	540.3	568.2	432.9	787.6	528.5	784.1
1026	Q9H078	Caseinolytic peptidase B protein homolog	CLPB	20	12	707	78.7	39.75	405.6	566.2	284.3	393.1	430.7	361	658.2	386.8	587.4
1027	Q9Y484	WD repeat domain phosphoinositide-interacting protein 4	WDR45	2	1	360	39.8	2.01	62.7	103.1	43.5	59.5	63.6	48.5	92.9	59.8	101.9
1028	O43765	Small glutamine-rich tetratricopeptide repeat-containing protein alpha	SGTA	16	4	313	34	18.12	53.1	67.5	43.4	39.1	59.5	54.9	77.6	42.6	71.6
1029	Q8NI60	Atypical kinase COQ8A, mitochondrial	COQ8A	14	8	647	71.9	60.15	717	1008	478.5	560.3	618.2	578.8	1249.8	589.6	952.9
1030	Q13637	Ras-related protein Rab-32	RAB32	20	3	225	25	13.13	165.7	169.5	106.4	153.1	145.2	109.2	212.3	158.9	178.2
1031	Q8ND56	Protein LSM14 homolog A	LSM14A	5	2	463	50.5	9.08	65.9	91.4	61.4	88.4	103.3	88.4	253.4	82.8	141.4
1032	A0A0A0MQV6	Fibroblast growth factor	FGF2	3	1	288	30.7	2.9	32.9	32.6	22.8	35.6	31.4	37	33.3	30	47.4
1033	Q5T2W1	Na(+)/H(+) exchange regulatory cofactor NHE-RF3	PDZK1	12	6	519	57.1	19.66	291.6	428.6	280.4	241.8	240.6	300.2	440.8	276.5	315.9
1034	Q13200	26S proteasome non-ATPase regulatory subunit 2	PSMD2	29	24	908	100.1	152.38	1456.6	2288.5	983.2	1334.1	1459.2	1161.5	2354.9	1347.6	2232.6
1035	Q969R8	KICSTOR complex protein ITFG2	ITFG2	4	1	447	49.3	3.62	21.7	32.9	13.8	22.7	21.3	12.6	32.9	19.3	25.8
1036	Q9UBS0	Ribosomal protein S6 kinase beta-2	RPS6KB2	3	1	482	53.4	2.97	21.3	30.5	16	26	25.7	18.7	33.7	19.3	28.3
1037	O14734	Acyl-coenzyme A thioesterase 8	ACOT8	8	2	319	35.9	6.03	40.4	53.4	33.1	39.5	43.4	33.5	61	41	51
1038	Q9H6E4	Coiled-coil domain-containing protein 134	CCDC134	4	1	229	26.5	1.83	11.7	27	7.9	14.3	15.5	16.5	30.6	12.4	27.1
1039	P19971	Thymidine phosphorylase	TYMP	24	10	482	49.9	45.04	705.9	598.9	333.3	640.8	679.8	403	1467.2	655.6	784.9
1040	S4R3N1	10 kDa heat shock protein, mitochondrial	HSPE1-MOB4	40	5	261	29.7	169.84	2047.1	2849.9	1539.8	1960.4	2054.6	1724.9	3678.2	2006.9	2904.5
1041	Q14247	Src substrate cortactin	CTTN	36	19	550	61.5	114.34	1025.3	1404.2	867.6	1304	1432.6	1120	3431.8	1244.2	2017.4
1042	Q9H3H3	UPF0696 protein C11orf68	C11orf68	11	3	292	31.4	18.88	276.1	383.9	204.4	232	255	217.6	433.9	241	355.3
1043	O95486	Protein transport protein Sec24A	SEC24A	8	7	1093	119.7	36.66	516.1	777.2	426.8	436.7	624.9	469.9	904	419.3	711.2
1044	Q92616	eIF-2-alpha kinase activator GCN1	GCN1	21	53	2671	292.5	252.2	3013	4117.1	2053.9	2335	2787.2	2328	5288.3	2404.7	3743.5
1045	P27708	CAD protein	CAD	11	19	2225	242.8	64.79	523.8	631.5	394.8	502.5	547.1	438.3	723.3	547.8	726.1
1046	O95400	CD2 antigen cytoplasmic tail-binding protein 2	CD2BP2	7	2	341	37.6	7.58	59.8	55.4	38.8	55.4	51.1	40.7	89.9	45.1	55.1
1047	A0A8Q3WK80	Methionine adenosyltransferase 2 subunit beta	MAT2B	33	11	341	38.3	55.91	628	1015.6	393.3	602.8	747.3	502.3	1188.2	568.6	1043.4
1048	Q96DU7	Inositol-trisphosphate 3-kinase C	ITPKC	10	5	683	75.2	21.83	80.1	101.7	51.3	89	112.9	82.2	137.8	73.6	152.9
1049	B0QZ18	Copine 1	CPNE1	13	7	542	59.7	25.12	346.3	488.2	258.4	336.5	359.1	211.2	483.7	326.4	501.3
1050	O75179	Ankyrin repeat domain-containing protein 17	ANKRD17	4	4	2603	274.1	34.48	411.6	652.8	264.7	399.2	443.4	356	821.5	376.1	613.9
1051	D6RBQ9	Heterogeneous nuclear ribonucleoprotein D	HNRNPD	33	1	155	15.6	76.76	173.8	478.4	103.8	184.4	180.6	103.3	367.3	173.9	422.3
1052	P36405	ADP-ribosylation factor-like protein 3	ARL3	37	5	182	20.4	26.4	373	589.7	223.2	360.3	412.6	283.9	847.4	343.6	645.4
1053	O75509	Tumor necrosis factor receptor superfamily member 21	TNFRSF21	1	1	655	71.8	0	16.5	15.7	13.8	15.1	17.6	14.4	21	19	17.7
1054	Q6P6C2	RNA demethylase ALKBH5	ALKBH5	7	2	394	44.2	3.19	54.9	63.2	43.4	61.9	53.6	37.9	61.6	59.1	81.3
1055	P11277	Spectrin beta chain, erythrocytic	SPTB	3	1	2137	246.3	32.26	237.1	283.8	185	218	180.6	153.5	248.3	233.9	220.4
1056	Q9H0C8	Integrin-linked kinase-associated serine/threonine phosphatase 2C	ILKAP	6	3	392	42.9	8.72	113.1	192.9	69.6	126.6	123.3	83.9	195.4	92.8	169.9
1057	P46939	Utrophin	UTRN	19	64	3433	394.2	316.59	3117.2	4789.8	2782.4	2857.1	3017.4	3188.6	5303.1	2938.5	4532.3
1058	Q8IUC4	Rhophilin-2	RHPN2	11	7	686	76.9	17.5	256.3	372.7	225.1	246.2	397.5	248.2	512.9	250.4	493.5
1059	A0A088AWN2	WD repeat domain 20	WDR20	2	1	612	67.4	1.84	12.3	22	10.5	15.5	12.6	11.9	22.1	16.9	16.6
1060	F8W0P7	ATP synthase F1 subunit beta (Fragment)	ATP5F1B	47	1	270	28.4	968.63	NaN	NaN	NaN	NaN	NaN	NaN	NaN	NaN	NaN
1061	O15230	Laminin subunit alpha-5	LAMA5	16	46	3695	399.5	275.19	3048.9	2787.7	1819.8	3010.2	2272	1948.7	2442.6	3178.9	3122.9
1062	O15121	Sphingolipid delta(4)-desaturase DES1	DEGS1	5	1	323	37.8	5.54	10.7	14.4	7.1	9.2	12.9	11.4	16.6	13.6	14.6
1063	P61081	NEDD8-conjugating enzyme Ubc12	UBE2M	42	9	183	20.9	39.94	666.1	952	522.7	612.1	697.7	628.6	1110.1	635	965.5
1064	Q9HC35	Echinoderm microtubule-associated protein-like 4	EML4	34	1	981	108.8	246.44	14.5	30.3	7.1	13	11.2	17.5	25.7	15.7	22.1
1065	A0A804HIN4	Leucine rich pentatricopeptide repeat containing	LRPPRC	43	57	1404	159	401.25	6261.9	8506.5	4403	5604.5	5731.2	4989.8	10042.4	5684.2	8517
1066	Q15050	Ribosome biogenesis regulatory protein homolog	RRS1	16	6	365	41.2	19.65	414.3	730.9	308.8	390.9	421.6	390.8	1075	360.2	592.9
1067	Q86YB7	Enoyl-CoA hydratase domain-containing protein 2, mitochondrial	ECHDC2	19	4	292	31.1	32.01	212	247.7	180.8	208	232.5	162.3	203.6	206.8	274.2
1068	Q9GZR7	ATP-dependent RNA helicase DDX24	DDX24	5	4	859	96.3	14.53	137	162.1	89.2	107	110.1	113.4	205.2	122.8	149.5
1069	Q14764	Major vault protein	MVP	44	34	893	99.3	336.24	3133.1	3746.5	1791.1	3004.6	2939.4	2309.2	4894.1	2948.3	3724.4
1070	A0A7I2YQK0	[tau protein] kinase	GSK3B	13	4	470	52.4	11.39	112.5	130.7	80.2	125.3	128.8	102.2	194.3	113	167.7
1071	B1ANH2	guanylate kinase (Fragment)	GUK1	16	4	253	27.6	12.23	240.4	649.9	161.4	210.9	392.5	258.3	661.3	275.7	415.3
1072	Q8IUH3	RNA-binding protein 45	RBM45	2	1	476	53.5	2.28	23.9	32.9	17.2	19.6	21.5	22.4	31.7	22.5	27.1
1073	Q9Y3R5	Protein dopey-2	DOP1B	1	2	2298	258.1	2.01	166.4	179.8	106	157.3	151	132.4	231.9	134	200.8
1074	O15160	DNA-directed RNA polymerases I and III subunit RPAC1	POLR1C	12	3	346	39.2	9.39	107.8	151.1	69.4	102.5	101.9	98.3	184.7	118.6	138.6
1075	Q9UHI6	Probable ATP-dependent RNA helicase DDX20	DDX20	1	1	824	92.2	1.81	11.2	9.2	5.9	8	9.5	7.8	14.8	11	15.6
1076	Q86UE8	Serine/threonine-protein kinase tousled-like 2	TLK2	7	2	772	87.6	8.72	199	342.7	127	181.6	197.1	152.1	312	188.6	321.9
1077	P46109	Crk-like protein	CRKL	30	6	303	33.8	18.28	114.9	128.4	73.4	107.8	108.7	104.4	148.9	105.4	144.3
1078	O95470	Sphingosine-1-phosphate lyase 1	SGPL1	16	8	568	63.5	32.24	716.7	1133.5	571.8	666.4	798.2	731	912.6	749.6	1129.4
1079	P16333	Cytoplasmic protein NCK1	NCK1	18	5	377	42.8	36.03	72.5	101.6	58.1	81.3	105.6	75.5	143.9	83	124.6
1080	Q9HBH5	Retinol dehydrogenase 14	RDH14	37	9	336	36.8	41.43	336.6	394.5	248.5	299.6	334.2	273.8	457.2	339.2	424.7
1081	A0A494C0R8	Clustered mitochondria protein homolog	CLUH	16	19	1348	150.4	65.53	635.7	817.3	423.6	601.4	718.4	557.5	1076.2	613.1	906.8
1082	A0A087WYT3	Prostaglandin E synthase 3	PTGES3	19	4	164	19.1	43.83	868.9	1225.2	582.6	831.5	927.2	666.6	1395.7	820.8	1281.8
1083	Q92484	Acid sphingomyelinase-like phosphodiesterase 3a	SMPDL3A	15	7	453	51.2	16.02	274.4	363.6	185.4	243.6	289.3	215.1	544.1	241.2	370.8
1084	Q92947	Glutaryl-CoA dehydrogenase, mitochondrial	GCDH	21	8	438	48.1	38.74	526.2	878.5	383.6	487.4	511.6	445.3	1089.2	534.9	819.7
1085	Q8WUA2	Peptidyl-prolyl cis-trans isomerase-like 4	PPIL4	8	4	492	57.2	9.43	43	68.3	37	54.6	61.7	48.7	99.8	51.3	95.8
1086	Q86V48	Leucine zipper protein 1	LUZP1	6	7	1076	120.2	18.05	485.8	532.2	283.3	426.6	421.9	349.3	795.9	426.7	551.2
1087	Q9BQ70	Transcription factor 25	TCF25	1	1	676	76.6	2.78	NaN	NaN	NaN	NaN	NaN	NaN	NaN	NaN	NaN
1088	Q99436	Proteasome subunit beta type-7	PSMB7	14	4	277	29.9	49.19	944.1	1385.6	714	864.8	1035.6	799	1525.6	939.4	1422.5
1089	Q9Y6I3	Epsin-1	EPN1	2	2	576	60.3	7.72	301.2	392.1	223.6	266.5	262.3	235.3	371.5	261.1	365
1090	Q7RTV0	PHD finger-like domain-containing protein 5A	PHF5A	47	5	110	12.4	12.43	386.7	537.2	261.8	360.6	394.9	329.8	650.4	375.3	582.9
1091	A0A8Q3SIS5	Glucose-6-phosphate 1-dehydrogenase	G6PD	20	12	581	66.1	51.28	866.3	887.2	503.7	672	764.4	573.6	1257.7	717.7	981.6
1092	Q99735	Microsomal glutathione S-transferase 2	MGST2	10	1	147	16.6	12.12	76.6	121	75.1	69.1	76.4	85	134.8	83.9	118.6
1093	Q6UW56	All-trans retinoic acid-induced differentiation factor	ATRAID	3	1	229	24.7	2.24	129.3	133.2	100.2	117.1	125.6	100.9	159.5	117.8	158.7
1094	A8MPS7	Carbohydrate deacetylase	YDJC	4	1	323	34.4	2.01	NaN	NaN	NaN	NaN	NaN	NaN	NaN	NaN	NaN
1095	O75052	Carboxyl-terminal PDZ ligand of neuronal nitric oxide synthase protein	NOS1AP	3	1	506	56.1	0	26.3	33.4	14.8	28.1	25.3	22.7	32	24.7	39.3
1096	O60941	Dystrobrevin beta	DTNB	7	2	627	71.3	19.95	74.6	97.4	67.3	68.2	71.5	62.3	91	80	96.9
1097	P46783	40S ribosomal protein S10	RPS10	52	1	165	18.9	430.82	364.7	457.2	487.5	548.8	615.4	666.6	1331.3	681.4	839.9
1098	A0A087WY85	Ubiquitin conjugating enzyme E2 D3	UBE2D3	12	1	148	16.8	26.38	137.3	194.5	91.8	125.9	142	126.3	226.5	115.4	206.4
1099	Q9ULP9	TBC1 domain family member 24	TBC1D24	9	5	559	62.9	21.72	305.9	413.1	257.7	274.6	309.3	295	434.7	286.6	416.5
1100	A0A6Q8PGS2	Ganglioside induced differentiation associated protein 1	GDAP1	11	4	384	44.2	32.1	180.9	217.7	131.3	176.3	152.9	156.3	234.3	187.7	234.6
1101	Q969E2	Secretory carrier-associated membrane protein 4	SCAMP4	12	3	229	25.7	13.44	453.5	537.6	352.8	441	455.7	360.1	442.7	472.5	605.2
1102	P49770	Translation initiation factor eIF-2B subunit beta	EIF2B2	26	8	351	39	30.46	254.1	434.3	213.8	219	257.5	238.1	509.7	247.9	425.8
1103	Q9BWT3	Poly(A) polymerase gamma	PAPOLG	3	1	736	82.8	5.86	NaN	NaN	NaN	NaN	NaN	NaN	NaN	NaN	NaN
1104	Q8IWZ8	SURP and G-patch domain-containing protein 1	SUGP1	3	1	645	72.4	4.04	NaN	NaN	NaN	NaN	NaN	NaN	NaN	NaN	NaN
1105	P15954	Cytochrome c oxidase subunit 7C, mitochondrial	COX7C	38	3	63	7.2	18.35	312.4	515.9	242.1	274.3	239.8	246	423.6	338.3	461.8
1106	Q02878	60S ribosomal protein L6	RPL6	47	16	288	32.7	347.96	5021.4	8045.8	4405.5	4674.7	5466	5527.5	9698.6	4956.7	7677.8
1107	Q8N398	von Willebrand factor A domain-containing protein 5B2	VWA5B2	2	2	1242	131.6	5.04	50.4	63.2	46.5	48.9	64.2	54.3	61.7	58.5	80.3
1108	Q8N201	Integrator complex subunit 1	INTS1	3	6	2190	244.1	17.73	245.9	278.8	163	197.4	209.6	187.1	330.8	194.9	284.7
1109	P22061	Protein-L-isoaspartate(D-aspartate) O-methyltransferase	PCMT1	40	8	227	24.6	67.6	1042.4	1274.9	593.4	948.2	856.7	801	1556.5	1006.4	1207.3
1110	Q3B7J2	Glucose-fructose oxidoreductase domain-containing protein 2	GFOD2	4	2	385	42.2	3.97	62.3	84.3	45.1	61.4	68.7	54.2	77.3	65.7	86.9
1111	Q96CW5	Gamma-tubulin complex component 3	TUBGCP3	5	4	907	103.5	11.14	134.2	174.3	105	122.1	125.5	120.5	178.7	137.3	178.2
1112	P61764	Syntaxin-binding protein 1	STXBP1	7	4	594	67.5	16.11	84.4	113.6	58	68.7	86.1	71.9	102.6	76.6	119.5
1113	Q96GG9	DCN1-like protein 1	DCUN1D1	16	4	259	30.1	17.72	332	551.5	236.6	378.4	460.1	328.3	724.1	290	635.5
1114	Q96JQ2	Calmin	CLMN	8	8	1002	111.6	34.34	461.5	673.8	283.3	367.3	382.8	310	855.9	319.4	621.6
1115	P49903	Selenide, water dikinase 1	SEPHS1	12	3	392	42.9	9.38	42.6	50.7	31	48.5	39.8	36.5	76.6	42.5	56.4
1116	O43294	Transforming growth factor beta-1-induced transcript 1 protein	TGFB1I1	3	1	461	49.8	2.04	18.6	15.6	7.8	16	12.7	12.2	20.1	20.1	13.9
1117	P11279	Lysosome-associated membrane glycoprotein 1	LAMP1	5	2	417	44.9	22.11	475.5	777.2	349.1	487.8	501.4	389.5	854.5	533.8	785.9
1118	O00161	Synaptosomal-associated protein 23	SNAP23	9	2	211	23.3	10.74	220.4	251.7	184.2	220.1	205.6	194	453	211.4	277
1119	Q16270	Insulin-like growth factor-binding protein 7	IGFBP7	10	2	282	29.1	6.38	84.3	69.9	48.9	77.4	79.3	72.7	87.1	104	87.4
1120	O75534	Cold shock domain-containing protein E1	CSDE1	31	25	798	88.8	109.5	1556.2	2221.3	1057.8	1458.8	1631.8	1183.4	2418.3	1466.7	2266.3
1121	Q13769	THO complex subunit 5 homolog	THOC5	5	3	683	78.5	10.58	182.7	247.4	110.8	157	161.8	109.3	254.4	165.8	252.7
1122	Q8WUK0	Phosphatidylglycerophosphatase and protein-tyrosine phosphatase 1	PTPMT1	8	2	201	22.8	4.91	68.3	68.4	50.8	67.2	62.8	50.3	91.8	62.3	82.2
1123	P36957	Dihydrolipoyllysine-residue succinyltransferase component of 2-oxoglutarate dehydrogenase complex, mitochondrial	DLST	31	12	453	48.7	154.5	2121.5	2579.5	1542.8	1927.6	1834.6	1612.8	2917.1	2056	2598
1124	Q8N3J5	Protein phosphatase 1K, mitochondrial	PPM1K	6	2	372	41	3.31	28	27.5	25.8	23	22.1	28.2	26.2	25.9	24.5
1125	Q6IQ49	Splicing regulator SDE2	SDE2	2	1	451	49.7	2.37	25.1	27.7	15.2	20.3	26.2	20.6	43.5	23.7	37.5
1126	Q96AB6	Protein N-terminal asparagine amidohydrolase	NTAN1	6	1	310	34.7	0	50.1	77.8	35.8	42.2	53.6	44.7	95.7	47.5	77.8
1127	Q7Z7K6	Centromere protein V	CENPV	21	5	275	29.9	23.24	290.6	491.3	225.1	272.6	342.1	266.6	443.2	325	531.1
1128	Q9Y5V0	Zinc finger protein 706	ZNF706	24	2	76	8.5	4.85	57.4	126.3	41.1	54.9	64.1	68.1	134.5	72.3	114.8
1129	P28676	Grancalcin	GCA	18	4	217	24	24.73	269.4	315.9	177.1	225.9	258.2	207.1	337.9	241.5	335.4
1130	Q9ULT8	E3 ubiquitin-protein ligase HECTD1	HECTD1	3	7	2610	289.2	21.26	219.3	255.4	165.5	194.5	211.4	188.8	296	208.7	292.6
1131	Q96CV9	Optineurin	OPTN	6	3	577	65.9	5.95	76.2	139	48.8	87.8	86.3	57.1	164.7	81.5	136.4
1132	Q9UBV8	Peflin	PEF1	7	2	284	30.4	7.58	162.1	169.1	104.1	128.6	140.2	118.6	204	124.4	200.2
1133	E9PQT8	PHD finger protein 1	PHF1	9	2	419	45.7	6.33	10.9	15.3	12.4	13.5	15.1	16.4	16.6	14.8	15.5
1134	Q9BWW4	Single-stranded DNA-binding protein 3	SSBP3	3	1	388	40.4	2.84	45.7	38.1	27.5	52.3	45.2	39	67	46.8	48.4
1135	P08590	Myosin light chain 3	MYL3	13	1	195	21.9	38.28	21.6	14.2	15.5	25.1	20.7	18.9	22	23.3	21.1
1136	Q9UN86	Ras GTPase-activating protein-binding protein 2	G3BP2	16	6	482	54.1	12.63	154.3	203.3	94.1	118.9	138.5	134.5	282.9	139.8	212.3
1137	Q9BZZ5	Apoptosis inhibitor 5	API5	24	11	524	59	71.12	773.2	1028.3	478.9	639.8	692.6	609.7	1183	572.1	1032.4
1138	O75674	TOM1-like protein 1	TOM1L1	8	2	476	53	14.49	6.4	13.7	6.2	10.2	9.1	7.1	24.1	7.2	14.7
1139	H7C2N1	Prothymosin alpha (Fragment)	PTMA	17	4	148	15.8	65.93	334.4	733.4	234.6	452.9	410.3	263.1	1698.5	325.5	683.9
1140	O95436	Sodium-dependent phosphate transport protein 2B	SLC34A2	4	3	690	75.7	4.35	91.6	113.7	65.6	96.6	121.8	63.4	111.2	111	169.9
1141	Q9H0P0	Cytosolic 5'-nucleotidase 3A	NT5C3A	22	7	336	37.9	20.82	255.2	364.9	172.4	240.1	285.9	247.4	550.1	235.8	366.6
1142	Q6P158	Putative ATP-dependent RNA helicase DHX57	DHX57	1	2	1386	155.5	5.18	84.7	106.4	58.2	79.9	89.2	70.1	126.4	86	106.7
1143	O43299	AP-5 complex subunit zeta-1	AP5Z1	2	2	807	88.5	4.05	96.8	141.6	67.5	106.6	109.2	81.4	140	109.9	130.9
1144	Q9C037	E3 ubiquitin-protein ligase TRIM4	TRIM4	5	3	500	57.4	4.55	188.8	230.7	119.2	187.5	194.1	131	282.6	173.6	248.2
1145	Q92968	Peroxisomal membrane protein PEX13	PEX13	2	1	403	44.1	2.38	13.8	19.4	12.1	13.9	12.1	12.5	21.6	14	21.1
1146	P52789	Hexokinase-2	HK2	9	8	917	102.3	21.24	256.4	440.5	261.1	278.9	273.1	155.6	587.8	223.2	405.7
1147	Q12800	Alpha-globin transcription factor CP2	TFCP2	9	2	502	57.2	15.24	58.8	88.7	43.9	62.3	60.7	59.2	165.2	61.2	115.1
1148	Q3V6T2	Girdin	CCDC88A	1	2	1871	215.9	4.58	34.2	53.1	20.6	31.2	26	25	41.9	29.9	41.2
1149	E9PRG8	Uncharacterized protein C11orf98	C11orf98	17	2	123	14.2	7.57	63.1	91.2	46.6	56.6	58.8	48.9	117.2	57.1	79
1150	A0A8I5KX71	peptidylprolyl isomerase	FKBP15	8	10	1256	137.5	27.69	357.5	428.7	234.4	312.7	329.9	253.5	471.5	321.7	475.3
1151	P25786	Proteasome subunit alpha type-1	PSMA1	48	13	263	29.5	87.04	1727.8	2593.1	1242.2	1561.3	1853.6	1548	3058.4	1674	2647.3
1152	O95476	CTD nuclear envelope phosphatase 1	CTDNEP1	4	1	244	28.4	2.92	42.3	72.3	28.7	40.7	42.6	43.6	65.4	40.9	54.3
1153	Q96JX3	Protein SERAC1	SERAC1	3	2	654	74.1	5.34	39	46.6	25.6	34.5	37.9	29.3	49.7	46.3	49.2
1154	Q8ND04	Nonsense-mediated mRNA decay factor SMG8	SMG8	1	1	991	109.6	2.93	NaN	NaN	NaN	NaN	NaN	NaN	NaN	NaN	NaN
1155	B4E2Q0	Calcium-transporting ATPase	ATP2C1	5	5	953	104.6	15.14	326.4	332.9	210.9	299	320.9	238	434.5	298.9	402.8
1156	Q9BPX5	Actin-related protein 2/3 complex subunit 5-like protein	ARPC5L	52	6	153	16.9	60.75	477.4	634.9	361.9	431.2	488.8	440	748	461.4	646.2
1157	Q9UEU0	Vesicle transport through interaction with t-SNAREs homolog 1B	VTI1B	27	5	232	26.7	15.17	88.7	121.2	53.8	69.8	83.1	81.6	172.5	76.7	134.6
1158	Q9UBT2	SUMO-activating enzyme subunit 2	UBA2	18	10	640	71.2	39.42	565.6	925.6	359.1	548.7	583.3	420.5	935.7	561.4	955.5
1159	Q9NQ48	Leucine zipper transcription factor-like protein 1	LZTFL1	22	6	299	34.6	19.13	184.5	218.8	112.3	174.3	174.5	150.7	278	147.4	240.6
1160	P98160	Basement membrane-specific heparan sulfate proteoglycan core protein	HSPG2	23	73	4391	468.5	445.03	4994	4688.9	2621.8	4831.1	3957.5	3648.4	4178.6	5261	5729.9
1161	Q8NF91	Nesprin-1	SYNE1	3	21	8797	1010.5	55.67	498.7	639.8	333.1	478.4	500.4	431.7	661.8	488	739.7
1162	P18065	Insulin-like growth factor-binding protein 2	IGFBP2	25	5	325	34.8	10.34	27.4	34.8	24	26.5	31.2	27	50.5	19.7	30.3
1163	Q9NVT9	Armadillo repeat-containing protein 1	ARMC1	6	2	282	31.3	4.27	115.6	204.2	72.7	97.8	119.8	98.9	264.9	87.8	195.3
1164	P61962	DDB1- and CUL4-associated factor 7	DCAF7	5	2	342	38.9	5.56	139	156.6	67.9	91.7	98.5	72.2	138.4	88.8	121.5
1165	P11233	Ras-related protein Ral-A	RALA	30	4	206	23.6	35.63	414.2	566.7	256.7	382.7	374	314.6	592.6	403.3	611.7
1166	Q86TU7	Actin-histidine N-methyltransferase	SETD3	7	4	594	67.2	8.35	72.7	105.9	55.7	67.3	71.8	61.6	119	67.3	107
1167	Q15334	Lethal(2) giant larvae protein homolog 1	LLGL1	1	1	1064	115.3	4.18	44.2	43.1	29.3	34	42	34.4	47.2	41.2	49.4
1168	P51888	Prolargin	PRELP	11	4	382	43.8	9.78	129.5	61.3	68	103	53.4	106.7	77.8	142	105
1169	Q6NSJ5	Volume-regulated anion channel subunit LRRC8E	LRRC8E	4	2	796	90.2	2.86	NaN	NaN	NaN	NaN	NaN	NaN	NaN	NaN	NaN
1170	Q9UBB5	Methyl-CpG-binding domain protein 2	MBD2	3	1	411	43.2	4.98	112.9	112.7	87.7	111.4	113	94.1	164.9	113.2	139.7
1171	A0A494C0A9	Core-binding factor subunit beta	CBFB	17	4	223	26.4	28.11	375.5	402.9	220.6	337.5	308.9	280.3	493.2	348.9	405.3
1172	Q9NWH9	SAFB-like transcription modulator	SLTM	6	6	1034	117.1	10.83	195	322.2	167.5	223.1	302.5	189.6	517	215.3	452.4
1173	Q04637	Eukaryotic translation initiation factor 4 gamma 1	EIF4G1	23	1	1599	175.4	197.54	3564.2	5180.7	2729.9	3351.5	3828.2	3384.3	8415.8	3224.7	5084.3
1174	Q8TDR0	TRAF3-interacting protein 1	TRAF3IP1	1	1	691	78.6	2.48	17.8	20.2	9.4	22	18.2	21.6	25	19.3	27.5
1175	P61086	Ubiquitin-conjugating enzyme E2 K	UBE2K	32	5	200	22.4	29.46	144.4	165.7	82.5	127.3	132.8	112.2	203.5	125.2	189.2
1176	H3BP13	Trafficking protein particle complex subunit 2-like protein	TRAPPC2L	7	2	241	27.3	4.56	88.3	150.2	67.5	82.8	86.3	68.9	139	88.8	134
1177	Q9NRN7	L-aminoadipate-semialdehyde dehydrogenase-phosphopantetheinyl transferase	AASDHPPT	5	2	309	35.8	6.85	97.2	165.6	60.6	92.3	95.8	82.9	174	95.7	155.1
1178	A0A2R8Y3M9	Complement factor I	#N/A	3	2	631	71.3	2.11	83.4	209.3	84.1	76.2	112.7	91	220.6	76.9	143.2
1179	P13688	Carcinoembryonic antigen-related cell adhesion molecule 1	CEACAM1	4	1	526	57.5	4.15	NaN	NaN	NaN	NaN	NaN	NaN	NaN	NaN	NaN
1180	Q8WZA0	Protein LZIC	LZIC	20	4	190	21.5	12.39	260.5	360.3	251.3	347.1	285	291.8	622.3	299	457.2
1181	Q9H2C0	Gigaxonin	GAN	2	1	597	67.6	0	NaN	NaN	NaN	NaN	NaN	NaN	NaN	NaN	NaN
1182	O15460	Prolyl 4-hydroxylase subunit alpha-2	P4HA2	15	7	535	60.9	15.1	107.5	115	66.1	109.7	104.7	66.4	162.4	99.7	138.5
1183	O75390	Citrate synthase, mitochondrial	CS	22	4	466	51.7	234.12	2791.6	3496	1882.6	2564.8	2577.8	2308.2	4295.6	2692	3594.3
1184	Q5JWT2	Mediator of RNA polymerase II transcription subunit 23	MED23	2	3	1374	157	9.17	78.2	121.8	51.9	68.8	70.6	65.7	114.7	73.1	104
1185	E9PRT6	Triacylglycerol lipase	PNLIPRP1	31	12	467	51.8	271.67	1226.8	1978.9	880.4	1009.9	911.4	1795.6	880.9	1002.1	1293.6
1186	O95352	Ubiquitin-like modifier-activating enzyme ATG7	ATG7	5	4	703	77.9	9.54	179.7	204	117.1	161.4	188.9	156.2	260.5	179.7	217.8
1187	Q14457	Beclin-1	BECN1	4	2	450	51.9	5.31	70	94.3	42.8	70.9	72.6	56.1	113.7	66.6	95.8
1188	Q9Y2T3	Guanine deaminase	GDA	3	1	454	51	2.81	NaN	NaN	NaN	NaN	NaN	NaN	NaN	NaN	NaN
1189	A0A0C4DGG9	DNA helicase	CHD4	7	11	1937	220.3	43.99	608.7	839.5	387	593.1	641	475.6	1126	580.2	933.6
1190	P09327	Villin-1	VIL1	20	15	827	92.6	89.41	842.4	1109.8	681	776.1	843.1	711	1596.5	823.4	1056.2
1191	Q15007	Pre-mRNA-splicing regulator WTAP	WTAP	15	5	396	44.2	10.98	133.9	172.6	83.7	118.4	122.2	99	252.7	113.3	180.6
1192	Q53R41	FAST kinase domain-containing protein 1, mitochondrial	FASTKD1	3	3	847	97.3	5.47	NaN	NaN	NaN	NaN	NaN	NaN	NaN	NaN	NaN
1193	Q15223	Nectin-1	NECTIN1	2	1	517	57.1	2.84	52.5	54.4	37.6	58.2	51.7	44.7	54.2	54.3	63.8
1194	Q8TAD4	Proton-coupled zinc antiporter SLC30A5	SLC30A5	1	1	765	84	3.09	43.6	49.4	26.2	41.7	40.7	32.6	48.8	39.7	47.8
1195	Q99536	Synaptic vesicle membrane protein VAT-1 homolog	VAT1	38	10	393	41.9	151.02	671.8	828.3	413.7	669	627.3	563.1	1008.1	741.9	824.7
1196	O95456	Proteasome assembly chaperone 1	PSMG1	8	2	288	32.8	11.53	68.3	103.3	44.5	74.6	68.3	46.1	94.9	73.4	94.6
1197	Q13740	CD166 antigen	ALCAM	11	5	583	65.1	18.93	74.5	114.1	60.7	69.3	77.5	81.8	163.9	81.9	137.7
1198	Q5VW36	Focadhesin	FOCAD	3	6	1801	199.9	10.65	146.3	196.1	113.4	131.2	144.1	133.3	235.1	129.3	180.8
1199	P01834	Immunoglobulin kappa constant	IGKC	36	2	107	11.8	23.61	NaN	NaN	NaN	NaN	NaN	NaN	NaN	NaN	NaN
1200	Q16698	2,4-dienoyl-CoA reductase [(3E)-enoyl-CoA-producing], mitochondrial	DECR1	51	14	335	36	248.68	2177.9	3379.2	1730.7	2058.1	2222.4	1985	3652.6	2157.9	3318.3
1201	A0A0G2JIW1	Heat shock 70 kDa protein 1B	HSPA1B	57	24	642	70.1	1314.67	7489.7	14442.3	6663.8	7087	6858.8	6948.5	11847.7	6932.8	10532.3
1202	P04085	Platelet-derived growth factor subunit A	PDGFA	5	1	211	24	1.91	17.1	12.2	7.6	15.9	9.1	9.7	13.8	15.1	16.1
1203	Q15046	Lysine--tRNA ligase	KARS1	37	24	597	68	196.73	2453.1	3599	1805.3	2212.3	2592.8	2372.6	4612	2301.2	3473.7
1204	P54819	Adenylate kinase 2, mitochondrial	AK2	51	11	239	26.5	130.41	1598.2	2324.2	1122.8	1531.4	1576.1	1475.6	2804.6	1574.9	2125.4
1205	O95169	NADH dehydrogenase [ubiquinone] 1 beta subcomplex subunit 8, mitochondrial	NDUFB8	21	3	186	21.8	12.11	149.8	223.2	133	131.3	159.8	122.4	223.3	160.2	214.1
1206	Q9Y4C2	TRPM8 channel-associated factor 1	TCAF1	4	4	921	102.1	10.22	234.1	332	132.8	217.8	206.4	148.6	374.9	197.3	318.3
1207	P31150	Rab GDP dissociation inhibitor alpha	GDI1	46	10	447	50.6	123.64	461.5	522.8	273.1	388.7	407.9	325.7	551.1	406.2	556.9
1208	P55212	Caspase-6	CASP6	5	1	293	33.3	3.5	9.8	18.5	10.7	10.3	17.1	12	22.9	13.8	17.2
1209	A0A7I2YQG2	Ribosomal protein L19	RPL19	23	5	216	25.7	106.29	961	1255.4	826.6	809.9	926.1	942.5	1563.7	848.5	1142.6
1210	Q96NB2	Sideroflexin-2	SFXN2	13	4	322	36.2	11.28	99.2	156.5	68.1	91.2	114.5	89.6	188.9	98.8	156.8
1211	F5GY05	Constitutive coactivator of peroxisome proliferator-activated receptor gamma	FAM120B	4	3	933	106	7.83	14.6	19.9	15.7	17.2	17.3	17.9	32.9	18	17.9
1212	P16885	1-phosphatidylinositol 4,5-bisphosphate phosphodiesterase gamma-2	PLCG2	3	3	1265	147.8	7.15	52.2	76.1	41.7	52.4	67.9	47.6	85.7	64.6	93.3
1213	O95831	Apoptosis-inducing factor 1, mitochondrial	AIFM1	38	18	613	66.9	164.52	1604.1	2261.1	1181.4	1484.7	1591.1	1417.7	2535.7	1541.4	2097.8
1214	A0A140T930	HLA class I histocompatibility antigen, C alpha chain	HLA-C	35	0	397	44.4	86.52	616.4	742.6	357	608.6	729.4	508.3	1807.3	634	991
1215	A0A8I5KP51	arginine--tRNA ligase	RARS2	6	4	608	68.9	17.53	337.2	330.7	228.1	313.6	290.6	264.1	423.3	325.8	387.1
1216	Q15582	Transforming growth factor-beta-induced protein ig-h3	TGFBI	7	5	683	74.6	16.76	496.1	664.1	459.1	470	349.2	431.7	528	484.6	560.5
1217	Q8IWE2	Protein NOXP20	FAM114A1	14	6	563	60.7	22.01	116.9	265.5	85.2	123.2	126.5	99	250.6	126.1	209.3
1218	Q9Y5B0	RNA polymerase II subunit A C-terminal domain phosphatase	CTDP1	9	8	961	104.3	10.61	233.8	299.5	150.7	222.6	213.1	171.7	327.4	205.9	298.9
1219	P82932	28S ribosomal protein S6, mitochondrial	MRPS6	13	2	125	14.2	5.5	94.4	115.4	59.5	78.8	89.5	64.5	156.9	74.4	94.6
1220	P51003	Poly(A) polymerase alpha	PAPOLA	12	7	745	82.8	21.35	105.4	135.8	66.2	89.9	88.3	87.1	149.3	93.8	136.1
1221	O00178	GTP-binding protein 1	GTPBP1	9	5	669	72.4	25.23	215.3	279.2	150.6	197.1	201.4	190.7	352	217.2	292.7
1222	O60507	Protein-tyrosine sulfotransferase 1	TPST1	3	1	370	42.2	1.66	NaN	NaN	NaN	NaN	NaN	NaN	NaN	NaN	NaN
1223	P42766	60S ribosomal protein L35	RPL35	28	4	123	14.5	88.8	1287.4	2201.1	1062.4	1173.1	1436.9	1347.2	2453.8	1166.1	2078.9
1224	Q9UJ68	Mitochondrial peptide methionine sulfoxide reductase	MSRA	14	4	235	26.1	7.75	216	268.7	142.8	203.5	206.8	189.2	390.7	213.7	290.1
1225	P0CAP1	Myocardial zonula adherens protein	MYZAP	6	2	466	54.2	5.48	15.6	16	10.6	8.8	11.5	11.1	22.3	8.7	16.6
1226	Q16629	Serine/arginine-rich splicing factor 7	SRSF7	28	6	238	27.4	56.7	891.6	1222.6	593.5	787.4	847.2	751.5	1399.3	801.6	1174.6
1227	P47755	F-actin-capping protein subunit alpha-2	CAPZA2	41	6	286	32.9	45.23	240	366.5	160.4	231	252.1	185	390.4	220.2	380.1
1228	O00115	Deoxyribonuclease-2-alpha	DNASE2	3	1	360	39.6	2.68	20.8	21.7	7.9	17.7	18.4	15.2	27.9	16.8	19.9
1229	A0A024R571	EH domain containing 1	EHD1	23	11	548	61.9	30.02	607.1	612.8	293.6	446.2	455.1	364.9	893.9	419	636.1
1230	O43903	Growth arrest-specific protein 2	GAS2	10	2	313	34.9	3.27	7.5	9.7	6.3	10.5	11.3	7.8	20	8.2	11.2
1231	P04350	Tubulin beta-4A chain	TUBB4A	54	1	444	49.6	755.69	275.7	238.8	142.1	183.4	211.3	154.7	385.1	185.6	289.2
1232	Q5U651	Ras-interacting protein 1	RASIP1	1	1	963	103.4	3.58	31.3	47.1	30.7	25.6	22.8	27.6	34.9	34.8	43.3
1233	P78318	Immunoglobulin-binding protein 1	IGBP1	17	5	339	39.2	24.46	125	173.4	96.2	128.2	138	126.5	254.2	117.3	174.4
1234	Q8WUQ7	Splicing factor Cactin	CACTIN	1	1	758	88.6	2.57	22.2	34	13.1	22.8	21.9	19.1	43.3	18.9	36.4
1235	P60866	40S ribosomal protein S20	RPS20	50	6	119	13.4	97.58	1032.7	1835.1	790	1048.8	1316.5	1136.7	2477.4	1010.5	1900.3
1236	Q7Z6L1	Tectonin beta-propeller repeat-containing protein 1	TECPR1	1	1	1165	129.6	2.04	21.4	30.6	19	15.4	22.5	18.8	34.8	21	26.7
1237	A0A3B3ISS6	Glycoprotein nmb	GPNMB	2	1	588	65.9	5.3	72.5	30.5	27.5	71.6	19.4	50.7	34.3	79.6	35
1238	M0R2B7	DNA polymerase	POLD1	2	1	1133	126.3	2.36	NaN	NaN	NaN	NaN	NaN	NaN	NaN	NaN	NaN
1239	Q15181	Inorganic pyrophosphatase	PPA1	55	12	289	32.6	196.39	2074.3	3382	1442.8	1961.6	2281.7	1686.3	3626.2	2013.3	3340.7
1240	Q96K76	Ubiquitin carboxyl-terminal hydrolase 47	USP47	6	8	1375	157.2	25.52	139.4	210.4	94.6	142.8	173.7	134.7	229.8	143.3	214.5
1241	Q8WUH6	Transmembrane protein 263	TMEM263	10	1	116	11.7	3.7	18.6	25.9	12.6	22.9	19	20.5	19.4	19.3	27.5
1242	Q8NCT1	Arrestin domain-containing protein 4	ARRDC4	3	1	418	45.5	0	14.9	13.2	7.7	10.1	15.1	8.7	17.9	15.6	16.2
1243	P22090	40S ribosomal protein S4, Y isoform 1	RPS4Y1	28	3	263	29.4	269.51	608.7	434.3	93.9	590.9	588.3	133.4	284.6	649.6	918.1
1244	Q5JPE7	BOS complex subunit NOMO2	NOMO2	31	2	1267	139.4	239.97	2231.1	3641.3	1882.7	2087.5	2420.1	2183.4	3611.2	2342.8	3896.1
1245	Q9H0V9	VIP36-like protein	LMAN2L	9	3	348	39.7	11.74	175.2	232.3	114.4	178.3	212.3	175.8	348.8	175.8	285.4
1246	P36639	Oxidized purine nucleoside triphosphate hydrolase	NUDT1	8	1	156	17.9	5.41	15.8	18.5	8.3	15.2	16	14.2	22.1	12.9	18.2
1247	A0A3B3IUA2	Ribonucloprotein	SNU13	18	5	272	30.1	90.88	908	1228.5	646.2	863.5	944.6	825.3	1650.5	815.1	1284.2
1248	Q9H0S4	Probable ATP-dependent RNA helicase DDX47	DDX47	10	4	455	50.6	18.95	114.6	201.1	76.7	113.4	124.4	104.4	231.8	133	196.8
1249	P00966	Argininosuccinate synthase	ASS1	16	8	412	46.5	31.9	648.5	1240.6	757.9	698.1	919.4	693.9	1169.6	735.5	1237.9
1250	Q8IVD9	NudC domain-containing protein 3	NUDCD3	4	1	361	40.8	1.93	NaN	NaN	NaN	NaN	NaN	NaN	NaN	NaN	NaN
1251	Q9Y2E5	Epididymis-specific alpha-mannosidase	MAN2B2	4	4	1009	113.9	10.9	221	244.7	112.3	210.5	192.3	129.8	346.3	222.4	279.1
1252	P05060	Secretogranin-1	CHGB	2	1	677	78.2	3.28	NaN	NaN	NaN	NaN	NaN	NaN	NaN	NaN	NaN
1253	Q15785	Mitochondrial import receptor subunit TOM34	TOMM34	39	10	309	34.5	54.66	456.4	656.3	231.1	385.1	465.4	358.9	722.2	363	709.8
1254	P49207	60S ribosomal protein L34	RPL34	42	6	117	13.3	101.04	3271.7	5763.3	2731.6	2741.7	3312.9	3097.3	7494.9	2886.7	4709.2
1255	Q9UK76	Jupiter microtubule associated homolog 1	JPT1	12	1	154	16	2.01	NaN	NaN	NaN	NaN	NaN	NaN	NaN	NaN	NaN
1256	P30040	Endoplasmic reticulum resident protein 29	ERP29	58	12	261	29	309.53	3306.2	6793.6	2801.7	3073.5	4280.7	3310.4	6408.6	3219.8	6873.5
1257	Q08J23	RNA cytosine C(5)-methyltransferase NSUN2	NSUN2	28	18	767	86.4	55.65	673.4	788.4	445.3	587.1	587.1	528.3	1069.6	595.6	805.5
1258	H0Y5K5	Endoplasmic reticulum-Golgi intermediate compartment protein (Fragment)	ERGIC3	17	7	397	44.6	17.2	376.3	566.8	240.5	354.2	390	304.3	619.1	377.7	610.1
1259	Q8NFW8	N-acylneuraminate cytidylyltransferase	CMAS	36	14	434	48.3	85.09	871.5	1344.7	686.4	839.4	964.5	850.3	1840.1	854.2	1319.9
1260	E9PL71	Elongation factor 1-delta (Fragment)	EEF1D	46	1	187	20.8	181.85	6.8	12.1	9.3	12	13.3	13.3	30.6	13.3	19.7
1261	Q96PK6	RNA-binding protein 14	RBM14	16	10	669	69.4	33.17	251.5	340.7	196.9	292.9	339.9	263.2	1055.3	267	450.8
1262	O43896	Kinesin-like protein KIF1C	KIF1C	6	2	1103	122.9	18.53	61.7	81.3	59	74.6	71.9	62.3	113.8	77.3	99.4
1263	O43615	Mitochondrial import inner membrane translocase subunit TIM44	TIMM44	28	13	452	51.3	61.72	920.9	1330.3	719.2	804.3	838.9	694	1765.3	879.7	1280
1264	Q9HBL7	Plasminogen receptor (KT)	PLGRKT	14	2	147	17.2	6.03	35.8	35.5	21.1	30.4	24.2	25.3	42.3	33.4	31.4
1265	P62253	Ubiquitin-conjugating enzyme E2 G1	UBE2G1	9	2	170	19.5	4.63	107.9	160.1	65.1	101.5	106.9	77.1	184.5	93.4	141.3
1266	Q9H9S4	Calcium-binding protein 39-like	CAB39L	7	1	337	39.1	12.96	NaN	NaN	NaN	NaN	NaN	NaN	NaN	NaN	NaN
1267	O95848	Uridine diphosphate glucose pyrophosphatase NUDT14	NUDT14	4	1	222	24.1	2.48	110.9	181.2	76.7	103	126.3	81.3	117.5	102.7	182.9
1268	O43598	2'-deoxynucleoside 5'-phosphate N-hydrolase 1	DNPH1	19	3	174	19.1	33.91	226.7	314.9	195.6	193.4	241.2	214.5	343.1	217.2	315.4
1269	Q9HAQ2	Kinesin-like protein KIF9	KIF9	2	1	790	89.9	21.39	154.2	329.4	174.7	185.7	185.6	146.5	291.4	167.8	251.3
1270	P08861	Chymotrypsin-like elastase family member 3B	CELA3B	65	3	270	29.2	566.3	4544.1	7247	3321.9	4736.9	4397.8	4677	6477	4534.1	5630.1
1271	Q14444	Caprin-1	CAPRIN1	7	6	709	78.3	36.59	723.1	988.9	439.4	677.4	752.2	508.6	1571.3	610.8	978
1272	Q06265	Exosome complex component RRP45	EXOSC9	12	5	439	48.9	15.51	247	294.1	167.7	227	246.8	176.7	424.6	239	318.1
1273	P48507	Glutamate--cysteine ligase regulatory subunit	GCLM	23	5	274	30.7	31.76	184.9	241.3	117.2	162.1	236.2	161	357	155.8	275
1274	Q99496	E3 ubiquitin-protein ligase RING2	RNF2	4	2	336	37.6	4.36	79.7	92	58.8	78.8	77.8	72.7	117.4	78.1	102.5
1275	F8VXU5	Vacuolar protein sorting-associated protein 29	VPS29	25	5	214	24	85.48	1110.4	1667.8	794.2	1059.3	1166.4	871.5	1713.1	1138.7	1702.5
1276	Q5TEC6	Histone H3-7	H3-7	29	2	136	15.4	103.06	1526.3	3368.3	1013.5	1447.1	1479.9	1214.9	2630.7	1482.8	3105.7
1277	Q9ULJ6	Zinc finger MIZ domain-containing protein 1	ZMIZ1	2	2	1067	115.4	2.55	57.3	75.3	38.7	51.6	55.4	36.2	69.1	61.6	79.1
1278	Q8IWV8	E3 ubiquitin-protein ligase UBR2	UBR2	1	2	1755	200.4	4.35	55.2	74.7	33.1	49	52.6	44.2	90.1	53.5	78.6
1279	H0YIC4	Citrate synthase (Fragment)	CS	46	1	123	14.1	155.97	137.7	140.1	95.9	133.1	108	91.5	134.3	127.7	125.9
1280	E5RI56	S-phase kinase-associated protein 1	#N/A	43	9	197	22.7	52.24	711.8	1125.6	501.3	750.9	1001.9	694.9	1488.2	641.4	1346
1281	F8VXC8	SWI/SNF related, matrix associated, actin dependent regulator of chromatin subfamily c member 2	SMARCC2	16	15	1245	136.1	75.08	604.2	799.4	431.5	650.5	617.1	508.4	1133.7	578.1	900
1282	Q9HCN8	Stromal cell-derived factor 2-like protein 1	SDF2L1	36	6	221	23.6	66.04	131.1	206.8	115.9	116.3	149.7	142.9	239.9	141.1	186.4
1283	F5GXJ1	NADH dehydrogenase [ubiquinone] iron-sulfur protein 7, mitochondrial	NDUFS7	17	4	236	25.4	38.04	1008	1312.3	846.7	954	1025.2	831	1420.6	1007.5	1440.9
1284	Q9Y6E2	eIF5-mimic protein 1	BZW2	22	10	419	48.1	38.31	758.9	1083.1	541.6	631.3	719.3	668.3	1661.3	592.2	997.9
1285	O60610	Protein diaphanous homolog 1	DIAPH1	14	16	1272	141.3	76.52	1452.6	1959.7	949	1341.3	1376.6	1177.2	2485.9	1385.1	1946.8
1286	P12829	Myosin light chain 4	MYL4	7	1	197	21.6	2.74	NaN	NaN	NaN	NaN	NaN	NaN	NaN	NaN	NaN
1287	Q02338	D-beta-hydroxybutyrate dehydrogenase, mitochondrial	BDH1	18	5	343	38.1	12.4	130.8	168.1	108	131.5	172.3	137.1	264.4	134.7	235.2
1288	A0A7I2V409	non-specific serine/threonine protein kinase	MARK3	3	2	796	88.8	7.36	63.2	68.9	33.7	46.3	39.2	41.2	65.8	46.4	66.6
1289	Q13576	Ras GTPase-activating-like protein IQGAP2	IQGAP2	48	61	1575	180.5	696.18	7744.5	13061	6336.9	7068.3	7997.9	7690.4	12825.3	7605.5	12454.5
1290	Q05932	Folylpolyglutamate synthase, mitochondrial	FPGS	2	1	587	64.6	3.09	54.8	75.5	36.4	54.6	52.7	38.9	76.6	46.7	89.5
1291	Q8N684	Cleavage and polyadenylation specificity factor subunit 7	CPSF7	8	4	471	52	12.02	134.3	186.9	109.6	131.4	131.8	125.9	247.7	121.7	205.8
1292	P04899	Guanine nucleotide-binding protein G(i) subunit alpha-2	GNAI2	46	7	355	40.4	126.93	831.3	1014.2	575.8	821.2	818.4	701.2	1223.2	800.4	1217.2
1293	Q02252	Methylmalonate-semialdehyde dehydrogenase [acylating], mitochondrial	ALDH6A1	42	19	535	57.8	303.34	4076.8	6279.6	3721.5	3745.7	4255.3	4180.3	6560.8	4180.8	6120
1294	P09972	Fructose-bisphosphate aldolase C	ALDOC	29	4	364	39.4	360.1	74.3	86	49.3	69.6	72.1	49.4	100.2	67.4	96.6
1295	A0A0A0MQX1	Myosin X	MYO10	0	1	2069	238.4	4.62	48.1	47.7	23.7	37.9	38.5	32.5	52.2	36.1	55.3
1296	P41743	Protein kinase C iota type	PRKCI	11	5	596	68.2	20.72	53.9	56.8	40.5	50.6	57.4	38.8	64.6	46.9	73.5
1297	P50895	Basal cell adhesion molecule	BCAM	15	8	628	67.4	32.41	366.6	357.5	269.7	357.2	285.4	266.3	299.9	388.5	390.1
1298	Q86TV6	Tetratricopeptide repeat protein 7B	TTC7B	4	3	843	94.1	3.69	73.2	121	60.2	73.6	83	75.6	119.1	91.4	115.5
1299	P01308	Insulin	INS	55	3	110	12	52.82	1932.8	2004	1001.3	1184.9	997.4	1186.1	1889	1904.1	3100.1
1300	A0A590UJ36	Paralemmin 3	PALM3	7	4	688	73.3	6.86	56.7	65.8	32.8	58	51.4	41.3	152.8	52.6	61.5
1301	Q8TC07	TBC1 domain family member 15	TBC1D15	12	8	691	79.4	40.06	201.5	434.4	175.9	196	243.1	225.5	435.9	206.3	378.8
1302	O95835	Serine/threonine-protein kinase LATS1	LATS1	1	1	1130	126.8	2.19	30.4	26.7	19.3	30	23.3	27.4	50.8	31.3	34.5
1303	U3KQS2	Solute carrier family 37 member 4	SLC37A4	7	3	451	48.9	9.52	160.4	248.4	137.9	169.6	190.4	163.2	178.4	160.4	277.8
1304	E9PIE3	Caveolae associated protein 3	CAVIN3	3	1	293	31.1	2.56	95.5	64.7	53.7	94.7	49.1	53.4	89.9	91	83.5
1305	Q9P0L0	Vesicle-associated membrane protein-associated protein A	VAPA	24	4	249	27.9	140.95	227.4	417.6	140.7	210.7	247.4	212.1	524.2	213.7	357.1
1306	O75795	UDP-glucuronosyltransferase 2B17	UGT2B17	2	1	530	61.1	0	9.9	15.3	6.5	10.2	13.5	7.8	24.9	9.8	15.2
1307	Q5T6J7	Probable gluconokinase	IDNK	5	1	187	20.6	2.51	18.1	20.7	19.2	17.4	20	16.9	24	15.9	25.6
1308	Q13884	Beta-1-syntrophin	SNTB1	35	14	538	58	152.69	992.7	1611	854.6	893.5	952.4	997	1682.6	929.1	1402.7
1309	A0A494C0D8	Fibrillin 3	FBN3	0	1	2851	304.3	1.94	28.3	28	24.9	27.2	27.8	26.1	32.8	31.1	30.8
1310	Q0VDF9	Heat shock 70 kDa protein 14	HSPA14	17	7	509	54.8	27.18	275.6	360	207.3	241.4	266.9	252.5	467.1	256.2	335.9
1311	Q6PL24	Protein TMED8	TMED8	10	3	325	35.7	8.1	19.3	20.9	12.1	18.3	16.4	24.5	18.2	22.9	25.2
1312	E7EX17	Eukaryotic translation initiation factor 4B	EIF4B	21	13	616	69.7	76.28	1606.6	2201.6	1151.4	1569.3	1809.7	1498.5	2749.1	1530	2402.6
1313	P63302	Selenoprotein W	SELENOW	11	1	87	9.4	2.12	27.3	45.2	25	26.5	25	23.4	20.4	23.4	33.6
1314	Q8TAC2	Josephin-2	JOSD2	6	1	188	20.7	7.1	32.4	32.4	14.9	32.7	29.1	23.3	35.4	23.7	30.5
1315	A0A286YFE1	Phosphoglycerate dehydrogenase (Fragment)	PHGDH	47	1	89	9.6	61.1	NaN	NaN	NaN	NaN	NaN	NaN	NaN	NaN	NaN
1316	Q8N0U4	Protein FAM185A	FAM185A	4	2	392	42.3	4.18	104.4	133	68.7	99.4	97.7	83.4	158.1	84.9	119.6
1317	Q9NP72	Ras-related protein Rab-18	RAB18	36	6	206	23	50.26	355.8	525.8	267	321.5	385.1	316.1	593.7	383.7	561.3
1318	P11802	Cyclin-dependent kinase 4	CDK4	6	1	303	33.7	15.53	NaN	NaN	NaN	NaN	NaN	NaN	NaN	NaN	NaN
1319	Q5EBL8	PDZ domain-containing protein 11	PDZD11	11	1	140	16.1	7.65	37.2	34.5	26.8	31.9	33	33.4	35	34.7	34.5
1320	Q9NUB1	Acetyl-coenzyme A synthetase 2-like, mitochondrial	ACSS1	19	14	689	74.8	94.6	1252.5	1665.5	869.8	1245.1	1372	1163.7	1815.3	1265.5	1878.2
1321	Q9P0M6	Core histone macro-H2A.2	MACROH2A2	48	12	372	40	209.45	1969.5	2415.4	1375.8	1948.1	1879.8	1435.6	2467.7	1897.1	2681.9
1322	Q5VT52	Regulation of nuclear pre-mRNA domain-containing protein 2	RPRD2	2	2	1461	155.9	1.7	15.6	31.7	14.4	19.8	18.9	15.1	37.5	22.9	33.1
1323	Q7Z434	Mitochondrial antiviral-signaling protein	MAVS	12	4	540	56.5	12.81	193.6	198.8	133.7	213.9	252.9	189.2	472.9	152.5	270.9
1324	Q5TDF0	Chromosome 1 open reading frame 57, isoform CRA_a	NTPCR	21	4	228	25.1	27.49	142.4	144.6	104.7	129.6	133.3	124.6	151.5	120.6	176.1
1325	P41219	Peripherin	PRPH	15	4	470	53.6	99.8	139.1	204.2	108.3	159.8	121	129.6	229.7	135.6	182.9
1326	Q8NCC3	Phospholipase A2 group XV	PLA2G15	5	2	412	46.6	6.06	103.4	123.6	71.5	109.5	102.4	82.9	115.5	98.3	136.4
1327	H3BPG6	RING-type E3 ubiquitin transferase	ZNF598	3	3	904	98.7	12.37	107	141.4	98.6	110.8	105.6	127.5	327.5	109.3	146.2
1328	P07942	Laminin subunit beta-1	LAMB1	26	36	1786	197.9	334.82	3223	4991.2	2298.4	3222.2	3408.3	2118.4	3311.8	3261.4	5561.3
1329	Q99487	Platelet-activating factor acetylhydrolase 2, cytoplasmic	PAFAH2	14	4	392	44	17.62	105.9	136.8	87	106.8	106.4	79.2	147.7	118.8	138.9
1330	P13796	Plastin-2	LCP1	12	4	627	70.2	86.97	159.9	183.1	96.6	159.6	146.3	136.1	299.5	142.5	209.1
1331	A0A0A0MS08	Immunoglobulin heavy constant gamma 1 (Fragment)	IGHG1	14	3	399	43.9	29.99	287.9	368.1	245	260.1	250.6	436	707.8	515.3	449.8
1332	O43175	D-3-phosphoglycerate dehydrogenase	PHGDH	38	14	533	56.6	579.95	3985.9	7094.2	3726.2	3532.3	5157.1	4179	7816.1	3654.7	7135.1
1333	Q8IWB1	Inositol 1,4,5-trisphosphate receptor-interacting protein	ITPRIP	2	1	547	62	2.24	NaN	NaN	NaN	NaN	NaN	NaN	NaN	NaN	NaN
1334	O14618	Copper chaperone for superoxide dismutase	CCS	11	4	274	29	11.88	485.3	513.8	375.1	472.8	417.6	380.6	617.7	486.3	544
1335	O95628	CCR4-NOT transcription complex subunit 4	CNOT4	1	1	575	63.5	1.97	65.1	99.1	37.3	63.1	70.5	50.5	103.8	58	92
1336	P09471	Guanine nucleotide-binding protein G(o) subunit alpha	GNAO1	13	2	354	40	46.29	24.4	25.3	11.3	22.4	18.3	20.4	24.8	22.8	35.5
1337	P42126	Enoyl-CoA delta isomerase 1, mitochondrial	ECI1	20	6	302	32.8	72.65	846.5	1064.4	657.6	789.3	804.6	707.3	1216.5	830.9	1041.5
1338	Q8TE02	Elongator complex protein 5	ELP5	4	1	316	34.8	0	45.3	29.6	41.4	34	26.9	30.6	39	48	30.5
1339	Q9H944	Mediator of RNA polymerase II transcription subunit 20	MED20	8	2	212	23.2	5.4	117.1	145.6	81.3	114.5	115.7	93.3	160.5	123.8	152.3
1340	Q9Y4P3	Transducin beta-like protein 2	TBL2	43	19	447	49.8	224.36	2160.4	3755.9	1999.5	1960.4	2558.9	2357.6	5905.7	2092.7	3655.3
1341	Q8TCJ2	Dolichyl-diphosphooligosaccharide--protein glycosyltransferase subunit STT3B	STT3B	16	15	826	93.6	110.25	1049.5	1606.9	770.5	959.8	998.2	987	1588.1	1065.3	1592.8
1342	O76062	Delta(14)-sterol reductase TM7SF2	TM7SF2	5	2	418	46.4	6.2	87.5	128.3	51.4	77.4	69.6	66.6	112.9	72.7	103.8
1343	Q13098	COP9 signalosome complex subunit 1	GPS1	26	1	491	55.5	54.71	23.3	24.9	15.3	19.3	20.4	16	28.7	23.3	21.8
1344	A0A7P0T855	Interferon induced protein with tetratricopeptide repeats 3	IFIT3	5	2	517	59.3	2.88	29.5	34.4	24.6	26.1	31	22.2	93.3	27.5	42.2
1345	Q96GC5	39S ribosomal protein L48, mitochondrial	MRPL48	16	3	212	23.9	13.7	80.4	129.9	59.5	75.1	85.1	66.1	132.7	79.5	125.6
1346	Q9NUG6	p53 and DNA damage-regulated protein 1	PDRG1	6	1	133	15.5	2.16	21.8	31.2	10.3	14.7	24	16.9	31.5	15.8	29.3
1347	Q9UJ83	2-hydroxyacyl-CoA lyase 1	HACL1	6	3	578	63.7	10.71	47.4	63	38.7	40	56	47.7	91	53.3	64
1348	A0A0J9YXF2	Paraoxonase	PON2	21	6	375	41.5	31.56	79.6	92.3	33.9	67.8	63.4	62.9	113.6	69.5	109.1
1349	P10645	Chromogranin-A	CHGA	7	2	457	50.7	6.82	8.6	12.9	9	8.7	9.9	13.8	21	14.2	19.6
1350	Q9Y4L1	Hypoxia up-regulated protein 1	HYOU1	50	1	999	111.3	498.52	6086.7	8766.2	4880.7	5413.3	5485.4	6825.9	12658.6	5789.1	8418.2
1351	A0A0B4J2A0	Carbohydrate kinase FGGY N-terminal domain-containing protein	#N/A	24	8	478	51.5	32.19	212.8	260.1	165.9	206.1	232	196.1	327.5	219.4	272.7
1352	O95861	3'(2'),5'-bisphosphate nucleotidase 1	BPNT1	34	8	308	33.4	102.79	437.5	687.3	285.5	435.6	496.4	360.3	589.4	438.2	766.2
1353	O60294	tRNA wybutosine-synthesizing protein 4	LCMT2	2	1	686	75.6	2.35	14.1	15.6	10.8	12.7	9.8	12.7	11.6	15.4	14
1354	Q9NQ66	1-phosphatidylinositol 4,5-bisphosphate phosphodiesterase beta-1	PLCB1	10	10	1216	138.5	24.6	237.2	393.1	226	234.3	254	278	469.7	242.8	346.2
1355	D6RBZ0	Heterogeneous nuclear ribonucleoprotein A/B	HNRNPAB	22	5	327	35.7	103.91	525	836.6	286.3	491.5	487.5	414.6	1005	528.4	804.5
1356	A0A8V8TQI3	Nuclear factor 1	NFIA	3	1	550	60.3	12.88	101.5	83.6	76.1	103.8	90.2	87.6	96.2	104.9	106.1
1357	Q7L0Y3	tRNA methyltransferase 10 homolog C	TRMT10C	13	5	403	47.3	19.56	140.6	230.8	107.4	143.8	153.4	130.9	309.5	147	228.5
1358	J3KQ18	D-dopachrome decarboxylase	DDT	20	3	132	14.2	41.46	1180.8	2213.2	1025.5	1085.7	1558.7	806.8	2295.2	1109.1	1987.7
1359	Q9UHP3	Ubiquitin carboxyl-terminal hydrolase 25	USP25	3	2	1055	122.1	11.17	34.4	36.3	29	28.5	39.9	27.3	52	34.8	40.5
1360	P35790	Choline kinase alpha	CHKA	2	1	457	52.2	2.09	23.5	41.2	17.3	28.3	26.2	17.3	30.5	22.9	33.3
1361	Q14739	Delta(14)-sterol reductase LBR	LBR	13	8	615	70.7	23.69	554.8	924.4	340	532	578.3	439.2	890	513.1	886.6
1362	Q86U44	N6-adenosine-methyltransferase catalytic subunit	METTL3	1	1	580	64.4	2.51	76.2	116.4	49.3	75.7	73.9	68	125	74.2	116
1363	O43390	Heterogeneous nuclear ribonucleoprotein R	HNRNPR	31	10	633	70.9	191.23	775.6	1296.9	569.2	747	820.4	677	1382.5	775.9	1255.7
1364	Q14653	Interferon regulatory factor 3	IRF3	5	2	427	47.2	0	39.5	42.5	28.3	40.6	39.3	40.2	72.9	47.4	76.2
1365	P50995	Annexin A11	ANXA11	39	19	505	54.4	195.01	2215.5	3263.3	1464.7	2160.4	2453.9	1697.7	3165	2230.6	3658.8
1366	Q9Y5J6	Mitochondrial import inner membrane translocase subunit Tim10 B	TIMM10B	33	2	103	11.6	5.88	10.3	9.5	6.9	12.5	13.1	11.6	13	12.8	19.2
1367	Q86XE5	4-hydroxy-2-oxoglutarate aldolase, mitochondrial	HOGA1	24	7	327	35.2	51.93	760.6	757	417.5	715.5	739.1	410.8	770.1	733.9	946.4
1368	Q7Z7F7	39S ribosomal protein L55, mitochondrial	MRPL55	13	2	128	15.1	13.41	148.8	147.8	88.2	124.9	106.5	98.1	160.8	128.7	125.6
1369	A0A6Q8PFY7	Trafficking from ER to golgi regulator	TFG	25	8	412	44.2	181.72	1163.7	2118.5	905.7	1019.7	1372.2	1144.9	2802.8	1065	1975.9
1370	E9PJ55	T-complex 11 like 1	TCP11L1	4	2	595	67.2	2.33	39.4	112.6	25.7	44.8	71.9	35.7	96.7	42.2	52.5
1371	Q9H981	Actin-related protein 8	ACTR8	3	2	624	70.4	4.93	NaN	NaN	NaN	NaN	NaN	NaN	NaN	NaN	NaN
1372	A0A6Q8PGU6	vesicle-fusing ATPase	SPATA5	9	6	916	100.3	42.39	138.5	178.1	114.3	134.3	133.4	132.1	216.3	138.4	193.8
1373	Q92692	Nectin-2	NECTIN2	9	6	538	57.7	16.75	696.3	1034.5	486.9	686.5	786.3	545	1063	650.4	1180.2
1374	P08842	Steryl-sulfatase	STS	3	2	583	65.5	4.87	85.1	117.9	84.8	75.9	81.3	80.6	157.7	88.8	108.3
1375	Q96HV5	Transmembrane protein 41A	TMEM41A	4	1	264	29.6	3.28	161.9	156.9	103.5	120.5	117.8	107.1	242.5	105.6	140.9
1376	O14832	Phytanoyl-CoA dioxygenase, peroxisomal	PHYH	5	2	338	38.5	4.57	68.9	100.2	53	78.5	75.6	76.2	119.8	77.1	95.2
1377	Q12765	Secernin-1	SCRN1	22	8	414	46.4	69.55	435.8	575.9	321.9	425.4	426.7	364.7	617.7	416.6	556.8
1378	A0A1W2PR17	6-phosphofructo-2-kinase/fructose-2,6-biphosphatase 3	PFKFB3	4	1	568	64.3	5.36	53.2	63.3	35.9	50.9	54.6	41.4	98	48	82
1379	P28072	Proteasome subunit beta type-6	PSMB6	31	7	239	25.3	77.25	880.8	1250.7	661.2	756.4	919.6	824.7	1366.1	830.6	1251.5
1380	O75822	Eukaryotic translation initiation factor 3 subunit J	EIF3J	43	12	258	29	76.12	747.9	1769.9	625.9	804.5	948.7	785.3	2131.6	741.5	1528.4
1381	A0A5F9ZHS3	Menin	MEN1	4	2	652	72.3	7.84	93.1	69.6	57.7	90.8	80.5	70.2	88.9	80.2	84.3
1382	Q93100	Phosphorylase b kinase regulatory subunit beta	PHKB	4	4	1093	124.8	9.84	87.7	138.4	61.6	84.7	89	76.6	143.7	89.7	130.2
1383	Q9Y3D2	Methionine-R-sulfoxide reductase B2, mitochondrial	MSRB2	13	2	182	19.5	6.13	26.6	21.2	22.9	23.1	28	19.9	32.5	24.3	28.1
1384	O60218	Aldo-keto reductase family 1 member B10	AKR1B10	16	6	316	36	19.11	147.1	179.9	79.2	125.4	182	76.9	2414.8	147.9	237.1
1385	O00562	Membrane-associated phosphatidylinositol transfer protein 1	PITPNM1	2	2	1244	134.8	4.19	99.7	107.5	73.8	102.7	111.5	75.7	99.3	107.5	119.3
1386	Q86W56	Poly(ADP-ribose) glycohydrolase	PARG	2	2	976	111	3.77	48.6	77.9	46.1	49.3	51.4	57.2	82.3	58.2	79.1
1387	P57088	Transmembrane protein 33	TMEM33	14	4	247	28	34	529.6	711	381.4	472.1	566.7	482.4	886.8	477.9	794.5
1388	P57772	Selenocysteine-specific elongation factor	EEFSEC	7	4	596	65.3	22.45	199.2	260.3	147.5	188.5	169.9	169.4	233.3	180.9	240.9
1389	P28702	Retinoic acid receptor RXR-beta	RXRB	4	2	533	56.9	3.87	114.5	115.9	89.6	118.4	118.3	97	133	125.7	126.4
1390	A0A804HLJ9	methylcrotonoyl-CoA carboxylase	MCCC2	35	19	606	66.3	190.77	1566.1	1917.2	1239.7	1453.4	1434.5	1257	2124.6	1483.9	1859.1
1391	Q16881	Thioredoxin reductase 1, cytoplasmic	TXNRD1	26	12	649	70.9	73.78	818.1	1113.1	547.9	754.7	895.1	716.3	2138.1	857.6	1192.5
1392	Q04760	Lactoylglutathione lyase	GLO1	22	5	184	20.8	56.75	1467.7	1964.9	1013.4	1384.4	1503.3	1211.5	1929.3	1412.7	2102.6
1393	A0A7I2V5S2	Nucleophosmin	NPM1	51	12	305	33.9	242.13	3511.8	5316.6	2328.8	3197.3	3558.5	2956	8564	3231.9	5455
1394	Q9NZD8	Maspardin	SPG21	4	1	308	34.9	3.08	23.6	24.3	16.6	20.1	18	19.5	27.2	25.9	27.9
1395	Q92673	Sortilin-related receptor	SORL1	2	5	2214	248.3	9.8	100	138.1	85.8	108.3	136.2	92.4	120.5	117.7	180.2
1396	Q7L775	EPM2A-interacting protein 1	EPM2AIP1	12	5	607	70.3	15.07	124.3	139.5	74.1	105.3	115.6	85.1	126.6	119	155.4
1397	P61964	WD repeat-containing protein 5	WDR5	16	4	334	36.6	38.33	56.9	86.9	38.7	50.2	60.7	47.1	87.4	58.5	93.4
1398	Q8IZR5	CKLF-like MARVEL transmembrane domain-containing protein 4	CMTM4	4	1	234	25.8	5.5	110.7	139.1	78.6	98.9	107.5	109.8	231	109.6	122.9
1399	P35221	Catenin alpha-1	CTNNA1	45	37	906	100	348.29	5584.8	7747.5	3718	5282.9	5913.8	4528	9508.4	4966	8298
1400	P62314	Small nuclear ribonucleoprotein Sm D1	SNRPD1	20	3	119	13.3	46.43	257.6	347	177.8	253.4	253.5	218.6	358.4	256.7	343.6
1401	O00233	26S proteasome non-ATPase regulatory subunit 9	PSMD9	25	5	223	24.7	28.73	248.7	367.5	182.6	244.4	242.1	262.5	469.8	244.9	351.9
1402	Q96C92	Endosome-associated-trafficking regulator 1	ENTR1	3	1	435	47.9	2.07	9.4	14.9	10.3	10.3	8.4	7.9	13.6	5.9	12.5
1403	Q8TBC4	NEDD8-activating enzyme E1 catalytic subunit	UBA3	14	6	463	51.8	32.74	473.3	534	294.8	423.6	456.7	369.2	659.6	427.7	585.2
1404	Q92979	Ribosomal RNA small subunit methyltransferase NEP1	EMG1	22	5	244	26.7	19.37	264.1	373.5	183.6	265.9	278.9	237.8	539.1	277.8	406.4
1405	V9GZ56	U6 snRNA-associated Sm-like protein LSm4 (Fragment)	LSM4	11	3	238	25.7	8.73	410.8	554.1	263.1	408.3	492.1	389.4	736.4	391.3	674.1
1406	P48147	Prolyl endopeptidase	PREP	33	21	710	80.6	113.98	1095	1509.6	766.9	964.4	1183.1	1036.3	1835.8	1010.8	1592.9
1407	P46108	Adapter molecule crk	CRK	21	5	304	33.8	15.48	73.4	83.8	58.2	72.7	72.4	60.1	115.1	70.8	96.9
1408	Q6NVV7	Cysteine-rich DPF motif domain-containing protein 1	CDPF1	9	1	123	13.9	1.84	10.6	13.7	8.9	11.5	10.2	9.1	18.9	10.1	18.7
1409	P0C7P0	CDGSH iron-sulfur domain-containing protein 3, mitochondrial	CISD3	16	2	127	14.2	10.4	179.7	306.2	144.3	155	204.2	155.3	330	155.3	315.8
1410	Q15906	Vacuolar protein sorting-associated protein 72 homolog	VPS72	2	1	364	40.6	2.32	42.2	56.4	38.2	54.6	45.8	50.3	78.8	37.3	67.1
1411	P50336	Protoporphyrinogen oxidase	PPOX	23	9	477	50.7	39.87	486.2	509.5	385.7	432.6	442.4	423.6	631.2	528.3	563
1412	Q5SW96	Low density lipoprotein receptor adapter protein 1	LDLRAP1	4	1	308	33.9	3.49	17	17.7	15.4	17.5	16.5	22	33.3	18.9	24
1413	Q9HDC5	Junctophilin-1	JPH1	2	1	661	71.6	3.02	NaN	NaN	NaN	NaN	NaN	NaN	NaN	NaN	NaN
1414	O75874	Isocitrate dehydrogenase [NADP] cytoplasmic	IDH1	58	21	414	46.6	238.64	2997.7	4873.3	2097.9	2850.7	3128	2791.6	5908.1	2864.4	4436.6
1415	Q01850	Cerebellar degeneration-related protein 2	CDR2	2	1	454	51.8	2.51	17.4	26.2	11.1	21.2	21	14.2	50.3	23	37.7
1416	Q9P2I0	Cleavage and polyadenylation specificity factor subunit 2	CPSF2	5	3	782	88.4	9.11	201	284.3	133.3	197	183.2	202.7	309.4	262.4	276.7
1417	Q6P4A7	Sideroflexin-4	SFXN4	12	3	337	38	13.03	80.3	98.3	59.7	70.6	71.8	62.9	139.6	76.2	97
1418	A0A8I5KWT8	Myosin heavy chain 9	MYH9	57	83	1981	229	3368.68	27920.9	41606.8	17750.8	26857.1	27407.3	20749.2	43149	26573.3	40697.9
1419	P49915	GMP synthase [glutamine-hydrolyzing]	GMPS	22	13	693	76.7	68.09	746.1	1198.6	497.2	694	765.3	654.8	1300	724.7	1115.7
1420	Q5GLZ8	Probable E3 ubiquitin-protein ligase HERC4	HERC4	9	7	1057	118.5	15.98	99.9	154.4	78.8	96.6	103.5	93.6	161.7	96.6	149.3
1421	P26022	Pentraxin-related protein PTX3	PTX3	3	1	381	41.9	2.61	NaN	NaN	NaN	NaN	NaN	NaN	NaN	NaN	NaN
1422	Q96JH7	Deubiquitinating protein VCPIP1	VCPIP1	7	9	1222	134.2	29.37	487	585.2	369	463.8	477.5	459.3	732.3	483.7	624.1
1423	P62316	Small nuclear ribonucleoprotein Sm D2	SNRPD2	61	8	118	13.5	43.93	886.3	1463.4	589.6	833.9	921.7	734.8	1592.3	826.3	1491.5
1424	F8W7C6	Ribosomal protein L10	RPL10	56	1	163	18.6	249.27	55.5	74.8	40.2	54.8	65.9	53.2	94.5	58.3	89.6
1425	Q9NX00	Transmembrane protein 160	TMEM160	16	3	188	19.6	14.29	96.8	86.8	63.5	83.7	84	70.7	106.3	86.1	108.1
1426	A0A0U1RQQ9	SCY1 like pseudokinase 2	SCYL2	3	3	933	104	10.9	150.3	187.3	89.6	133.3	146.5	115.3	197.2	134	197.9
1427	Q9BQ15	SOSS complex subunit B1	NABP2	3	1	211	22.3	2.13	58.9	69.9	41.5	57.7	66.1	52.7	82.8	62.2	84.3
1428	P62277	40S ribosomal protein S13	RPS13	50	10	151	17.2	234.09	4055.4	5511.3	3261.9	3558.9	3824.4	3806.2	6337.4	3755.4	4931.2
1429	Q9NT62	Ubiquitin-like-conjugating enzyme ATG3	ATG3	11	3	314	35.8	10.57	147.8	225.1	108.2	132.4	140.2	117	237.7	133.5	180.6
1430	P02743	Serum amyloid P-component	APCS	13	3	223	25.4	8.07	499.7	338.5	182.3	533.8	294.9	192.9	359.7	473.1	519.4
1431	H7BYZ3	EF-hand domain-containing protein	#N/A	7	2	331	36.9	9.17	63.1	104.4	44.7	60.2	69.6	49.3	98.2	59	96.4
1432	F8VYN9	ADP ribosylation factor like GTPase 1	ARL1	24	3	194	21.8	16.6	93.8	148.9	66.6	98.1	96.3	75.2	151.4	102.2	136.6
1433	Q5TA45	Integrator complex subunit 11	INTS11	4	2	600	67.6	15.07	33.1	40.7	22.3	29	27.5	25	48.7	28.4	41.4
1434	Q9UIC8	Leucine carboxyl methyltransferase 1	LCMT1	9	2	334	38.4	4.61	22.6	30.9	18	20.8	21.4	22.6	35.6	20.7	31.4
1435	Q86YS6	Ras-related protein Rab-43	RAB43	15	2	212	23.3	88.47	14	18.4	8.6	12.7	12.4	12.7	19.7	13.6	23
1436	P23434	Glycine cleavage system H protein, mitochondrial	GCSH	17	2	173	18.9	16.43	15.6	35.8	12.1	22.5	22.7	18.5	40.7	19.1	29
1437	O60551	Glycylpeptide N-tetradecanoyltransferase 2	NMT2	7	3	498	56.9	7.79	59.4	61.5	38.4	66.3	56.2	51.1	75.9	61.4	77.1
1438	Q8NFX7	Syntaxin-binding protein 6	STXBP6	9	2	210	23.5	5.46	81.1	109.2	60.2	72.6	82.3	78.9	118.7	70.8	110.2
1439	P20618	Proteasome subunit beta type-1	PSMB1	43	9	241	26.5	120.33	961.7	1342.4	708.9	910.2	1061.9	924.8	1485	990.8	1340
1440	Q9Y6N1	Cytochrome c oxidase assembly protein COX11, mitochondrial	COX11	4	1	276	31.4	2.48	16	21.4	14.6	17.3	15.5	13.7	32.1	12.7	22.6
1441	Q99732	Lipopolysaccharide-induced tumor necrosis factor-alpha factor	LITAF	4	1	161	17.1	3.34	239.1	89.3	48.3	63	58.5	43.3	86.4	65.6	75.4
1442	O43583	Density-regulated protein	DENR	21	4	198	22.1	27.83	253	375.6	205.5	249.9	287.8	241.3	513	243.6	388.6
1443	P45985	Dual specificity mitogen-activated protein kinase kinase 4	MAP2K4	10	4	399	44.3	9.21	206.6	266.8	147.1	170.4	189	173.1	294.5	173.2	249.4
1444	Q9H3H5	UDP-N-acetylglucosamine--dolichyl-phosphate N-acetylglucosaminephosphotransferase	DPAGT1	4	2	408	46.1	18.89	188.8	310.8	141	217.1	338.7	233.9	538.4	145.4	427.2
1445	Q6IA86	Elongator complex protein 2	ELP2	5	3	826	92.4	7.1	77.8	106.6	52.6	85.3	59.8	62.5	77.5	90.5	82.5
1446	O43818	U3 small nucleolar RNA-interacting protein 2	RRP9	4	2	475	51.8	10.74	83.6	101.5	55.6	88	90.1	75.2	123	92.1	125.1
1447	A0A3F2YNX7	L-fuconate dehydratase	ENOSF1	6	3	477	53	2.82	112.1	151.2	81	131.3	125.1	93.7	159.4	125.1	171.5
1448	Q9BSJ8	Extended synaptotagmin-1	ESYT1	16	17	1104	122.8	146.89	1485.4	1859.5	1000.5	1325.9	1477.8	1263.5	2272.4	1381.6	2003.9
1449	Q9H9B1	Histone-lysine N-methyltransferase EHMT1	EHMT1	1	1	1298	141.4	3.17	26.6	26.7	17.6	34	23.7	24.1	31	26.3	38.5
1450	Q86Y82	Syntaxin-12	STX12	14	4	276	31.6	20.49	206.9	269.9	157.5	205.6	211.1	177.6	468.6	205.1	287
1451	Q9P2B4	CTTNBP2 N-terminal-like protein	CTTNBP2NL	8	4	639	70.1	6.73	170.9	242.9	106.4	164.3	161.6	127.3	311.3	167.5	250
1452	Q06330	Recombining binding protein suppressor of hairless	RBPJ	8	3	500	55.6	10.17	227.5	268.4	149.1	210.9	193.1	175.5	326.1	206.8	272.3
1453	Q7Z7H5	Transmembrane emp24 domain-containing protein 4	TMED4	22	3	227	25.9	70.82	678.4	873.2	556.5	608.5	649.7	553.1	955.7	663.4	876.1
1454	Q9H2P9	Diphthine methyl ester synthase	DPH5	6	2	285	31.6	4.61	66.7	103.7	50	70	74.8	63.6	128.3	78.4	101.9
1455	Q96RF0	Sorting nexin-18	SNX18	7	4	628	68.9	10.98	88	145.7	72.7	93.6	121.2	87.7	220.8	95.4	173.6
1456	P20749	B-cell lymphoma 3 protein	BCL3	2	1	454	47.6	2.01	22	24.5	10.3	17.7	20.9	10.6	39.7	17.8	28.1
1457	P38159	RNA-binding motif protein, X chromosome	RBMX	41	7	391	42.3	106.57	2456.3	3449.1	1762.7	2635.9	2720.5	2090.3	5652.3	2398.3	3692.5
1458	Q9UNP9	Peptidyl-prolyl cis-trans isomerase E	PPIE	15	4	301	33.4	21.1	187.5	344.8	146.3	196.6	232.7	173.9	303.9	194.7	365.6
1459	P19474	E3 ubiquitin-protein ligase TRIM21	TRIM21	7	3	475	54.1	10.47	65.8	100.3	51.3	78.6	70.8	64	128	70.9	97
1460	P07948	Tyrosine-protein kinase Lyn	LYN	7	2	512	58.5	26.89	56	76.6	40.9	44.3	52.4	37.2	89	54.4	66.9
1461	A0A2R8Y455	COMM domain-containing protein	#N/A	6	2	272	30.1	4.58	160	199.5	107.1	151.9	169.3	132.9	232.2	166.3	235.7
1462	P18085	ADP-ribosylation factor 4	ARF4	52	4	180	20.5	96.65	991.4	1503.2	796.6	915.3	1031.4	1010.6	1523.4	1023.1	1420.1
1463	P09210	Glutathione S-transferase A2	GSTA2	41	2	222	25.6	271.55	5179.7	10506.1	4181.7	4275.1	5533.3	5786.3	10692.1	4092.7	8430.2
1464	P34897	Serine hydroxymethyltransferase, mitochondrial	SHMT2	35	16	504	56	189.36	2461.5	3408.3	1900.9	2409.4	2440.9	2219.4	4418.8	2570.2	3546.6
1465	Q5VYS8	Terminal uridylyltransferase 7	TUT7	4	5	1495	171.1	10.44	88.3	112.9	58	76.7	90.1	80.8	136.1	89.7	128.2
1466	Q5TCQ9	Membrane-associated guanylate kinase, WW and PDZ domain-containing protein 3	MAGI3	1	1	1481	162.8	2.19	48.3	67.6	35.6	50.1	47	41.3	74.4	45.4	75.8
1467	O75376	Nuclear receptor corepressor 1	NCOR1	2	5	2440	270	9.47	85.4	96.1	64.2	94.4	83.2	76.9	158.7	84.9	99
1468	Q9H1A3	Protein-L-histidine N-pros-methyltransferase	METTL9	4	1	318	36.5	1.78	NaN	NaN	NaN	NaN	NaN	NaN	NaN	NaN	NaN
1469	Q9NZU5	LIM and cysteine-rich domains protein 1	LMCD1	20	7	365	40.8	44.91	441	535.6	306.2	412.2	396.7	330.6	547.7	403.3	564
1470	Q9Y490	Talin-1	TLN1	40	70	2541	269.6	700.79	7808.9	9928.3	5323	7169.2	7874.7	6192.8	11460.2	7037.9	10994.7
1471	P39060	Collagen alpha-1(XVIII) chain	COL18A1	6	8	1754	178.1	39.05	225.2	288.9	161.5	299.2	348.8	195.3	291	297.9	511.2
1472	Q86V21	Acetoacetyl-CoA synthetase	AACS	2	2	672	75.1	4.67	120.4	196.1	97.8	121.5	139.1	93	184.6	122.5	201.7
1473	A6NED2	RCC1 domain-containing protein 1	RCCD1	11	2	376	40.1	5.3	NaN	NaN	NaN	NaN	NaN	NaN	NaN	NaN	NaN
1474	O14929	Histone acetyltransferase type B catalytic subunit	HAT1	2	1	419	49.5	5.32	74	78	54	78.7	109.3	53.1	95.6	79.1	81.1
1475	Q5T7N3	KN motif and ankyrin repeat domain-containing protein 4	KANK4	4	3	995	107.3	6.43	45.5	57.4	43.4	41.5	49.1	51	84.7	53.4	58.1
1476	Q9Y3U8	60S ribosomal protein L36	RPL36	35	4	105	12.2	287.63	1496.9	2220.7	1153.1	1327.7	1611	1491.6	2795.3	1355.8	2093.4
1477	P04626	Receptor tyrosine-protein kinase erbB-2	ERBB2	2	1	1255	137.8	5.5	63.5	53.1	36.8	47.7	58.2	35.8	45.7	50.1	59.5
1478	Q99460	26S proteasome non-ATPase regulatory subunit 1	PSMD1	28	22	953	105.8	190.95	1213	1663	837.8	1106.3	1240	1016.8	1897.8	1153	1770.8
1479	Q3MIR4	Cell cycle control protein 50B	TMEM30B	11	3	351	38.9	14.77	34.7	49.8	30	36.8	34.2	33.8	53.8	35	45.3
1480	Q9BTE1	Dynactin subunit 5	DCTN5	10	2	182	20.1	4.86	88.4	100.8	74.6	91.8	93	84.7	108.2	92.6	94.3
1481	P42771	Cyclin-dependent kinase inhibitor 2A	CDKN2A	15	2	156	16.5	5.63	12.8	18.3	11.1	12.3	10.8	16.5	22.6	14.3	19.3
1482	O75208	Ubiquinone biosynthesis protein COQ9, mitochondrial	COQ9	12	3	318	35.5	46.27	140.7	258	102.3	133.5	131.5	127.7	266.4	133.2	243.9
1483	Q9Y2S6	Translation machinery-associated protein 7	TMA7	25	2	64	7.1	11.09	374.1	697.1	264.6	361.4	346.2	353	671.6	303.3	518.5
1484	P61106	Ras-related protein Rab-14	RAB14	74	11	215	23.9	164.06	974.3	1221.4	695.7	849.4	963	790.9	1466.8	888.1	1315.4
1485	Q86VN1	Vacuolar protein-sorting-associated protein 36	VPS36	16	6	386	43.8	28.16	354.4	496.1	278.5	314.1	364.3	345.8	510.4	335.5	477.4
1486	Q9NRF9	DNA polymerase epsilon subunit 3	POLE3	7	1	147	16.8	4.61	34.4	52.8	18.4	34.5	39.9	31	69.5	32.2	54.1
1487	O43861	Probable phospholipid-transporting ATPase IIB	ATP9B	4	4	1147	129.2	11.47	132.4	190.7	106.1	132.7	137.2	133.6	198.2	135.2	185.1
1488	P21333	Filamin-A	FLNA	54	97	2647	280.6	1729.03	13308.6	18753.2	8607.2	13106.3	14822	9968.3	19564	13448.3	21608.3
1489	Q9Y6M9	NADH dehydrogenase [ubiquinone] 1 beta subcomplex subunit 9	NDUFB9	45	6	179	21.8	105.11	182.3	273.4	145.3	167.2	205.8	159.5	289.6	203	281
1490	P20337	Ras-related protein Rab-3B	RAB3B	24	1	219	24.7	111.06	25.9	35.5	12.3	32.5	62.1	22.6	77.9	17.7	73.9
1491	P62917	60S ribosomal protein L8	RPL8	53	13	257	28	160.08	3431.7	5058.8	2922.7	2973	3683.5	3676.3	5940.1	3379	4978.5
1492	Q9NR19	Acetyl-coenzyme A synthetase, cytoplasmic	ACSS2	12	8	701	78.5	31.1	370.1	591.1	258.5	359.4	469.5	326.6	652	370.8	665.1
1493	Q9Y426	C2 domain-containing protein 2	C2CD2	2	1	696	75.5	1.7	NaN	NaN	NaN	NaN	NaN	NaN	NaN	NaN	NaN
1494	P00403	Cytochrome c oxidase subunit 2	MT-CO2	18	4	227	25.5	69.86	1286.2	1677	1107.7	1170	1224.6	1063.3	1916.1	1280.4	1708.9
1495	P50402	Emerin	EMD	23	5	254	29	17.18	321.1	320	279.4	364.5	349.9	300.9	873.7	375.1	416.4
1496	Q16656	Nuclear respiratory factor 1	NRF1	2	1	503	53.5	3.36	19.9	20.8	14.4	15	19.7	13.4	22.2	12.3	18
1497	P49411	Elongation factor Tu, mitochondrial	TUFM	53	23	455	49.8	615.11	4515.2	6109.6	3295.2	4184.4	4174.2	3835.4	7578	4556	6288.6
1498	P52948	Nuclear pore complex protein Nup98-Nup96	NUP98	6	10	1817	197.5	31.44	420.6	505.9	329.7	400	421.7	351.5	607.9	427.2	525.9
1499	Q86WQ0	Nuclear receptor 2C2-associated protein	NR2C2AP	26	2	139	15.9	4.35	12.2	13.8	8	9.7	14.6	11.3	17.7	9.8	16.2
1500	P62241	40S ribosomal protein S8	RPS8	51	10	208	24.2	288.98	13131	18814.9	9862.5	11785.3	13456.8	11950.5	20870.1	12489.2	18648.4
1501	P55055	Oxysterols receptor LXR-beta	NR1H2	2	1	460	50.9	1.96	NaN	NaN	NaN	NaN	NaN	NaN	NaN	NaN	NaN
1502	P51148	Ras-related protein Rab-5C	RAB5C	41	4	216	23.5	81.5	302.4	342.7	233.4	299.1	263.4	244.1	468.4	286.3	336.1
1503	Q8TAT6	Nuclear protein localization protein 4 homolog	NPLOC4	16	10	608	68.1	52.33	499.3	731.3	297.1	439.8	459.1	409.5	799.8	439.7	697.7
1504	O75582	Ribosomal protein S6 kinase alpha-5	RPS6KA5	1	1	802	89.8	2.33	NaN	NaN	NaN	NaN	NaN	NaN	NaN	NaN	NaN
1505	P62068	Ubiquitin carboxyl-terminal hydrolase 46	USP46	4	1	366	42.4	0	29.1	33.7	21.2	28.7	29.3	25.3	39.6	28.8	35.4
1506	O60763	General vesicular transport factor p115	USO1	35	26	962	107.8	243.34	10420	15597.3	7797.1	9333.4	10549.2	9696.9	17295.1	11074.5	15194.3
1507	A0A2R8YF49	Rho guanine nucleotide exchange factor 5	ARHGEF5	5	7	1597	176.6	15.92	127.5	153.2	106.8	148.7	150.1	120	258.6	137	174.3
1508	Q86U86	Protein polybromo-1	PBRM1	3	3	1689	192.8	5.95	22.5	30.6	16.8	17.4	20.8	16.2	28.6	19.5	28.7
1509	Q15121	Astrocytic phosphoprotein PEA-15	PEA15	20	3	130	15	19.62	442.4	770.4	305	407.4	462.5	343	696.3	405.1	793.7
1510	Q13425	Beta-2-syntrophin	SNTB2	24	11	540	57.9	59.33	527.1	728.6	442.1	502.2	579.4	508.1	846.8	519.6	766.3
1511	P24043	Laminin subunit alpha-2	LAMA2	29	75	3122	343.7	486.96	4873.3	8191.2	3899.8	4893.9	5399.2	2952	4685.4	4955.9	8371.9
1512	Q9Y5R8	Trafficking protein particle complex subunit 1	TRAPPC1	12	2	145	16.8	5.46	68.8	88	52	67.4	76.4	55.7	102.2	76.1	87.6
1513	A6NMN0	Phosphorylase b kinase regulatory subunit	PHKA1	1	2	1240	139	2.01	18.5	23.7	12.7	16.6	19.4	16	24.9	16.8	21.2
1514	Q86UP6	CUB and zona pellucida-like domain-containing protein 1	CUZD1	22	9	607	68.1	195.78	679	1272.7	527.3	662.2	980.9	593.8	1440.4	645.6	1209.9
1515	O75937	DnaJ homolog subfamily C member 8	DNAJC8	22	7	253	29.8	30.64	569.5	908	360.6	522.7	610.9	472.7	957.9	510.4	869.9
1516	Q9Y5S9	RNA-binding protein 8A	RBM8A	32	6	174	19.9	84.31	357.6	543.7	234.9	343	340.8	281.4	613	355.2	570.1
1517	O00422	Histone deacetylase complex subunit SAP18	SAP18	25	5	153	17.6	18.96	930.9	1143.1	652.9	873.8	889.9	700	1421.3	875.3	1232.6
1518	Q15020	Squamous cell carcinoma antigen recognized by T-cells 3	SART3	13	14	963	109.9	46.12	614.3	869.5	438.2	606	607.1	518.4	925.7	620.3	894.1
1519	Q92922	SWI/SNF complex subunit SMARCC1	SMARCC1	10	7	1105	122.8	35.49	202	295.7	118.5	196.2	221.2	164.8	390.7	184.7	291.8
1520	Q7KZI7	Serine/threonine-protein kinase MARK2	MARK2	7	5	788	87.9	20.43	135.8	197.3	100.9	124.9	132.7	119	221.5	136.8	192.5
1521	O00458	Interferon-related developmental regulator 1	IFRD1	4	2	451	50.2	3.91	81.4	112.1	68	79.6	83.4	108.3	238.1	106.2	131.8
1522	Q9UPX8	SH3 and multiple ankyrin repeat domains protein 2	SHANK2	1	1	1849	201.1	2.63	28.2	33.2	25.4	38.6	30.8	26	45	30.9	38.7
1523	O75525	KH domain-containing, RNA-binding, signal transduction-associated protein 3	KHDRBS3	8	2	346	38.8	16.14	165.4	283.6	120.5	157	183.4	133.5	335	150.4	270.5
1524	Q6P4E1	Protein GOLM2	GOLM2	23	10	436	49.5	37.82	533.4	719.2	404.5	496.5	522.8	407.1	832.8	537.6	759.8
1525	P15529	Membrane cofactor protein	CD46	4	2	392	43.7	4.94	87.8	142.1	64.1	111.5	158	93.1	220.9	95.3	188.6
1526	Q9H9F9	Actin-related protein 5	ACTR5	3	1	607	68.3	0	85.1	139.1	76.6	76.3	92.5	83.5	78.9	86.5	124.7
1527	Q8IVT2	Mitotic interactor and substrate of PLK1	MISP	4	2	679	75.3	5.32	48.9	42.9	43.6	47	55.2	64.4	156.5	55.4	65
1528	A0A2R8YEI5	Beta-chimaerin	CHN2	1	1	543	62.4	4.82	NaN	NaN	NaN	NaN	NaN	NaN	NaN	NaN	NaN
1529	Q08257	Quinone oxidoreductase	CRYZ	49	14	329	35.2	237.06	1948.3	2910.9	1421.2	1765.5	2260.7	1796.8	3474	1813.1	3079.2
1530	O43488	Aflatoxin B1 aldehyde reductase member 2	AKR7A2	29	9	359	39.6	202.73	2578.6	3860.8	1849.8	2510.2	2558.4	2289.6	3681.1	2489.2	3548.8
1531	A0A804HKF9	ERCC excision repair 4, endonuclease catalytic subunit	ERCC4	2	1	962	109.6	2.31	18.1	24.6	10.4	12.8	14.1	15.7	24.3	14.7	21.7
1532	O15551	Claudin-3	CLDN3	19	2	220	23.3	10.47	38.6	57.5	26.9	35.5	43	20.1	54.3	33.9	71.6
1533	P14927	Cytochrome b-c1 complex subunit 7	UQCRB	50	7	111	13.5	118.7	1490.8	2184.9	1041.2	1354.9	1404.9	1067.4	2402.4	1398.6	2120.4
1534	P17813	Endoglin	ENG	9	5	658	70.5	10.62	81.2	66	49.8	84.9	45.5	51.9	89.5	96.2	77.6
1535	Q14249	Endonuclease G, mitochondrial	ENDOG	3	1	297	32.6	2.34	NaN	NaN	NaN	NaN	NaN	NaN	NaN	NaN	NaN
1536	Q8N7W2	BEN domain-containing protein 7	BEND7	2	1	519	57.5	1.97	13.1	17.9	10.7	16.5	9.7	14.4	21.6	18.5	13.3
1537	Q13595	Transformer-2 protein homolog alpha	TRA2A	8	1	282	32.7	5.93	11.9	14	7.7	12.1	13	8.3	19.8	11.7	21.2
1538	A0A7P0TA35	Protein disulfide-isomerase	P4HB	58	30	542	61	1886.8	20936.6	47222.4	19174.6	18424.5	23187.5	23073.4	46521.5	20087.7	37885
1539	Q14318	Peptidyl-prolyl cis-trans isomerase FKBP8	FKBP8	19	5	412	44.5	17.48	244.3	322.2	154.6	186.6	224.9	151.9	368.5	195.7	308.9
1540	A0A1W2PP77	HLA class I histocompatibility antigen, C alpha chain	HLA-C	45	1	244	26.7	57.54	24.2	39	20.7	21.5	44.6	29.9	81.8	25.8	51
1541	A0A8I5KXK0	PNKD metallo-beta-lactamase domain containing	PNKD	4	2	424	47.3	2.89	66.3	83.4	51.8	70	78.5	64.4	91	62.1	87.2
1542	Q9NS69	Mitochondrial import receptor subunit TOM22 homolog	TOMM22	34	3	142	15.5	23.84	142.1	196.6	99.3	121.7	131.5	124.2	189	141.7	190.2
1543	Q15386	Ubiquitin-protein ligase E3C	UBE3C	5	6	1083	123.8	14.57	223.6	279.8	167.2	201.1	246.9	199.7	407.1	216.4	319.5
1544	Q9C0E2	Exportin-4	XPO4	3	4	1151	130.1	11.15	236.8	300.8	129.8	190.2	191.9	176.1	372	196.9	295
1545	Q9UMZ2	Synergin gamma	SYNRG	3	4	1314	140.6	10.04	127.4	173.4	92.5	127.7	150.8	114.3	243.7	115.1	204.5
1546	Q96AY4	Tetratricopeptide repeat protein 28	TTC28	0	1	2481	270.7	2.06	12	16.8	12.4	15.9	11.7	13.6	20	18.7	13.3
1547	Q9GZP4	PITH domain-containing protein 1	PITHD1	33	7	211	24.2	18.83	393.6	573.4	287.9	381.8	434.8	380.8	565.4	382.8	618.8
1548	Q16877	6-phosphofructo-2-kinase/fructose-2,6-bisphosphatase 4	PFKFB4	4	1	469	54	4.64	24.7	24.9	20.4	27.1	22.2	17.8	36.8	21.4	34.2
1549	Q9UBU6	Protein FAM8A1	FAM8A1	3	1	413	44.1	1.69	19	17.4	15.5	18.7	19.6	20.5	48.7	26.2	23.3
1550	Q13443	Disintegrin and metalloproteinase domain-containing protein 9	ADAM9	10	7	819	90.5	24.77	258.4	396.1	162	227.8	459.4	195.8	514.8	217.2	356.6
1551	P25205	DNA replication licensing factor MCM3	MCM3	1	1	808	90.9	2.67	70.3	82.8	41	62.5	63.8	49.4	65.4	64.4	83.1
1552	P34949	Mannose-6-phosphate isomerase	MPI	12	4	423	46.6	12.51	91	193.1	72.2	96.4	95.7	77.3	181.7	84.5	154.3
1553	Q9Y619	Mitochondrial ornithine transporter 1	SLC25A15	9	3	301	32.7	5.16	161.6	243.8	138.5	159.7	162.9	132.4	318.1	155.8	222.1
1554	Q96NR8	Retinol dehydrogenase 12	RDH12	6	1	316	35.1	2.28	NaN	NaN	NaN	NaN	NaN	NaN	NaN	NaN	NaN
1555	Q92878	DNA repair protein RAD50	RAD50	20	28	1312	153.8	92.4	1983.6	2734.3	1383	1868.4	1845.8	1484.9	2936.9	1869.4	2647.7
1556	Q16537	Serine/threonine-protein phosphatase 2A 56 kDa regulatory subunit epsilon isoform	PPP2R5E	9	3	467	54.7	20.09	103.5	129.3	78.2	109.7	92	92.4	155	107.8	131.9
1557	P22083	Alpha-(1,3)-fucosyltransferase 4	FUT4	3	1	530	59	4.71	14.5	18	9.1	13.7	15	16.3	20.4	19.4	19.8
1558	Q9NPR9	Protein GPR108	GPR108	5	3	543	60.6	7.59	75.3	122.1	52.7	84.5	81.3	68.9	131.9	79.5	135.1
1559	K7EMC7	Cytoglobin	CYGB	4	1	226	25	2.97	31.3	25.4	21.4	31.4	16.8	19.1	24.8	31.3	35.4
1560	P55209	Nucleosome assembly protein 1-like 1	NAP1L1	16	4	391	45.3	41.24	297.2	577.8	220.6	339.5	427.8	266.8	686	348.7	747.4
1561	P43405	Tyrosine-protein kinase SYK	SYK	8	4	635	72	13.56	132.3	227.4	99.7	130.7	142.2	113.9	250.5	127.8	200
1562	Q9Y6Q5	AP-1 complex subunit mu-2	AP1M2	33	9	423	48.1	85.33	1383	2120.4	995.9	1317.6	1547.9	1190.5	2172.7	1340.4	2103.1
1563	P18433	Receptor-type tyrosine-protein phosphatase alpha	PTPRA	6	4	802	90.7	6.37	122.4	145.2	82.6	119.4	115.4	85.8	128.3	126.4	150.5
1564	A0A804HKS6	Neurobeachin like 1	NBEAL1	1	2	2723	310.4	4.8	46.3	51.3	26.8	46.2	45.7	35.8	66.8	35.7	57.4
1565	Q96F10	Thialysine N-epsilon-acetyltransferase	SAT2	14	3	170	19.1	4.75	179.2	220.4	133.7	149	173.6	158.5	232	163.1	219.2
1566	A0A087X165	SRC kinase signaling inhibitor 1	SRCIN1	1	1	1217	130.4	2.04	NaN	NaN	NaN	NaN	NaN	NaN	NaN	NaN	NaN
1567	A0A0A6YYH1	Arpin	C15orf38-AP3S2	15	4	394	43.9	36.27	195.4	187.3	138.4	167.2	163.8	181.9	248	176.4	181.1
1568	E7EWW0	VPS35 endosomal protein-sorting factor-like	VPS35L	6	6	1052	118.5	10.38	97.3	125.3	74.2	98.8	103.7	107.6	170.2	108.3	148.3
1569	E9PGN7	Serpin family G member 1	SERPING1	9	4	543	59.5	7.88	215.3	260.7	142.4	199.4	197.3	156.5	255.5	190.3	265
1570	P32322	Pyrroline-5-carboxylate reductase 1, mitochondrial	PYCR1	37	7	319	33.3	115.09	270.5	397.8	217.7	230.2	270	271.6	504.6	259.5	391.3
1571	P11766	Alcohol dehydrogenase class-3	ADH5	30	10	374	39.7	234.48	3874.4	5000.1	2626.3	3669.7	3995.4	3667.5	5664.8	3908.5	5398.1
1572	P20591	Interferon-induced GTP-binding protein Mx1	MX1	9	5	662	75.5	13.63	23.4	31.8	15.1	17.6	35.4	16.2	186.3	24.3	43.6
1573	Q13371	Phosducin-like protein	PDCL	3	1	301	34.3	3.13	80.5	87	61.7	84.3	75.5	62.2	83.3	81.1	95.3
1574	P24310	Cytochrome c oxidase subunit 7A1, mitochondrial	COX7A1	13	1	79	9.1	3.26	33.9	56.5	38.1	21.5	47.1	60.7	90.3	31.6	70.5
1575	Q6NXG1	Epithelial splicing regulatory protein 1	ESRP1	14	7	681	75.5	57.61	344	535.1	275.4	338.1	358	320.3	819.8	361	519.3
1576	O95757	Heat shock 70 kDa protein 4L	HSPA4L	19	12	839	94.5	59.53	326.3	466.7	246.3	330	364	275.1	545.6	343.1	496.8
1577	Q8N531	F-box/LRR-repeat protein 6	FBXL6	2	1	539	58.5	2.65	38.9	41.1	23.2	39.2	41.4	33.7	66.5	34.3	57
1578	A0A8I5KZ38	Myosin heavy chain 10	MYH10	34	42	1986	230	634.83	2973.9	3673.9	1940.4	2956.2	2970.8	2245.8	3425.6	3120.3	4532.3
1579	J3KN16	Ecm29 proteasome adaptor and scaffold	ECPAS	9	15	2017	223.6	46.91	489.1	651.2	333.9	424.8	468.6	406.1	796.8	415.9	622.8
1580	Q5TC63	Growth hormone-regulated TBC protein 1	GRTP1	3	1	336	38.5	1.9	65.1	80.5	53	70.4	58	59.9	75.8	65.1	79
1581	P46934	E3 ubiquitin-protein ligase NEDD4	NEDD4	3	2	1319	149	10.48	52	47.7	27.4	48.1	32.9	39.2	62.8	46	52.5
1582	P16949	Stathmin	STMN1	33	5	149	17.3	25.09	229.4	244.7	130	239.4	212	174.4	361.2	229.8	294.9
1583	O75175	CCR4-NOT transcription complex subunit 3	CNOT3	4	3	753	81.8	10.63	92.1	151.6	70.4	103.4	106	103.3	200.5	103.7	175.4
1584	P07199	Major centromere autoantigen B	CENPB	3	2	599	65.1	4.81	81.1	78.7	61	70.3	67.9	57.2	116.1	73.3	103.2
1585	A0A0J9YX62	DnaJ heat shock protein family (Hsp40) member B6	DNAJB6	7	2	334	36.6	10.51	190.5	268.2	111	188.5	176.9	125.2	245.7	186.6	259
1586	Q9Y6G5	COMM domain-containing protein 10	COMMD10	12	2	202	23	5.4	41.2	32.5	26	27.4	35.7	34.6	54.1	31.6	34.2
1587	C9J0V5	Golgi reassembly stacking protein 1	GORASP1	4	1	480	51.3	3.62	27.3	33.9	21.8	23.2	23.1	24.6	38.5	24.1	31.3
1588	P62304	Small nuclear ribonucleoprotein E	SNRPE	25	2	92	10.8	17.92	93.5	119.7	70.4	81.3	91.5	88.6	117.3	99.4	109.3
1589	O60243	Heparan-sulfate 6-O-sulfotransferase 1	HS6ST1	3	1	411	48.2	2.03	NaN	NaN	NaN	NaN	NaN	NaN	NaN	NaN	NaN
1590	Q8N8N7	Prostaglandin reductase 2	PTGR2	13	5	351	38.5	24.88	243.8	346.4	150.5	215.2	235.8	197.7	321.1	234.9	322.4
1591	Q9UI08	Ena/VASP-like protein	EVL	3	1	416	44.6	2.8	NaN	NaN	NaN	NaN	NaN	NaN	NaN	NaN	NaN
1592	P33992	DNA replication licensing factor MCM5	MCM5	2	1	734	82.2	1.97	NaN	NaN	NaN	NaN	NaN	NaN	NaN	NaN	NaN
1593	A0A7P0Z4P5	Solute carrier family 3 member 2	SLC3A2	23	14	654	70.4	115.19	648.7	809.4	448.9	601	638.5	659.7	1499.4	797.3	968.6
1594	Q96DT6	Cysteine protease ATG4C	ATG4C	2	1	458	52.5	1.67	69.2	104.2	43.1	61.1	68.2	46.8	99.9	63.6	99.5
1595	Q15370	Elongin-B	ELOB	28	4	118	13.1	28.03	648	1196.5	438.4	647.5	705.3	518.7	1092.7	622.6	1086.1
1596	A0A5H1ZRQ2	RNA helicase	DDX17	40	22	731	80.4	272.27	2471	3230.4	1670.8	2296.8	2492.8	1906.1	3888.8	2247.5	3072.4
1597	Q9HA65	TBC1 domain family member 17	TBC1D17	10	7	648	72.6	22.79	256.9	405.3	253.2	248.8	292.8	254.6	432.2	266.3	375.2
1598	P16278	Beta-galactosidase	GLB1	8	3	677	76	8.98	NaN	NaN	NaN	NaN	NaN	NaN	NaN	NaN	NaN
1599	Q9H334	Forkhead box protein P1	FOXP1	1	1	677	75.3	2.16	28.3	36.2	18.1	24.7	27.7	21.1	64.2	27.6	41.8
1600	P04049	RAF proto-oncogene serine/threonine-protein kinase	RAF1	6	2	648	73	10.51	52.1	72.6	41.9	58.7	55.4	35.8	76.7	57.2	72.7
1601	F8VSL3	Nuclear transcription factor Y subunit beta	NFYB	6	1	208	22.9	5.46	20.1	25.6	16	23.6	17.1	21.1	27.9	20.3	28.9
1602	P16219	Short-chain specific acyl-CoA dehydrogenase, mitochondrial	ACADS	33	12	412	44.3	113.44	898.1	1256.3	672.8	844.4	1024.4	957.4	1520.2	896	1403.7
1603	Q14289	Protein-tyrosine kinase 2-beta	PTK2B	2	1	1009	115.8	4.51	15.5	23.9	14	12.9	16.2	20	15.8	18.2	32.4
1604	Q969F9	BLOC-2 complex member HPS3	HPS3	2	2	1004	113.7	4.89	96.5	107	55.3	76	78.2	65.1	107.7	72.7	107.5
1605	A0A1C7CYX0	Exocyst complex component 3 like 2	EXOC3L2	2	2	802	87.4	3.59	43.3	45.1	29.2	46	38.8	33.8	60.7	48	55.3
1606	Q5JU85	IQ motif and SEC7 domain-containing protein 2	IQSEC2	2	3	1488	162.7	6.54	171	252.4	140.9	151.4	181	147.8	240.2	169.9	256.9
1607	B7WNH4	Small integral membrane protein 7	SMIM7	10	1	103	11.8	2.5	36.7	36.3	24.7	29.6	28	28.3	47.8	31.4	31.5
1608	P29317	Ephrin type-A receptor 2	EPHA2	7	5	976	108.2	17.19	226.8	280.5	163.4	207.6	214.5	215	262.1	227.3	288.5
1609	Q9ULD0	2-oxoglutarate dehydrogenase-like, mitochondrial	OGDHL	8	1	1010	114.4	57.89	83.9	68.4	65.1	72.5	63.2	72.2	92.3	91.4	76.2
1610	Q9Y446	Plakophilin-3	PKP3	23	17	797	87	57.12	788	1027.7	460	646	786.8	616.7	2750.5	599.9	972
1611	P62312	U6 snRNA-associated Sm-like protein LSm6	LSM6	55	5	80	9.1	14.73	459.7	645	298.6	403.2	446.8	357.4	811.5	466.1	679.8
1612	H0YMT9	Annexin (Fragment)	ANXA2	69	1	133	14.5	470.17	NaN	NaN	NaN	NaN	NaN	NaN	NaN	NaN	NaN
1613	Q6IAN0	Dehydrogenase/reductase SDR family member 7B	DHRS7B	20	6	325	35.1	23.77	228.2	391.8	165	229.2	290.3	203.9	362.8	233.8	449.9
1614	Q5QP82	DDB1- and CUL4-associated factor 10	DCAF10	2	1	559	60.5	3.15	11.7	18.8	8.1	13.1	11	14.9	19.1	12.1	14.1
1615	M0QY43	Myosin heavy chain 14 (Fragment)	MYH14	37	1	1002	113.7	232.67	21.7	29.1	17.3	17	20.6	23.2	33.2	18.8	25.4
1616	H0Y5L2	Ethylmalonyl-CoA decarboxylase 1	ECHDC1	33	9	341	37.8	55.76	506.4	710.7	383.6	461.4	509.3	467.2	750.4	518.5	671.2
1617	P51452	Dual specificity protein phosphatase 3	DUSP3	34	5	185	20.5	30.75	293.5	397.1	204.2	255.5	282.8	246.5	413.8	255.5	379.1
1618	Q13541	Eukaryotic translation initiation factor 4E-binding protein 1	EIF4EBP1	48	2	118	12.6	6.14	NaN	NaN	NaN	NaN	NaN	NaN	NaN	NaN	NaN
1619	Q13057	Bifunctional coenzyme A synthase	COASY	13	8	564	62.3	46.82	919.6	1081.9	720.9	781.6	868	760.3	1293.8	829	1116.2
1620	A0A2R8Y5S7	Radixin	RDX	40	14	590	69.3	238.41	1216.7	1936.3	1131.7	1144.6	1249.5	1292	1801.8	1176.4	1770
1621	Q15036	Sorting nexin-17	SNX17	3	1	470	52.9	3.41	13.9	10.7	8.2	9	12.7	7	12.9	10.6	14.6
1622	Q15904	V-type proton ATPase subunit S1	ATP6AP1	5	3	470	52	9.11	175.3	178.7	129.3	164.1	174.7	127.8	194.1	191.4	219.4
1623	Q68E01	Integrator complex subunit 3	INTS3	3	2	1043	118	7.45	61.6	74.6	36.7	60.5	72.5	53.2	90.9	66.5	87.9
1624	P26006	Integrin alpha-3	ITGA3	9	9	1051	116.5	36.96	447.9	609.5	288.9	419.6	526	370.9	613.3	433.5	720.4
1625	Q03167	Transforming growth factor beta receptor type 3	TGFBR3	2	1	851	93.4	4.15	698.3	1032.6	530.4	673.2	698.3	618.6	1100.7	635.6	1047.2
1626	A0A087X1I0	Cyclin dependent kinase 11B	CDK11B	11	1	244	29.2	6.3	29.5	40.5	28.6	29.2	40.8	28.9	60.6	34.1	40.1
1627	J3KNN3	phosphorylase kinase	PHKG2	2	1	410	46.9	2.91	31.9	41.2	21.7	30	35.5	29.3	44.4	36.4	46.7
1628	Q07352	mRNA decay activator protein ZFP36L1	ZFP36L1	7	2	338	36.3	7.42	102.5	103.8	87	115.1	89.1	83.9	159.6	87.7	105.8
1629	O60716	Catenin delta-1	CTNND1	36	27	968	108.1	259.11	2245.8	2842.4	1640	2139.4	2348.5	1914.6	4088.1	1947.1	3011.6
1630	E9PKU7	Glucosidase II alpha subunit	GANAB	35	1	852	96.5	413.63	14.3	31.6	9.2	14.5	24.5	12.5	29.3	17.3	45.7
1631	Q9BTV4	Transmembrane protein 43	TMEM43	33	12	400	44.8	68.94	1168.6	1765.2	857.6	1110.4	1167.3	948.8	1856.7	1141.7	1761.8
1632	Q8IUR7	Armadillo repeat-containing protein 8	ARMC8	4	2	673	75.5	6.33	65.6	76.1	34.3	48.9	46.9	44.7	89.5	43.6	67.2
1633	Q04724	Transducin-like enhancer protein 1	TLE1	4	3	770	83.1	12.55	148.7	208	91.8	140.1	145	123.9	281	143.1	210.6
1634	A0A0C4DGV8	Semaphorin 3B	SEMA3B	2	1	754	83.6	3.4	46.9	63.1	33.7	44.7	46.8	35.8	86.3	51.6	52.7
1635	A0A8I5KVU2	La ribonucleoprotein 4B	LARP4B	1	1	1735	188.7	2.38	22.6	38.5	22.2	20.1	23.3	30.5	43.3	19.9	37.1
1636	Q6NUQ1	RAD50-interacting protein 1	RINT1	5	3	792	90.6	5.16	188.7	260.2	131.6	154	167.7	161.1	293	159.3	285
1637	A0A087WT44	heme oxygenase (biliverdin-producing)	HMOX2	18	5	370	41.6	11.48	315.1	469.9	210.2	281.9	326.7	270.7	661.5	281	520.1
1638	P42566	Epidermal growth factor receptor substrate 15	EPS15	7	6	896	98.6	17.86	193.3	307.7	137.6	204.8	183.1	168.4	397.6	192.1	256.2
1639	Q96GK7	Fumarylacetoacetate hydrolase domain-containing protein 2A	FAHD2A	26	7	314	34.6	35.46	859.1	1989.5	550.5	929.8	1262.8	764.9	2322.3	931.7	1615.7
1640	Q15011	Homocysteine-responsive endoplasmic reticulum-resident ubiquitin-like domain member 1 protein	HERPUD1	7	2	391	43.7	9.15	22	61.9	24	29.7	43.1	29.5	76.2	27.8	40.3
1641	Q9UBL3	Set1/Ash2 histone methyltransferase complex subunit ASH2	ASH2L	8	6	628	68.7	24.15	277.7	443.4	188.2	269.8	275.1	230.2	456	264.1	396.6
1642	Q96D96	Voltage-gated hydrogen channel 1	HVCN1	5	1	273	31.7	2.94	NaN	NaN	NaN	NaN	NaN	NaN	NaN	NaN	NaN
1643	Q5VWQ8	Disabled homolog 2-interacting protein	DAB2IP	3	3	1189	131.5	9.13	162.5	193.8	105.1	164.7	167.6	133.8	230	154.1	221.6
1644	O60906	Sphingomyelin phosphodiesterase 2	SMPD2	3	1	423	47.6	7.22	11.2	12.4	8.1	9.3	10.3	9.1	11.5	10.4	11.2
1645	Q9BV20	Methylthioribose-1-phosphate isomerase	MRI1	12	5	369	39.1	15.42	528.3	732.8	414.4	476.9	446.3	418.8	634.3	497.1	598.1
1646	Q8TD43	Transient receptor potential cation channel subfamily M member 4	TRPM4	1	1	1214	134.2	4.27	53.4	53.5	42.2	46.9	41.8	43.7	62.2	57	57.4
1647	P05109	Protein S100-A8	S100A8	20	2	93	10.8	5.44	29.8	28.9	19.1	26	25.8	27.7	36.2	36.6	32
1648	Q13618	Cullin-3	CUL3	21	14	768	88.9	92.26	523.9	796.7	356.2	490.7	557.4	467.6	880.9	508.6	815.8
1649	A0A0G2JJQ8	HLA class II histocompatibility antigen, DR beta 4 chain	HLA-DRB4	12	3	266	30	11.91	247.7	279.4	182.9	266.4	189.7	164.4	236	306.6	367.9
1650	O95816	BAG family molecular chaperone regulator 2	BAG2	22	5	211	23.8	10.05	127	191	96.1	114.8	125.8	101.4	249.5	123.5	172.6
1651	Q969G3	SWI/SNF-related matrix-associated actin-dependent regulator of chromatin subfamily E member 1	SMARCE1	12	5	411	46.6	19.27	457.2	550.4	275.8	414	405.6	319.3	642.8	387.1	586.8
1652	M0QWZ7	serine--tRNA ligase	SARS2	38	15	518	58.1	73.81	647.1	907.4	533.3	619.6	619.4	585.5	1048.5	643.6	864.2
1653	P61006	Ras-related protein Rab-8A	RAB8A	44	3	207	23.7	170.24	414.5	623.5	266.8	387.5	393.5	333.2	636.7	407.6	674.7
1654	Q8TE73	Dynein axonemal heavy chain 5	DNAH5	0	1	4624	528.7	5.96	308	376.3	242.6	292.2	316.7	265.2	347.2	315.3	406.3
1655	Q9Y6E0	Serine/threonine-protein kinase 24	STK24	23	6	443	49.3	25.06	294.8	439.5	185.4	263.6	288.8	238.2	453.2	261.1	448.9
1656	P30408	Transmembrane 4 L6 family member 1	TM4SF1	4	1	202	21.6	26.09	152.7	197.5	147.7	160.9	159.7	157	211.6	158.5	210.3
1657	P18077	60S ribosomal protein L35a	RPL35A	46	6	110	12.5	345.14	5722.7	9599.9	4880.6	5161.8	6172.4	5751.5	10285.8	5623.1	8961.5
1658	Q9BZI7	Regulator of nonsense transcripts 3B	UPF3B	2	1	483	57.7	1.64	NaN	NaN	NaN	NaN	NaN	NaN	NaN	NaN	NaN
1659	A8MTF8	FAM3 metabolism regulating signaling molecule B	FAM3B	7	2	258	28.3	8.24	135	142.6	101.1	116.2	114	101.8	177.8	116.2	148.3
1660	Q8TDB6	E3 ubiquitin-protein ligase DTX3L	DTX3L	13	8	740	83.5	29.84	214.9	323.8	158.4	212.3	276.8	186.5	477.6	214.3	373.4
1661	Q2PPJ7	Ral GTPase-activating protein subunit alpha-2	RALGAPA2	3	5	1873	210.6	15.48	48.8	52.1	35.1	42.6	39	36.6	61.3	37.1	48.4
1662	Q04828	Aldo-keto reductase family 1 member C1	AKR1C1	33	2	323	36.8	60.03	NaN	NaN	NaN	NaN	NaN	NaN	NaN	NaN	NaN
1663	P07205	Phosphoglycerate kinase 2	PGK2	15	2	417	44.8	238.37	91.2	133.1	65.9	80.7	91.8	59.9	95.7	86.2	156.4
1664	P25942	Tumor necrosis factor receptor superfamily member 5	CD40	7	2	277	30.6	5.49	79.5	78.9	28.5	74.6	70.1	36.8	79.3	63.2	118.1
1665	Q53H47	Histone-lysine N-methyltransferase SETMAR	SETMAR	7	4	684	78	12.42	60.7	58.3	54.5	61	62.3	55.8	82.9	59.5	64.3
1666	P51665	26S proteasome non-ATPase regulatory subunit 7	PSMD7	16	4	324	37	33.52	348	541.1	246.7	331.9	365.2	318.2	632.3	354	593
1667	Q14449	Growth factor receptor-bound protein 14	GRB14	3	1	540	61	8.52	77.1	93.4	72.8	71.4	81.8	63	123.1	79	93.7
1668	A0A2R8Y8E0	non-specific serine/threonine protein kinase	BRAF	5	2	807	89.1	9.88	35	47.3	31.8	37.1	43.9	37.9	79.7	36.1	53.9
1669	O15371	Eukaryotic translation initiation factor 3 subunit D	EIF3D	20	9	548	63.9	78.47	551.5	846.3	419.6	491	575.7	484.3	923.5	505.5	783
1670	A0A1B0GTL5	RAB11 family interacting protein 5	RAB11FIP5	2	2	1324	138.3	2.28	35.4	26.3	23.2	29.8	24.3	24.8	35.1	40	31.4
1671	O94903	Pyridoxal phosphate homeostasis protein	PLPBP	30	8	275	30.3	33.78	605.8	815.3	453.3	580.1	690.6	564.4	972.9	622.4	879.5
1672	Q8N4P3	Guanosine-3',5'-bis(diphosphate) 3'-pyrophosphohydrolase MESH1	HDDC3	26	4	179	20.3	28.88	427.3	642.9	321.2	320.3	377.8	327	695.4	342	500.7
1673	P62979	Ubiquitin-40S ribosomal protein S27a	RPS27A	56	8	156	18	850.92	7748.4	10596	5222.7	6611.4	7369.8	6112	11630.9	7057.8	10906.7
1674	Q13416	Origin recognition complex subunit 2	ORC2	1	1	577	65.9	2.23	12.4	23.7	8.2	13.4	14.8	12.4	22.9	12.3	20.3
1675	P04264	Keratin, type II cytoskeletal 1	KRT1	43	22	644	66	523.25	3108.7	7019.3	2102.4	3497.7	4371.8	2591.3	7991.5	5442.5	8613.3
1676	P36578	60S ribosomal protein L4	RPL4	48	19	427	47.7	411.01	6045.6	10842.8	5121.6	5827.1	6854.6	6633.4	14125.5	5815.3	10048.9
1677	A0A0G2JJD3	HLA-B associated transcript 5, isoform CRA_b	ABHD16A	14	8	601	67.5	27.25	382.4	582.1	292	382.2	397.1	307.8	608.5	380.1	585
1678	Q6ICB4	Sesquipedalian-2	PHETA2	4	1	259	28.3	2.79	20.9	22.3	14.3	17.5	25.6	21.4	24.6	16.8	21.8
1679	P17987	T-complex protein 1 subunit alpha	TCP1	35	17	556	60.3	228.43	1504.5	2269.2	1072.3	1471.2	1697.7	1277.9	2938.5	1397.5	2419.2
1680	Q9H1J1	Regulator of nonsense transcripts 3A	UPF3A	5	2	476	54.7	0	17.4	21	13.8	13.7	18.9	13.9	25.5	19.8	21.3
1681	Q9HB40	Retinoid-inducible serine carboxypeptidase	SCPEP1	4	2	452	50.8	4.22	60.3	84.5	49.9	57.1	72.8	66	102.9	48.6	103
1682	P0CG08	Golgi pH regulator B	GPR89B	3	1	455	52.9	13.3	86.2	154.8	68.3	81.2	89.3	89.8	140.3	97	140
1683	Q9BVI4	Nucleolar complex protein 4 homolog	NOC4L	3	1	516	58.4	4.05	31.5	34.6	23.3	26.4	29.9	27.6	44.2	23.3	36.1
1684	O43427	Acidic fibroblast growth factor intracellular-binding protein	FIBP	4	1	364	41.9	0	NaN	NaN	NaN	NaN	NaN	NaN	NaN	NaN	NaN
1685	P00480	Ornithine transcarbamylase, mitochondrial	OTC	13	5	354	39.9	17.8	273.9	181.9	90.7	262.9	139.9	112.6	426.8	280.3	197
1686	P60059	Protein transport protein Sec61 subunit gamma	SEC61G	19	1	68	7.7	4.06	11.5	22.5	14.5	12	15.8	15	24.7	14.7	22.2
1687	P54886	Delta-1-pyrroline-5-carboxylate synthase	ALDH18A1	34	26	795	87.2	216.47	2766.6	4528.2	2700.2	2483	3167.7	2633.6	5507.1	2717.2	4500.4
1688	Q8TCS8	Polyribonucleotide nucleotidyltransferase 1, mitochondrial	PNPT1	18	12	783	85.9	72.78	684.5	945.7	548.4	636.9	730.1	692.3	1319.2	740.8	1018.3
1689	Q9UI12	V-type proton ATPase subunit H	ATP6V1H	14	6	483	55.8	12.62	149.3	199.6	120.9	137.4	137.7	142.3	230.4	138.8	209.4
1690	P35249	Replication factor C subunit 4	RFC4	9	3	363	39.7	9.62	108.4	124.4	81	92.5	97	102.7	151.6	101.7	148.5
1691	Q9UBQ5	Eukaryotic translation initiation factor 3 subunit K	EIF3K	21	4	218	25	55.45	401.7	595.3	304.1	353.3	397.1	353.1	736.4	352.8	515.8
1692	Q9HAP6	Protein lin-7 homolog B	LIN7B	12	1	207	22.9	13.42	28.5	41.7	20.5	24.9	24.3	22.3	54	24.2	33.5
1693	Q86SK9	Stearoyl-CoA desaturase 5	SCD5	9	2	330	37.6	18.58	201.7	189.6	118.6	201.2	178.4	132.2	223.4	179.1	215.8
1694	Q86UU1	Pleckstrin homology-like domain family B member 1	PHLDB1	4	4	1377	151.1	10.47	106.6	137.8	80.9	119	117.1	99.3	149.8	130.7	155.1
1695	Q9BY32	Inosine triphosphate pyrophosphatase	ITPA	9	1	194	21.4	16.32	14.3	18.5	8.3	12.8	9.1	8.3	23.7	14.5	16
1696	P27338	Amine oxidase [flavin-containing] B	MAOB	29	11	520	58.7	132.67	485.6	575.3	322.5	490.7	526.1	384.9	665.7	498.7	716.3
1697	Q5BKZ1	DBIRD complex subunit ZNF326	ZNF326	6	3	582	65.6	5.45	NaN	NaN	NaN	NaN	NaN	NaN	NaN	NaN	NaN
1698	P14621	Acylphosphatase-2	ACYP2	39	4	99	11.1	10.44	165.7	231.4	132.1	139.8	177.1	127.7	262	148.1	212.9
1699	Q9Y2U8	Inner nuclear membrane protein Man1	LEMD3	3	3	911	99.9	8.46	172.9	207.1	163.2	210.3	199.2	204.9	367	195.6	261.8
1700	Q99538	Legumain	LGMN	10	4	433	49.4	7.04	236.2	274.1	130.5	215.2	219.1	190.8	298.1	212.6	304.6
1701	Q86UE4	Protein LYRIC	MTDH	33	17	582	63.8	84.48	907.6	1601.7	695.8	970.8	1018.8	917	2762.5	953.8	1633.6
1702	P08047	Transcription factor Sp1	SP1	6	3	785	80.6	7.34	70.4	109	38.4	71.8	75.1	51.1	140.1	64.1	109.7
1703	Q13733	Sodium/potassium-transporting ATPase subunit alpha-4	ATP1A4	11	1	1029	114.1	94.83	NaN	NaN	NaN	NaN	NaN	NaN	NaN	NaN	NaN
1704	A0A087WUE4	Leukocyte receptor cluster member 8	LENG8	3	3	874	95.5	8.25	46.7	70.2	35.7	53.9	58.5	47.5	95.2	50.6	69.6
1705	P62269	40S ribosomal protein S18	RPS18	53	10	152	17.7	347.59	5195.3	7368.4	4361	4542.5	5253.2	4900.7	8693.7	4767.4	6787.3
1706	Q9BYT8	Neurolysin, mitochondrial	NLN	13	10	704	80.6	30.09	369.9	443.5	219.7	353.6	329.2	250.9	556.6	349	458.5
1707	P49757	Protein numb homolog	NUMB	4	3	651	70.8	8.45	146.2	137.7	75.7	163.8	134.8	95.6	213.5	119.1	156.3
1708	A0A494C1T9	Family with sequence similarity 83 member H	FAM83H	7	7	1380	149	13.66	191.8	259.1	134.1	190.7	228	183.7	508.8	191.9	294.2
1709	G5E948	Mitogen-activated protein kinase kinase kinase kinase 4	MAP4K4	6	3	1384	157.7	27.99	206.7	300.2	132.1	183.5	213.9	173.1	298.1	182	274.5
1710	Q7LBR1	Charged multivesicular body protein 1b	CHMP1B	9	2	199	22.1	12.98	52.2	92.4	45.8	55	57.6	76.5	91.1	89.4	81.9
1711	P04440	HLA class II histocompatibility antigen, DP beta 1 chain	HLA-DPB1	8	1	258	29.1	5.11	37	39.3	25.4	32	24.1	19.9	47.1	39.8	40.2
1712	Q53GG5	PDZ and LIM domain protein 3	PDLIM3	8	2	364	39.2	2.88	NaN	NaN	NaN	NaN	NaN	NaN	NaN	NaN	NaN
1713	Q9UK59	Lariat debranching enzyme	DBR1	9	4	544	61.5	16.24	183.4	191	135.2	163.9	173.7	145.6	207.7	185.2	219.3
1714	P16401	Histone H1.5	H1-5	29	4	226	22.6	157.07	233.6	260	132.8	216.2	183.1	166.4	661.7	225.9	235.3
1715	Q9P2G1	Ankyrin repeat and IBR domain-containing protein 1	ANKIB1	1	1	1089	121.9	3.34	24.4	29.5	16.3	21	23.8	24.5	31.2	24.8	41.4
1716	P43155	Carnitine O-acetyltransferase	CRAT	34	20	626	70.8	168.99	1633.1	1953.7	1102.5	1529.5	1492.6	1396.1	2854.2	1702.7	2168.2
1717	P19835	Bile salt-activated lipase	CEL	35	20	753	79.3	1665.16	15484	23648.2	11515.4	13323.4	15933.5	15982.6	17594.7	13593.4	18767.7
1718	P52564	Dual specificity mitogen-activated protein kinase kinase 6	MAP2K6	21	4	334	37.5	28.02	141	184.6	92.2	110.2	137.5	117.2	180.2	124.9	192.2
1719	P09238	Stromelysin-2	MMP10	4	2	476	54.1	5.35	27.5	67.3	25.6	23.5	41.7	30.6	51.9	30.4	85.4
1720	Q2KHT3	Protein CLEC16A	CLEC16A	4	3	1053	117.6	3.99	60.4	117.4	50.4	63.3	76.6	68.2	112.1	66.2	105.8
1721	Q9Y4W6	AFG3-like protein 2	AFG3L2	36	27	797	88.5	159.82	2738.5	4170.4	1893.5	2591.9	2648.5	2126.4	4186.7	2695.7	4223.8
1722	Q8IWD4	Coiled-coil domain-containing protein 117	CCDC117	4	1	279	30.5	1.79	59.6	77	53.5	71.3	68	58	93.5	63	79.6
1723	Q8ND76	Cyclin-Y	CCNY	5	1	341	39.3	0	NaN	NaN	NaN	NaN	NaN	NaN	NaN	NaN	NaN
1724	O95696	Bromodomain-containing protein 1	BRD1	1	1	1058	119.4	2.13	NaN	NaN	NaN	NaN	NaN	NaN	NaN	NaN	NaN
1725	P21291	Cysteine and glycine-rich protein 1	CSRP1	43	8	193	20.6	64.39	497.4	1008	388.1	545.9	642.3	407.3	965.8	558.3	984.4
1726	Q7L9L4	MOB kinase activator 1B	MOB1B	14	3	216	25.1	15.33	174	232.5	102.8	164.4	180	138.8	258.4	151.3	260.4
1727	Q15532	Protein SSXT	SS18	2	1	418	45.9	2.29	17.4	23.8	16.1	23.8	22.5	25.5	46.5	19.2	27
1728	C9JJQ8	Tubulin alpha chain (Fragment)	TUBA4A	44	1	198	21.7	309.82	14.4	24.8	16	14.1	23.3	21.4	23.2	19.4	25.5
1729	Q9NZ32	Actin-related protein 10	ACTR10	4	2	417	46.3	7.91	144.6	167.3	120.7	124.4	134.9	128.1	193.2	137.4	176
1730	Q5EB52	Mesoderm-specific transcript homolog protein	MEST	3	1	335	38.8	2.57	39.1	38.8	18.3	42.4	33.7	25.5	69.3	42.7	48.4
1731	Q9Y487	V-type proton ATPase 116 kDa subunit a 2	ATP6V0A2	5	4	856	98	11	231.4	268.8	194.3	212.1	247.1	191.2	304.6	252.7	292.1
1732	P04233	HLA class II histocompatibility antigen gamma chain	CD74	7	2	296	33.5	7.61	92.5	74.4	57.4	79	60.8	62.8	154.8	90	69.8
1733	Q9Y5L0	Transportin-3	TNPO3	9	6	923	104.1	23.87	57.7	111.2	47.1	63.1	77.7	55.7	133.5	48.3	116.6
1734	Q15796	Mothers against decapentaplegic homolog 2	SMAD2	9	3	467	52.3	15.81	107.3	143.2	58.4	85.8	101.2	85	255.9	82.3	129.7
1735	Q9H788	SH2 domain-containing protein 4A	SH2D4A	9	4	454	52.7	18.56	219.7	262	172.1	220.1	243.9	185.3	365.6	227.4	319.4
1736	A0A7I2V535	Non-POU domain containing octamer binding	NONO	36	16	501	57.6	272.51	2599.7	3601	1782.3	2497.5	2536.2	2080.6	4314.9	2468.3	3720
1737	P00367	Glutamate dehydrogenase 1, mitochondrial	GLUD1	48	9	558	61.4	525	5940.7	9995.1	4450.1	5525.7	5811.8	5160.8	10222.3	5893.4	9259.4
1738	P00450	Ceruloplasmin	CP	3	2	1065	122.1	5.88	36.6	15.2	14	27.5	16	12.1	45	32.1	20.3
1739	Q7L3B6	Hsp90 co-chaperone Cdc37-like 1	CDC37L1	5	2	337	38.8	4.41	140.7	155.3	119.2	160.7	165.1	150.9	285.3	165.9	220.2
1740	Q9UHI8	A disintegrin and metalloproteinase with thrombospondin motifs 1	ADAMTS1	5	4	967	105.3	10.84	76.6	141.5	50.2	60.7	70.2	44.3	170	61.7	105.9
1741	A0A5F9ZHN9	Aldehyde dehydrogenase	ALDH3A2	27	14	521	58.6	141.83	1580.9	1988	920	1446.1	1548.4	1058.5	1800.8	1454.3	2268.5
1742	Q9ULC4	Malignant T-cell-amplified sequence 1	MCTS1	22	4	181	20.5	18.23	491.7	789	371.4	452.8	517	468.2	742.8	443.4	715.3
1743	Q9NTJ3	Structural maintenance of chromosomes protein 4	SMC4	1	1	1288	147.1	2.41	13	19.3	10.6	14.3	15.6	13.9	24.2	14.8	19
1744	Q13470	Non-receptor tyrosine-protein kinase TNK1	TNK1	2	1	666	72.4	0	NaN	NaN	NaN	NaN	NaN	NaN	NaN	NaN	NaN
1745	P24821	Tenascin	TNC	1	3	2201	240.7	6.03	81.5	102.9	64.3	83.1	102.8	77.7	347.8	102.9	143.7
1746	A0A7I2V5R1	NIMA related kinase 9	NEK9	7	5	991	108.4	22.33	126.1	134.3	91.7	131.4	128	110.1	156	130.9	155
1747	E9PQA6	Multivesicular body subunit 12A	MVB12A	7	1	273	28.7	2.18	NaN	NaN	NaN	NaN	NaN	NaN	NaN	NaN	NaN
1748	Q9NP66	High mobility group protein 20A	HMG20A	12	3	347	40.1	10.5	73.2	81.8	45.9	71.7	73	54.1	94.6	56.2	91.8
1749	Q8WXF1	Paraspeckle component 1	PSPC1	14	6	523	58.7	44.81	328.1	382.8	223	298.6	276.2	245.1	471.7	306.4	419.7
1750	Q68D91	Acyl-coenzyme A thioesterase MBLAC2	MBLAC2	14	4	279	31.4	19.95	201.4	250.1	142.1	188.7	177.3	176.6	316.7	197	271.3
1751	P10768	S-formylglutathione hydrolase	ESD	55	11	282	31.4	111.44	1266.7	1914.8	942	1201.5	1426.2	1123.6	2088.3	1287.6	2009.9
1752	Q9ULR3	Protein phosphatase 1H	PPM1H	3	1	514	56.4	1.89	NaN	NaN	NaN	NaN	NaN	NaN	NaN	NaN	NaN
1753	P01024	Complement C3	C3	19	23	1663	187	85.41	885.6	892.8	372.4	876.1	675.2	391.7	1412.6	839.6	1017.9
1754	Q8WU76	Sec1 family domain-containing protein 2	SCFD2	7	5	684	75.1	12.76	154	197.4	107.2	139.4	160.3	138.3	258.8	131.3	234.3
1755	Q9NW82	WD repeat-containing protein 70	WDR70	7	4	654	73.2	7.18	107.1	127.3	77.6	90.2	108.2	86.1	169.2	100.3	152
1756	Q9BZJ0	Crooked neck-like protein 1	CRNKL1	7	5	848	100.4	20.47	168.7	157.1	116.1	153.8	157.6	146.8	209.2	163.8	185.3
1757	Q00266	S-adenosylmethionine synthase isoform type-1	MAT1A	26	8	395	43.6	91.41	387.9	754.7	366.5	342.6	557.4	403.9	971.9	366.4	824
1758	P37235	Hippocalcin-like protein 1	HPCAL1	40	8	193	22.3	50.05	401.7	484.7	281.2	322.6	344.4	333.8	469.1	339.1	493.2
1759	Q6VEQ5	WAS protein family homolog 2	WASH2P	11	4	465	50.3	16.2	94.3	105.5	64.3	100.2	95.8	88.5	188.6	90.9	123.4
1760	Q9BZL1	Ubiquitin-like protein 5	UBL5	27	2	73	8.5	7.18	187.6	208.1	120.2	153.1	182.4	132.2	235	153.2	202.8
1761	O00505	Importin subunit alpha-4	KPNA3	4	1	521	57.8	6.4	NaN	NaN	NaN	NaN	NaN	NaN	NaN	NaN	NaN
1762	P49755	Transmembrane emp24 domain-containing protein 10	TMED10	42	8	219	25	276.43	1057.5	1976.3	818.6	1020	1144.8	977	1993	1079.8	1957.7
1763	P22670	MHC class II regulatory factor RFX1	RFX1	1	1	979	104.7	2.42	NaN	NaN	NaN	NaN	NaN	NaN	NaN	NaN	NaN
1764	P62341	Thioredoxin reductase-like selenoprotein T	SELENOT	7	1	195	22.3	5.62	16.5	12	7.8	7.9	7.6	12.4	14	8.9	12.2
1765	A0A7I2V490	DNA (cytosine-5)-methyltransferase	DNMT1	3	5	1658	187.2	15.36	124.1	154.7	82.9	119.3	125.3	101.2	143.7	132.7	155.3
1766	O60476	Mannosyl-oligosaccharide 1,2-alpha-mannosidase IB	MAN1A2	7	5	641	73	20.47	303.8	338.5	277	293.8	264	236.6	382.8	269.5	297.7
1767	Q96AG4	Leucine-rich repeat-containing protein 59	LRRC59	52	16	307	34.9	243.27	2728.2	5090	2398.6	2378.4	2959.4	3221.6	5579.5	2432.4	4167.1
1768	P54868	Hydroxymethylglutaryl-CoA synthase, mitochondrial	HMGCS2	29	12	508	56.6	39.01	558.4	804	538.3	256.6	323.9	1921.1	388.7	288	422.9
1769	P53582	Methionine aminopeptidase 1	METAP1	15	5	386	43.2	20.2	178.5	302.2	137.6	182	208.1	155.7	304.2	182.6	288.5
1770	A0A7I2YQE1	Importin subunit alpha	KPNA2	8	3	529	57.8	7.52	53.4	78.7	37.1	49.3	51.8	49.2	71.8	50.1	67
1771	Q07002	Cyclin-dependent kinase 18	CDK18	7	2	474	54.4	19.88	20.5	28.5	17	21.2	19.3	21.6	34.7	14.5	31.3
1772	D6RCM8	TNF alpha induced protein 8	TNFAIP8	9	2	200	23.2	4.64	27.5	41.9	16.8	26.1	26.9	27.3	52.5	22.8	34.8
1773	Q658Y4	Protein FAM91A1	FAM91A1	11	8	838	93.9	28.22	244.8	281.2	183	201	207.3	206	327.8	210.7	274
1774	Q9Y4B6	DDB1- and CUL4-associated factor 1	DCAF1	4	6	1507	168.9	18.87	324.1	376.1	205.3	294.4	301.2	245.1	486.8	289	407.1
1775	Q12904	Aminoacyl tRNA synthase complex-interacting multifunctional protein 1	AIMP1	46	11	312	34.3	72	518.3	775.8	436.4	544.6	658.1	581.3	1343.1	575.1	832.3
1776	Q5SWX8	Protein odr-4 homolog	ODR4	27	12	454	51.1	67.62	625.9	1018.4	490.6	649.9	683.5	623.3	1150.1	594.3	1093.3
1777	Q9H019	Mitochondrial fission regulator 1-like	MTFR1L	5	1	292	31.9	0	NaN	NaN	NaN	NaN	NaN	NaN	NaN	NaN	NaN
1778	Q92623	Tetratricopeptide repeat protein 9A	TTC9	14	2	222	24.4	10.9	68.1	70.2	37.7	56.6	57.1	38.4	73.7	50.5	64.9
1779	Q30201	Hereditary hemochromatosis protein	HFE	3	1	348	40.1	3.5	12.3	20.1	9	11	13.1	14	18.2	10.6	16
1780	O00300	Tumor necrosis factor receptor superfamily member 11B	TNFRSF11B	2	1	401	46	1.73	28.2	55.1	14.9	29.1	33.2	18.4	47.2	28.7	52.3
1781	Q9Y266	Nuclear migration protein nudC	NUDC	33	12	331	38.2	97.38	938.9	1387.5	704.7	1009.2	1150.8	877.3	2298.2	994.9	1583.7
1782	Q9Y3A0	Ubiquinone biosynthesis protein COQ4 homolog, mitochondrial	COQ4	4	1	265	29.6	2.35	29.9	28.3	15.2	14.8	18.5	19.4	44.5	23.7	32.4
1783	P42285	Exosome RNA helicase MTR4	MTREX	7	8	1042	117.7	26.47	543.2	760.4	363.8	511.4	567.2	408.8	868.8	484.6	757.2
1784	O95425	Supervillin	SVIL	8	15	2214	247.6	39.77	201.1	259.5	151.1	231.1	230.2	198.6	489.1	212.5	354.5
1785	Q96HD9	N-acyl-aromatic-L-amino acid amidohydrolase (carboxylate-forming)	ACY3	12	3	319	35.2	10.84	71.1	95	52	68.7	72.6	49.3	100	73.6	99
1786	A0A6Q8PHH5	FIG4 phosphoinositide 5-phosphatase	FIG4	1	1	913	104.2	2.03	24.6	28.4	19.4	20.4	23.1	24.6	35.1	21.6	33
1787	Q9BXV9	EKC/KEOPS complex subunit GON7	GON7	26	1	100	10.9	3.05	NaN	NaN	NaN	NaN	NaN	NaN	NaN	NaN	NaN
1788	Q9Y2X7	ARF GTPase-activating protein GIT1	GIT1	8	3	761	84.3	12.52	16.2	26.8	11.5	19.1	28.3	14.3	34.2	17.2	27.8
1789	P29279	CCN family member 2	CCN2	6	2	349	38.1	5.55	86.2	73.3	36.4	74.6	43.1	52.7	47.7	73.4	76.5
1790	Q96M27	Protein PRRC1	PRRC1	11	6	445	46.7	39.81	803.7	1202.8	585.4	693.3	812.8	713.9	1497.9	710.9	1144.8
1791	O43567	E3 ubiquitin-protein ligase RNF13	RNF13	8	2	381	42.8	5.32	77.4	89	44.1	64.3	73.5	55.8	124	69.1	103.6
1792	D6REX3	SEC31 homolog A, COPII coat complex component	SEC31A	23	17	1251	136.1	211.91	2027.3	2957.5	1460.4	1741	2010.8	1870.2	3548.2	1751.2	2842.4
1793	P20339	Ras-related protein Rab-5A	RAB5A	36	4	215	23.6	76.42	420.3	511.4	290.7	397.3	389.4	355.8	637.5	437.8	545.5
1794	P36543	V-type proton ATPase subunit E 1	ATP6V1E1	26	6	226	26.1	19.81	542.1	861.4	394.9	480.2	579.9	455.4	901.9	477.1	897.8
1795	Q6UW15	Regenerating islet-derived protein 3-gamma	REG3G	21	3	175	19.3	11.6	88.5	140.5	47.3	78	156.8	66	623.3	78.8	149
1796	Q8TB72	Pumilio homolog 2	PUM2	2	1	1066	114.1	4.85	NaN	NaN	NaN	NaN	NaN	NaN	NaN	NaN	NaN
1797	F6XZQ7	Glutathione S-transferase	GSTM2	48	7	220	26.1	98.12	1557.2	2429.7	1298.4	1492.7	1897.1	1423.1	2481.8	1563.8	2610.4
1798	P98170	E3 ubiquitin-protein ligase XIAP	XIAP	4	2	497	56.6	4.77	103.2	125.1	85.3	104.9	116.1	106.5	166.9	111.5	147.2
1799	P09525	Annexin A4	ANXA4	80	26	319	35.9	1888.05	25244.7	36267.9	17788.9	24123.6	30093.1	17885.6	25999.4	23890	44618
1800	Q15369	Elongin-C	ELOC	36	4	112	12.5	66.89	294.5	482.4	237.3	278.7	318.8	266.8	474.4	299.4	475.3
1801	D7RIG5	HLA class II histocompatibility antigen DR beta chain	HLA-DRB1	9	1	266	29.8	7.35	62.6	14.4	11.1	52.8	15.7	25.4	46.7	63.4	26.8
1802	Q9UM00	Calcium load-activated calcium channel	TMCO1	8	3	239	27.1	17.39	284.4	395.5	225.2	243.1	295	242.8	488.9	271	387.9
1803	Q9NZJ6	Ubiquinone biosynthesis O-methyltransferase, mitochondrial	COQ3	9	2	369	41	7.35	NaN	NaN	NaN	NaN	NaN	NaN	NaN	NaN	NaN
1804	Q5JRA6	Transport and Golgi organization protein 1 homolog	MIA3	17	28	1907	213.6	102.55	1092.5	1698	881.9	1054.3	1220.5	1088.4	2521.9	1009.8	1824.5
1805	Q9NQ11	Polyamine-transporting ATPase 13A2	ATP13A2	1	1	1180	128.7	2.84	11.3	11.7	8	10	8.8	8.7	16.7	10.3	11.2
1806	Q04917	14-3-3 protein eta	YWHAH	61	10	246	28.2	303.06	1423.6	2196.5	875	1348.9	1403.2	1057.7	3002.6	1311	2110.2
1807	Q9ULG6	Cell cycle progression protein 1	CCPG1	14	11	757	87.3	23.64	570.6	818.6	336.5	463.4	481.9	479.4	1243.4	421.2	667.3
1808	A0A8V8TMP7	CYFIP related Rac1 interactor B	CYRIB	20	4	324	36.8	14.38	179.9	283.5	146.2	147.2	185.3	175.5	369.1	149.2	239.5
1809	Q8NHG8	E3 ubiquitin-protein ligase ZNRF2	ZNRF2	4	1	242	24.1	5.67	34.5	57.4	26.3	44.4	47.1	36.4	69.4	38.9	57.8
1810	Q9NRF8	CTP synthase 2	CTPS2	15	9	586	65.6	38.23	303.4	439.4	218.5	276.2	307.6	271.6	538.3	271.7	438.7
1811	Q9BVA6	Protein adenylyltransferase FICD	FICD	5	2	458	51.7	5.4	41.7	44	31.9	39.2	40.9	40.5	66.1	41.2	51.5
1812	G3V0E4	Peptidase (Mitochondrial processing) beta, isoform CRA_c	PMPCB	19	6	490	54.2	44.41	415.2	537.8	311.6	388.7	472.2	348.5	686	422.2	609.4
1813	P53634	Dipeptidyl peptidase 1	CTSC	4	1	463	51.8	0	NaN	NaN	NaN	NaN	NaN	NaN	NaN	NaN	NaN
1814	O75323	Protein NipSnap homolog 2	NIPSNAP2	21	6	286	33.7	51.42	963.8	1447.7	676.2	939.5	879.8	805.4	1491.6	950.2	1476.5
1815	P61009	Signal peptidase complex subunit 3	SPCS3	27	5	180	20.3	53.09	665.5	1102.3	561.4	624.4	809.8	659.8	1220.5	691.1	1187.1
1816	P35555	Fibrillin-1	FBN1	24	58	2871	312.1	351.3	5895.3	5174.6	3728.2	6050.2	3779	3334	7578.9	6624.3	6543.7
1817	P51398	28S ribosomal protein S29, mitochondrial	DAP3	8	3	398	45.5	10.22	304.6	429.2	207.5	279.5	354.9	227.5	548.2	301	487.2
1818	Q14512	Fibroblast growth factor-binding protein 1	FGFBP1	15	3	234	26.2	4.39	88.1	179.4	75.2	82.6	108.5	92.8	183.4	86.3	188.4
1819	Q12972	Nuclear inhibitor of protein phosphatase 1	PPP1R8	6	1	351	38.5	3.49	NaN	NaN	NaN	NaN	NaN	NaN	NaN	NaN	NaN
1820	Q2TAA5	GDP-Man:Man(3)GlcNAc(2)-PP-Dol alpha-1,2-mannosyltransferase	ALG11	4	2	492	55.6	4.67	61.2	70.5	52.4	65.1	83.7	70	100.9	59.6	100.4
1821	O60318	Germinal-center associated nuclear protein	MCM3AP	2	3	1980	218.3	3.38	26	36.4	18.6	16.6	24	23.8	43.8	46.4	27.4
1822	Q00587	Cdc42 effector protein 1	CDC42EP1	7	3	391	40.3	6.43	170.4	185.6	129.2	215.9	200.8	177.1	559.2	201.2	238.4
1823	A2RRP1	NBAS subunit of NRZ tethering complex	NBAS	10	23	2371	268.4	73.21	855	1284.4	652.8	778.7	848.4	797	1352.7	837.4	1254.8
1824	Q96QZ7	Membrane-associated guanylate kinase, WW and PDZ domain-containing protein 1	MAGI1	7	9	1491	164.5	27.86	425.1	486.7	262.7	410.4	451.3	317	550	385.8	609.6
1825	Q969M3	Protein YIPF5	YIPF5	8	2	257	28	5.6	18.7	31.9	18.6	24.2	31.4	26.8	221.6	25.4	37.3
1826	H0YAB3	SEC31 homolog A, COPII coat complex component (Fragment)	SEC31A	29	1	443	49	91.31	52.5	106.2	39.1	56.2	65.9	73.3	138	69.8	141.9
1827	A0A8V8TM56	CST complex subunit STN1	STN1	4	1	375	42.9	2.97	NaN	NaN	NaN	NaN	NaN	NaN	NaN	NaN	NaN
1828	F1T0E5	Calcium dependent secretion activator	CADPS	8	5	1344	151.9	24.41	153.6	210.4	97.6	155.4	167.2	122.8	257	158.3	259.7
1829	O14524	Nuclear envelope integral membrane protein 1	NEMP1	2	1	444	50.6	2.77	20	23	12.2	16.3	18.4	14.4	37.3	15.5	29
1830	Q8N1G0	Zinc finger protein 687	ZNF687	1	1	1237	129.4	2.66	11.9	18.5	9.7	10.7	10.6	13	18.3	14	14.1
1831	Q9P2W9	Syntaxin-18	STX18	21	7	335	38.7	14.47	265.4	463.6	189.7	246.1	293.6	231.5	533.3	245.9	386.3
1832	Q8IUR0	Trafficking protein particle complex subunit 5	TRAPPC5	16	3	188	20.8	8.34	113.9	135.4	80.4	109.2	106	97.5	139.1	105.3	155.5
1833	Q13033	Striatin-3	STRN3	7	5	797	87.2	10.27	107.8	137	74.8	112.7	113.4	102.8	193.5	100.5	150
1834	Q9UNN5	FAS-associated factor 1	FAF1	12	8	650	73.9	23.69	308.5	397.2	219.6	275.3	310.3	289.4	482.6	313.5	425.3
1835	O14828	Secretory carrier-associated membrane protein 3	SCAMP3	8	2	347	38.3	6.72	78.9	122.1	51.2	82.8	78.5	79.1	144.6	64	128.5
1836	A0A7P0N5L0	R3H domain and coiled-coil containing 1	R3HCC1	5	2	480	53.2	3.81	27.5	35.8	25.1	25.3	32.2	25.9	47.8	28	37.7
1837	B1AP13	CD55 molecule (Cromer blood group)	CD55	12	5	444	49.3	14.96	217.7	197.5	70.7	189.5	124.8	125.3	237.3	185.2	184.6
1838	P02750	Leucine-rich alpha-2-glycoprotein	LRG1	14	4	347	38.2	13.02	112.3	138.9	77.8	97.6	143.7	88.3	158	88.8	131.6
1839	Q9UKU7	Isobutyryl-CoA dehydrogenase, mitochondrial	ACAD8	28	9	415	45	36.3	508.7	569.5	434.5	459.7	461.2	464.3	596.5	509.4	643.3
1840	Q9UHA4	Ragulator complex protein LAMTOR3	LAMTOR3	20	2	124	13.6	39.15	275.4	298.1	179.1	249.2	257.7	207.8	346.7	273.4	290.6
1841	P52888	Thimet oligopeptidase	THOP1	13	9	689	78.8	29.13	430.8	711.8	313.8	405.3	459.2	398.2	880.9	450.6	700.2
1842	O95084	Serine protease 23	PRSS23	9	2	383	43	7.91	52.7	102.4	35.4	57.9	78.1	44.1	76.8	57.5	125.6
1843	Q969V5	Mitochondrial ubiquitin ligase activator of NFKB 1	MUL1	6	2	352	39.8	9.99	NaN	NaN	NaN	NaN	NaN	NaN	NaN	NaN	NaN
1844	Q9H6Y2	WD repeat-containing protein 55	WDR55	15	4	383	42	11.95	133.3	152.2	94.9	113.8	132.5	134.4	223.6	132.5	164.5
1845	O15254	Peroxisomal acyl-coenzyme A oxidase 3	ACOX3	10	6	700	77.6	17.45	182.9	267.1	148.2	164.4	177.7	149.3	295.4	166.1	252.6
1846	A0A087WU53	Magnesium transporter 1	MAGT1	16	7	367	41.5	41.81	861.3	1060.1	690	821.3	800.4	799.2	1109.9	859	1115.6
1847	Q8N1S5	Zinc transporter ZIP11	SLC39A11	8	2	342	35.4	6.15	31.3	49.2	17.2	25.7	38.5	25.2	67	23.9	33.5
1848	A0A494C0X0	Tubulin folding cofactor B	TBCB	24	6	282	31.1	35.35	421.1	514.1	276.7	438.1	459.2	324.3	669.9	413.5	557.3
1849	Q8N335	Glycerol-3-phosphate dehydrogenase 1-like protein	GPD1L	32	11	351	38.4	54.85	937.4	1366.6	826.7	826.6	996.9	995.2	1357.3	887.2	1355.8
1850	A0A0C4DFV9	SET nuclear proto-oncogene	SET	27	7	296	34.5	220.73	1516.3	2572	950.2	1375.5	1557.2	1139.8	2764	1401.3	2534.9
1851	O14745	Na(+)/H(+) exchange regulatory cofactor NHE-RF1	NHERF1	30	9	358	38.8	73.53	568.3	704.3	419	575.9	672.3	491.2	923.3	542.3	889.5
1852	P10620	Microsomal glutathione S-transferase 1	MGST1	19	2	155	17.6	29.74	171.9	209.1	72.3	136.6	133.8	104.4	653	127.1	198.1
1853	Q9NVZ3	Adaptin ear-binding coat-associated protein 2	NECAP2	22	4	263	28.3	28.42	38.9	58.5	25.7	37.7	49	37.8	76.2	30.9	68.8
1854	Q5VZK9	F-actin-uncapping protein LRRC16A	CARMIL1	5	6	1371	151.5	22.55	138.5	148.8	79.3	146.5	168.9	135.6	264.9	132.5	216.1
1855	Q96CN9	GRIP and coiled-coil domain-containing protein 1	GCC1	4	3	775	87.8	12.15	112	114.1	78.1	107.9	116.4	103.8	155.3	111.9	135.4
1856	Q9NUQ6	SPATS2-like protein	SPATS2L	11	2	558	61.7	14.06	184.1	337.8	138.1	201.3	325.5	182.9	802	176	444.4
1857	Q13563	Polycystin-2	PKD2	3	2	968	109.6	4.36	NaN	NaN	NaN	NaN	NaN	NaN	NaN	NaN	NaN
1858	P42765	3-ketoacyl-CoA thiolase, mitochondrial	ACAA2	59	17	397	41.9	409.34	3133.8	4350.4	2271.4	3015.1	3073.2	2355.1	4232.6	3201.7	4175.5
1859	P00441	Superoxide dismutase [Cu-Zn]	SOD1	53	7	154	15.9	297.34	2401.7	3506.1	1566.1	2337.1	2681.6	1857.7	3366.1	2399.7	4302.9
1860	Q13683	Integrin alpha-7	ITGA7	1	1	1181	128.9	4.89	33.9	71.3	31.3	30.1	45.8	35.6	82.8	39.4	63.8
1861	Q8IWA4	Mitofusin-1	MFN1	6	5	741	84.1	15.96	216.9	293.7	144.2	178.6	213	158.9	315.6	162.4	294
1862	P08235	Mineralocorticoid receptor	NR3C2	1	1	984	107	4.88	20.6	29	15.6	24	25.3	22	37.8	23.4	30.4
1863	Q06141	Regenerating islet-derived protein 3-alpha	REG3A	19	3	175	19.4	22.48	172.3	180.9	95.1	180.1	274.5	119.2	2065.6	176.7	256
1864	A0A804HJX8	HECT domain E3 ubiquitin protein ligase 4	HECTD4	1	3	4418	484.3	4.59	40.3	48	28.8	35.1	43.5	41.7	53	46.9	53.2
1865	P45954	Short/branched chain specific acyl-CoA dehydrogenase, mitochondrial	ACADSB	28	10	432	47.5	53.92	507.8	1051.9	672.2	480.6	868.4	612.3	1221.2	523.5	1177.8
1866	Q96BN8	Ubiquitin thioesterase otulin	OTULIN	8	3	352	40.2	9.79	97.1	126	78	102.8	124.9	91.1	141.3	98.1	143
1867	E9PLP0	Cysteine--tRNA ligase, cytoplasmic	CARS1	41	2	128	14.3	30.17	47.2	54.5	43.4	31.9	42.3	58.2	83.8	42.1	50.7
1868	Q03111	Protein ENL	MLLT1	6	3	559	62	8.73	23.1	29.8	16.6	24.4	33.6	22.4	43.2	22.3	30.2
1869	P49458	Signal recognition particle 9 kDa protein	SRP9	50	5	86	10.1	28.71	630.2	1070.1	368.6	548.7	649.3	515.6	1160.2	522.6	1031.2
1870	A0A087WV05	Uncharacterized protein	#N/A	8	1	110	12.7	2.96	76.1	137.1	62.4	69.4	112.7	70.1	142.8	75.6	145.7
1871	O60563	Cyclin-T1	CCNT1	2	2	726	80.6	4.55	52.1	70.3	34.1	45.1	49.2	35	70.2	49.3	61
1872	Q9NVA1	Ubiquinol-cytochrome-c reductase complex assembly factor 1	UQCC1	3	1	299	34.6	2.74	21.4	32.3	12.8	18.8	22.8	14.8	40	19.7	28.6
1873	P00533	Epidermal growth factor receptor	EGFR	15	13	1210	134.2	50.13	313.6	369.3	175.5	254.2	285	220.1	487.2	267.4	380.3
1874	P42773	Cyclin-dependent kinase 4 inhibitor C	CDKN2C	12	2	168	18.1	9.19	112.3	124.5	81.3	115	155	82.4	189.6	97.2	145.7
1875	O00584	Ribonuclease T2	RNASET2	4	1	256	29.5	2.09	NaN	NaN	NaN	NaN	NaN	NaN	NaN	NaN	NaN
1876	F5GXT1	Tetraspanin	CD9	9	3	270	29.9	27.58	581.5	794.3	348.7	595.9	571.9	398.3	1033.1	571	877.5
1877	Q96GQ7	Probable ATP-dependent RNA helicase DDX27	DDX27	6	5	796	89.8	11.81	185.2	242.4	137.7	178.8	192	185	333.4	184.5	247.2
1878	Q8WVL7	Ankyrin repeat domain-containing protein 49	ANKRD49	4	1	239	27.3	2.17	16.7	21.9	14.1	18	15.7	11.7	27.2	19.4	19.1
1879	Q9BRR6	ADP-dependent glucokinase	ADPGK	7	3	497	54.1	11.24	93.4	145.3	57.5	96.4	99.8	74.8	161.6	92.7	152.4
1880	Q96AJ9	Vesicle transport through interaction with t-SNAREs homolog 1A	VTI1A	12	3	217	25.2	7.75	125.6	179.3	72.4	110.4	129.5	102.3	216.6	103.1	157.5
1881	P62753	40S ribosomal protein S6	RPS6	34	9	249	28.7	155.85	2243.5	3678.8	1819.2	1928.1	2291.5	2047.3	4513.1	2015.4	3290.4
1882	A0A5F9ZHR7	Acid phosphatase 2, lysosomal	ACP2	10	4	434	49.4	19.14	127.7	187.4	91.8	125.1	147.3	117.9	228.9	134.9	224.6
1883	P35443	Thrombospondin-4	THBS4	2	2	961	105.8	4.99	46.3	32.5	25	34.1	27.2	24.5	32.7	36.5	36.1
1884	A5YKK6	CCR4-NOT transcription complex subunit 1	CNOT1	8	19	2376	266.8	52.59	706.5	930	484.4	676	686.5	608.2	1078	617.2	925.5
1885	Q9NX40	OCIA domain-containing protein 1	OCIAD1	29	7	245	27.6	39.4	608	786.8	382.9	568.5	672.9	507.5	1068.4	559.2	888
1886	Q96SK2	Transmembrane protein 209	TMEM209	3	2	561	62.9	2.15	34.8	43.7	16.5	32.8	33.9	19.1	41.1	36.8	44.7
1887	Q9H6H4	Receptor expression-enhancing protein 4	REEP4	4	1	257	29.4	2.64	19.4	24.3	10	16.2	18.9	15.3	37.4	20	25.7
1888	O75533	Splicing factor 3B subunit 1	SF3B1	22	23	1304	145.7	131.17	1556	2046.5	1169.3	1596.3	1711.7	1390.2	2632.6	1520	2220.5
1889	Q7RTP6	[F-actin]-monooxygenase MICAL3	MICAL3	4	7	2002	224.2	16.3	160.6	220.2	137	206.3	202.7	172.3	343.3	177.9	265.1
1890	Q92917	G-patch domain and KOW motifs-containing protein	GPKOW	4	2	476	52.2	5.05	106.2	153.9	73.5	102.5	109.8	87.4	180.1	117.5	146
1891	A0A044PY82	MISP family member 3	MISP3	5	1	361	39	4.16	NaN	NaN	NaN	NaN	NaN	NaN	NaN	NaN	NaN
1892	Q96DV4	39S ribosomal protein L38, mitochondrial	MRPL38	20	6	380	44.6	19.57	240.1	290.6	151	230.5	211.3	174.6	356.6	252	298
1893	A0A6Q8PH91	Mono-ADP ribosylhydrolase 1	MACROD1	23	6	334	36.4	37.84	184.4	237.6	132.9	165	184.3	165.4	342.4	170.8	241.7
1894	Q8NF37	Lysophosphatidylcholine acyltransferase 1	LPCAT1	7	4	534	59.1	18.41	237.1	251.3	132.8	197.3	221.2	132.7	240.5	201.3	257.9
1895	O43324	Eukaryotic translation elongation factor 1 epsilon-1	EEF1E1	43	8	174	19.8	48.52	590.9	884.8	433	540.8	595.5	522	1039.8	545.4	799
1896	P62699	Protein yippee-like 5	YPEL5	21	2	121	13.8	3.94	NaN	NaN	NaN	NaN	NaN	NaN	NaN	NaN	NaN
1897	Q9Y657	Spindlin-1	SPIN1	4	1	262	29.6	3.09	35.1	43.5	21.1	35.9	30.1	28.5	35.5	31.4	39
1898	P0C671	Protein BNIP5	BNIP5	7	2	652	71.9	4.5	142	160.9	98.4	158.7	153	107.5	310.3	157.1	182.9
1899	Q9NPF5	DNA methyltransferase 1-associated protein 1	DMAP1	10	4	467	53	15.83	93.2	124.1	77.4	107.6	95.1	88.4	137.2	96.4	118.5
1900	O14737	Programmed cell death protein 5	PDCD5	41	5	125	14.3	21.76	418.4	766.2	274.4	358.5	469.7	369.5	996.3	300.8	770.1
1901	Q9H098	Protein FAM107B	FAM107B	21	2	131	15.5	7.9	10.9	22.9	8.2	11.2	10.1	9.2	18.1	8.6	12.5
1902	Q6PI48	Aspartate--tRNA ligase, mitochondrial	DARS2	11	7	645	73.5	21.33	360	488.7	269.7	349.7	362.7	282.7	572.5	358	537.4
1903	Q9H8T0	AKT-interacting protein	AKTIP	13	2	292	33.1	9.08	10.6	11.3	7.3	5.4	12.2	9.5	14.6	12.5	15.1
1904	Q86XL3	Ankyrin repeat and LEM domain-containing protein 2	ANKLE2	9	5	938	104.1	10.14	19.2	22	10.8	23.1	20.8	17.3	27.5	20	29.2
1905	P30041	Peroxiredoxin-6	PRDX6	57	13	224	25	156.14	1588.8	2199.8	1196.3	1449.9	1608.9	1451.3	2335.9	1538.4	2129.5
1906	Q8N668	COMM domain-containing protein 1	COMMD1	16	2	190	21.2	4.99	NaN	NaN	NaN	NaN	NaN	NaN	NaN	NaN	NaN
1907	A0A5F9ZI21	Rho guanine nucleotide exchange factor 2	ARHGEF2	11	12	1129	126.6	37.41	751.8	927	457.1	717.8	752.6	668.9	1455.6	713.2	1069.4
1908	Q9Y6W3	Calpain-7	CAPN7	2	2	813	92.6	4.44	55.6	88.5	52.3	57.2	61.4	48	86.2	64.2	88.3
1909	P53004	Biliverdin reductase A	BLVRA	16	4	296	33.4	20.14	271.2	391.5	207.8	241	300.9	243.2	363.7	252.4	407.5
1910	Q5EBM0	UMP-CMP kinase 2, mitochondrial	CMPK2	11	5	449	49.4	10.32	125.9	165.1	99.7	111.3	123.2	110.1	293	115.7	166.8
1911	Q9NW15	Anoctamin-10	ANO10	6	4	660	76.3	32.59	351.2	505	261.7	321	369.1	268.3	479.1	350.3	545.7
1912	P51608	Methyl-CpG-binding protein 2	MECP2	31	12	486	52.4	71.73	416.6	593.6	314.3	474.5	427.8	328.9	806.6	384.5	638.1
1913	Q8IYS2	Uncharacterized protein KIAA2013	KIAA2013	8	5	634	69.1	12.03	348.4	374.2	263.8	330.5	327.1	273.9	421.8	339.5	382.3
1914	Q9HA64	Ketosamine-3-kinase	FN3KRP	9	3	309	34.4	16.92	321.4	450	326.9	279.6	282.3	366.2	574.5	314.2	353.6
1915	P12111	Collagen alpha-3(VI) chain	COL6A3	32	81	3177	343.5	1447.59	13869.8	19676.5	14628.1	14366	10759.5	11592.4	20058.3	16734.6	18585
1916	Q9UPT5	Exocyst complex component 7	EXOC7	12	9	735	83.3	33.76	318.2	419.4	232.2	315.1	310.5	278.4	495.6	318.3	449.7
1917	Q9BT17	Mitochondrial ribosome-associated GTPase 1	MTG1	6	2	334	37.2	8.81	82	97.1	54.6	66.2	80.4	59.6	107	71.1	116.3
1918	Q9Y2V2	Calcium-regulated heat-stable protein 1	CARHSP1	20	3	147	15.9	10.38	317.2	394.2	217.1	268	325.4	219.3	412.9	279.1	438.7
1919	Q96JB2	Conserved oligomeric Golgi complex subunit 3	COG3	9	7	828	94	18.99	141.7	156	102.6	124.2	132.4	114.2	217	105.6	158.5
1920	P01903	HLA class II histocompatibility antigen, DR alpha chain	HLA-DRA	7	1	254	28.6	6.08	NaN	NaN	NaN	NaN	NaN	NaN	NaN	NaN	NaN
1921	Q9H2J4	Phosducin-like protein 3	PDCL3	15	3	239	27.6	8.62	43.8	60.4	31.3	38.7	54	38.9	135.9	43.6	68.2
1922	Q9BXR0	Queuine tRNA-ribosyltransferase catalytic subunit 1	QTRT1	12	4	403	44	15.79	159.4	209.7	130.7	165.6	196.9	171.3	341.8	157.2	218.4
1923	Q63ZY3	KN motif and ankyrin repeat domain-containing protein 2	KANK2	4	2	851	91.1	5.71	38.1	34.7	24.4	40.8	24.5	26	31	31	43.2
1924	Q96FK6	WD repeat-containing protein 89	WDR89	3	1	387	43.2	0	NaN	NaN	NaN	NaN	NaN	NaN	NaN	NaN	NaN
1925	Q9BYX2	TBC1 domain family member 2A	TBC1D2	3	2	928	105.3	1.94	36.1	50.6	30.4	43.4	41.5	38.7	54.3	34.3	54.5
1926	B4E3T4	HCG2043421, isoform CRA_c	RBPMS	23	5	224	25	12.58	178.6	243.6	93.7	167.8	169.5	140.5	297.8	154.7	310.9
1927	Q9UKD2	mRNA turnover protein 4 homolog	MRTO4	22	5	239	27.5	15.86	174.1	224.1	106.2	165.8	173.7	150.4	323.6	165.2	231.4
1928	Q70UQ0	Inhibitor of nuclear factor kappa-B kinase-interacting protein	IKBIP	5	2	350	39.3	4.21	75.8	105	61	65.6	52.9	47.8	109.3	76.2	78.7
1929	Q9NP58	ATP-binding cassette sub-family B member 6	ABCB6	4	2	842	93.8	1.71	NaN	NaN	NaN	NaN	NaN	NaN	NaN	NaN	NaN
1930	P68402	Platelet-activating factor acetylhydrolase IB subunit alpha2	PAFAH1B2	12	2	229	25.6	0	207.8	219.3	146.8	191.7	204.3	175.8	240.2	195.5	237.6
1931	G5E977	Nicotinate phosphoribosyltransferase	NAPRT	7	3	584	62.1	5.56	94.7	323.5	125.2	88.2	129.1	110.2	152.5	87.5	219.8
1932	Q9Y6W5	Actin-binding protein WASF2	WASF2	10	5	498	54.3	16.78	346.7	463.8	249.8	317.7	339.1	323.2	661.5	323.7	507.1
1933	Q01970	1-phosphatidylinositol 4,5-bisphosphate phosphodiesterase beta-3	PLCB3	3	4	1234	138.7	16.34	258.1	283.7	171.8	236.5	237.7	213.1	319.1	234.2	308.2
1934	Q92688	Acidic leucine-rich nuclear phosphoprotein 32 family member B	ANP32B	31	4	251	28.8	104.64	485.7	733.1	338.5	466.1	499.1	409.5	877.7	444.2	728.2
1935	Q16512	Serine/threonine-protein kinase N1	PKN1	5	2	942	103.9	8.36	NaN	NaN	NaN	NaN	NaN	NaN	NaN	NaN	NaN
1936	P26440	Isovaleryl-CoA dehydrogenase, mitochondrial	IVD	30	13	426	46.6	127.47	1414.7	1764.1	930.5	1376.1	1435.7	1148.2	2459.2	1501.7	2050.7
1937	Q9Y3D8	Adenylate kinase isoenzyme 6	AK6	11	2	172	20	4.32	56	94.3	47.3	70.5	79.4	70.9	135.9	73.7	112
1938	Q9BUT1	Dehydrogenase/reductase SDR family member 6	BDH2	36	8	245	26.7	60.89	973.5	1057.7	518	905.3	945.3	628.3	1169.2	942.1	1308
1939	E7EPT4	NADH dehydrogenase [ubiquinone] flavoprotein 2, mitochondrial	NDUFV2	39	8	252	27.9	88.91	502.3	1007.3	430.8	513.7	610.3	524.7	962.5	537.1	990.6
1940	P05204	Non-histone chromosomal protein HMG-17	HMGN2	30	3	90	9.4	10.39	695.8	1960.7	604	629.9	1030.1	569.8	2557.7	400.1	1715.5
1941	P10606	Cytochrome c oxidase subunit 5B, mitochondrial	COX5B	50	6	129	13.7	40.04	1130.2	1650.1	846.4	1016.8	1186	934.9	1971.1	1138.5	1836.2
1942	Q7L266	Isoaspartyl peptidase/L-asparaginase	ASRGL1	6	1	308	32	2.75	NaN	NaN	NaN	NaN	NaN	NaN	NaN	NaN	NaN
1943	Q9BZE2	tRNA pseudouridine(38/39) synthase	PUS3	2	1	481	55.6	4.02	15.1	20.2	11.4	13.8	19	15.5	23.7	17.3	16.9
1944	Q96EP5	DAZ-associated protein 1	DAZAP1	14	4	407	43.4	45.01	12.6	21.2	10.5	12.3	11.9	12.7	22.2	13.5	17.9
1945	O75879	Glutamyl-tRNA(Gln) amidotransferase subunit B, mitochondrial	GATB	7	4	557	61.8	10.43	210.8	242.4	147.1	192.8	195	154.2	307	203.7	273.5
1946	Q9UKY7	Protein CDV3 homolog	CDV3	22	2	258	27.3	12.31	59.1	83	42.9	59.8	77.9	47.2	632.8	52.1	96.5
1947	Q9Y450	HBS1-like protein	HBS1L	8	4	684	75.4	22.67	147.9	186.8	123	148.9	143.3	140.8	244.1	149.9	202.6
1948	P23919	Thymidylate kinase	DTYMK	25	5	212	23.8	22.42	486.9	559.8	355.4	459.1	409.4	356	588.2	459.6	583
1949	O15037	Protein KHNYN	KHNYN	5	2	678	74.5	6.17	64.6	69.6	56	62.7	68	68.2	89.9	52.1	67.1
1950	Q9UBS9	SUN domain-containing ossification factor	SUCO	2	2	1254	139.3	4.42	23.9	29.5	18.4	20.5	25.9	21.5	44.1	22.8	37
1951	Q9HBL8	NmrA-like family domain-containing protein 1	NMRAL1	9	3	299	33.3	6.64	175.4	205.8	153.3	166.7	171.8	152.3	176.1	174.8	211.2
1952	Q96BP3	Peptidylprolyl isomerase domain and WD repeat-containing protein 1	PPWD1	4	3	646	73.5	8.02	98.4	122.8	59.6	82.3	83.3	70	127.4	84.1	121.7
1953	A0A6Q8PFJ4	Mitofusin 2	MFN2	5	4	808	91.7	13.1	365.3	448.7	258.5	357.5	341.1	265.5	490.2	349	464
1954	Q96NY8	Nectin-4	NECTIN4	6	3	510	55.4	8.49	96.9	136	49.4	113.1	87.4	63.8	146.1	56.2	93
1955	O14773	Tripeptidyl-peptidase 1	TPP1	11	5	563	61.2	53.68	409.6	466.6	254.3	373.9	355.1	330.3	468.2	376.6	495.7
1956	Q6BCY4	NADH-cytochrome b5 reductase 2	CYB5R2	9	3	276	31.4	10.65	123.5	138.5	79.7	128.5	131	108.8	211.5	118.2	168.8
1957	Q9Y2P8	RNA 3'-terminal phosphate cyclase-like protein	RCL1	6	3	373	40.8	19.6	286.2	236.9	264.5	250	279.5	315	359.5	284.3	273.4
1958	Q96S99	Pleckstrin homology domain-containing family F member 1	PLEKHF1	6	2	279	31.2	1.75	87	98.2	64	90.6	84.1	63.6	87.7	76.4	99.8
1959	Q8IY37	Probable ATP-dependent RNA helicase DHX37	DHX37	4	3	1157	129.5	9.28	30.6	36.9	21	24.4	23.5	19.9	41.4	29.7	33.3
1960	Q8TDN6	Ribosome biogenesis protein BRX1 homolog	BRIX1	6	2	353	41.4	6.49	143.5	169.9	119.3	146.5	157.1	136	334	146.9	198.8
1961	Q9Y639	Neuroplastin	NPTN	12	4	398	44.4	18.31	173.1	273.1	136.2	189.6	209.4	146.8	334.7	179.3	299.1
1962	Q8NC60	Nitric oxide-associated protein 1	NOA1	7	3	698	78.4	4.09	NaN	NaN	NaN	NaN	NaN	NaN	NaN	NaN	NaN
1963	Q02447	Transcription factor Sp3	SP3	2	1	781	81.9	8.79	18.5	19.1	7	20.4	16.3	18.2	45.7	15.2	25.7
1964	A0A7P0TAE9	Calnexin	CANX	35	24	626	71.3	707.47	7076.2	12515.1	5168.5	6844.2	7062.8	6232.4	13819.1	6937	11853.6
1965	Q9H0W9	Ester hydrolase C11orf54	C11orf54	35	5	315	35.1	102.03	912.3	1398.3	805.8	883.9	939.6	707	1284.7	896.4	1282.3
1966	A0A7P0T954	Cullin 4B	CUL4B	17	12	933	106.8	67.54	981.7	1684.5	737.5	880.7	1077.1	880.5	1766.2	885.9	1586.9
1967	O43237	Cytoplasmic dynein 1 light intermediate chain 2	DYNC1LI2	21	9	492	54.1	42.72	712.5	984.2	505.7	633.4	684.3	593.7	1274.4	603.8	951.2
1968	A0A8Q3SID9	Caspase 8	CASP8	5	2	523	60.2	4.67	12.7	16.1	5.5	11.6	10.5	7.7	15.2	9.1	13.7
1969	P61163	Alpha-centractin	ACTR1A	32	6	376	42.6	174.69	756.4	1154.8	554.1	728.1	787.5	713.1	1195	720.5	1120.6
1970	O75351	Vacuolar protein sorting-associated protein 4B	VPS4B	15	6	444	49.3	37.38	823.1	1316.8	534.4	792	836.9	662.1	1379.5	712	1217.9
1971	Q14697	Neutral alpha-glucosidase AB	GANAB	35	6	944	106.8	487.7	3774.3	5495.4	2654	3495.3	3598.1	3296.2	5742.9	3815.9	5571.9
1972	Q9NRD8	Dual oxidase 2	DUOX2	2	2	1548	175.3	3.93	48.9	61.1	23.6	44.5	38.7	22.1	142.8	43.5	64.9
1973	A0A5F9ZHM4	L-lactate dehydrogenase	LDHB	41	11	341	37.4	426.09	4165.8	6104.2	2988.9	3521.9	4241.5	3837.7	8262.9	3825.9	5809.2
1974	Q13153	Serine/threonine-protein kinase PAK 1	PAK1	9	2	545	60.6	9.98	88.4	117.5	54.4	78.2	87.9	71.1	122.2	81.2	114.1
1975	E7EVC7	Autophagy related 16 like 1	ATG16L1	6	4	624	70	10.75	127.4	173.5	95.5	110.7	135.7	110.6	215.7	135.3	178.3
1976	Q9Y696	Chloride intracellular channel protein 4	CLIC4	38	7	253	28.8	25.5	384	546.3	268.3	411.1	354.3	297.2	731.6	369.5	566.5
1977	Q8WW62	Transmembrane emp24 domain-containing protein 6	TMED6	10	2	240	27.6	7.7	59.3	93.2	48	47.2	52.7	55.3	121	59.8	83.9
1978	Q9BUP3	Oxidoreductase HTATIP2	HTATIP2	13	4	242	27	24.8	240.1	262.7	152.7	227.7	267.7	190.4	458.7	227.6	310.3
1979	O60443	Gasdermin-E	GSDME	6	3	496	54.5	4.94	55.6	53.3	22.9	56.4	45.2	36	65	56.7	55.3
1980	P02671	Fibrinogen alpha chain	FGA	3	2	866	94.9	3.32	6.8	7.3	6.5	4.3	5.7	20.3	9.3	27.5	34.7
1981	O15357	Phosphatidylinositol 3,4,5-trisphosphate 5-phosphatase 2	INPPL1	3	3	1258	138.5	5.81	95	110.2	64.2	82.1	78	80.6	143.8	76.5	117.4
1982	Q13751	Laminin subunit beta-3	LAMB3	20	18	1172	129.5	68.62	1553	1410.1	627.3	1274.8	1264.2	747.2	1924.4	1259.1	1720.2
1983	Q8TER5	Rho guanine nucleotide exchange factor 40	ARHGEF40	3	4	1519	164.6	12.84	82.4	100.9	51.9	70.5	78.5	79.6	94.3	63.5	75.8
1984	Q03181	Peroxisome proliferator-activated receptor delta	PPARD	2	1	441	49.9	5.37	84.2	171.3	87.6	89.3	146.5	75.8	112.4	101.9	280.3
1985	Q5JRU4	Chymotrypsin like elastase 2B (Fragment)	CELA2B	10	1	125	13.6	10.34	15.4	42.9	15.1	11.8	18.1	19.1	29.9	14.8	24.7
1986	Q92994	Transcription factor IIIB 90 kDa subunit	BRF1	2	1	677	73.8	1.83	10.3	12.6	7.7	11.3	12.1	12	13.9	10.8	17.4
1987	O60831	PRA1 family protein 2	PRAF2	12	2	178	19.2	2.51	22.5	34.3	17.6	24.7	30.6	17.4	35.9	19.3	46.8
1988	P51948	CDK-activating kinase assembly factor MAT1	MNAT1	7	2	309	35.8	5.17	25.7	29.1	15.7	25.5	26.8	21.8	34.1	25.4	32.4
1989	P23141	Liver carboxylesterase 1	CES1	22	10	567	62.5	59.68	317.6	1356.8	760.8	203.1	361	787.9	435.4	262.6	631.9
1990	Q5T5H1	Endosulfine alpha	ENSA	16	3	187	21	8.56	111.6	190	100.8	134.1	151.4	123.3	360.2	95.5	189.9
1991	P21266	Glutathione S-transferase Mu 3	GSTM3	50	9	225	26.5	224.08	788.2	1589.9	666.8	822.3	1070	689.2	1317.7	771	1561.4
1992	P28066	Proteasome subunit alpha type-5	PSMA5	38	6	241	26.4	150.55	1056.1	1551.8	786.4	1011.7	1128.2	925.8	1671	1004.7	1526.6
1993	Q8NHH9	Atlastin-2	ATL2	7	3	583	66.2	13.5	147.1	227.6	112.9	150.4	156.4	131.8	245.4	147.9	238
1994	Q5HYJ3	Protein FAM76B	FAM76B	2	1	339	38.7	2.88	25.7	46.4	14.5	28.6	22.8	14.1	37.8	22.8	39.8
1995	Q6VY07	Phosphofurin acidic cluster sorting protein 1	PACS1	7	7	963	104.8	27.73	423.6	585.9	296.3	393.8	440.3	364.2	686.3	413.8	570
1996	O15305	Phosphomannomutase 2	PMM2	42	11	246	28.1	76.42	820	1479.8	664	765.9	928.1	752.2	1766.2	794.2	1320.8
1997	O14657	Torsin-1B	TOR1B	8	3	336	38	7.98	110.9	136.1	61.1	90.8	107.6	87.9	143.9	96	156.9
[truncated: 3,948 more rows]

## Sheet: S6
Supplementary Table S6. Protein Quartiles and Ranking Based on Cumulative Intensity in TMT-Based Analysis
Rank	Uniprot Accession	Protein Name	Gene Symbol	Intensity	Cumulative Protein Abundance	Quartile
1	P05783	Keratin, type I cytoskeletal 18	KRT18	31262	0.00773341	Q1
2	Q9P2E9	Ribosome-binding protein 1	RRBP1	30400.8	0.0152538	Q1
3	A0A8I5KWT8	Myosin heavy chain 9	MYH9	30301.4	0.0227495	Q1
4	A0A7P0TA35	Protein disulfide-isomerase	P4HB	28501.5	0.0298001	Q1
5	P09525	Annexin A4	ANXA4	27323.5	0.0365592	Q1
6	P11021	Endoplasmic reticulum chaperone BiP	HSPA5	26310.1	0.0430676	Q1
7	P15086	Carboxypeptidase B	CPB1	25356.8	0.0493402	Q1
8	P62736	Actin, aortic smooth muscle	ACTA2	21485.7	0.0546552	Q1
9	P14625	Endoplasmin	HSP90B1	21249.1	0.0599117	Q1
10	P16233	Pancreatic triacylglycerol lipase	PNLIP	20463.8	0.0649739	Q1
11	P68104	Elongation factor 1-alpha 1	EEF1A1	19590.5	0.0698201	Q1
12	E9PMV1	Plectin	PLEC	18966.3	0.0745119	Q1
13	P10412	Histone H1.4	H1-4	18919	0.0791919	Q1
14	O75369	Filamin-B	FLNB	18496.7	0.0837675	Q1
15	H0YMW4	Annexin	ANXA2	17885.7	0.088192	Q1
16	P50440	Glycine amidinotransferase, mitochondrial	GATM	17559.2	0.0925357	Q1
17	P00505	Aspartate aminotransferase, mitochondrial	GOT2	17011.7	0.0967439	Q1
18	O43707	Alpha-actinin-4	ACTN4	16603.7	0.100851	Q1
19	P19835	Bile salt-activated lipase	CEL	16204.8	0.10486	Q1
20	P12111	Collagen alpha-3(VI) chain	COL6A3	15585.6	0.108715	Q1
21	P15085	Carboxypeptidase A1	CPA1	15411.9	0.112528	Q1
22	P06899	Histone H2B type 1-J	H2BC11	15343.8	0.116324	Q1
23	P13667	Protein disulfide-isomerase A4	PDIA4	15292.4	0.120106	Q1
24	P08238	Heat shock protein HSP 90-beta	HSP90AB1	14833.3	0.123776	Q1
25	P21333	Filamin-A	FLNA	14798.5	0.127437	Q1
26	P08758	Annexin A5	ANXA5	14759	0.131088	Q1
27	P62241	40S ribosomal protein S8	RPS8	14556.5	0.134689	Q1
28	Q13087	Protein disulfide-isomerase A2	PDIA2	14399.7	0.138251	Q1
29	A0A6Q8PFJ0	Lamin A/C	LMNA	14025.2	0.14172	Q1
30	P62805	Histone H4	H4C1	13801.4	0.145134	Q1
31	P62937	Peptidyl-prolyl cis-trans isomerase A	PPIA	13754.3	0.148537	Q1
32	Q13813	Spectrin alpha chain, non-erythrocytic 1	SPTAN1	13691.3	0.151924	Q1
33	P13639	Elongation factor 2	EEF2	13372.4	0.155232	Q1
34	P15924	Desmoplakin	DSP	13078.8	0.158467	Q1
35	P11142	Heat shock cognate 71 kDa protein	HSPA8	12902.1	0.161659	Q1
36	Q14204	Cytoplasmic dynein 1 heavy chain 1	DYNC1H1	12561.4	0.164766	Q1
37	Q09666	Neuroblast differentiation-associated protein AHNAK	AHNAK	12443.9	0.167844	Q1
38	P23396	40S ribosomal protein S3	RPS3	12356.4	0.170901	Q1
39	P07099	Epoxide hydrolase 1	EPHX1	12104.7	0.173895	Q1
40	Q01082	Spectrin beta chain, non-erythrocytic 1	SPTBN1	11980.2	0.176859	Q1
41	O60763	General vesicular transport factor p115	USO1	11884.2	0.179799	Q1
42	F5H5D3	Tubulin alpha chain	TUBA1C	11570.1	0.182661	Q1
43	P04746	Pancreatic alpha-amylase	AMY2A	11539	0.185515	Q1
44	P25705	ATP synthase subunit alpha, mitochondrial	ATP5F1A	11289.2	0.188308	Q1
45	A0A8I5KT88	Protein disulfide-isomerase	PDIA3	11204.2	0.19108	Q1
46	P04406	Glyceraldehyde-3-phosphate dehydrogenase	GAPDH	11183.2	0.193846	Q1
47	P22626	Heterogeneous nuclear ribonucleoproteins A2/B1	HNRNPA2B1	10710.1	0.196495	Q1
48	P10809	60 kDa heat shock protein, mitochondrial	HSPD1	10698	0.199142	Q1
49	P23284	Peptidyl-prolyl cis-trans isomerase B	PPIB	10655	0.201778	Q1
50	P38646	Stress-70 protein, mitochondrial	HSPA9	10614.3	0.204403	Q1
51	Q7KZF4	Staphylococcal nuclease domain-containing protein 1	SND1	10613.7	0.207029	Q1
52	P48052	Carboxypeptidase A2	CPA2	10346.4	0.209588	Q1
53	P05141	ADP/ATP translocase 2	SLC25A5	9964.61	0.212053	Q1
54	P18206	Vinculin	VCL	9792.31	0.214476	Q1
55	P68371	Tubulin beta-4B chain	TUBB4B	9557.82	0.21684	Q1
56	P55072	Transitional endoplasmic reticulum ATPase	VCP	9444.89	0.219176	Q1
57	P30740	Leukocyte elastase inhibitor	SERPINB1	9306.81	0.221479	Q1
58	A0A494C1M4	10-formyltetrahydrofolate dehydrogenase	ALDH1L2	9226.2	0.223761	Q1
59	Q13576	Ras GTPase-activating-like protein IQGAP2	IQGAP2	9198.26	0.226036	Q1
60	P06733	Alpha-enolase	ENO1	8873.23	0.228231	Q1
61	P00352	Aldehyde dehydrogenase 1A1	ALDH1A1	8837.4	0.230418	Q1
62	Q16204	Coiled-coil domain-containing protein 6	CCDC6	8787.96	0.232591	Q1
63	A0A0G2JIW1	Heat shock 70 kDa protein 1B	HSPA1B	8755.88	0.234757	Q1
64	P46781	40S ribosomal protein S9	RPS9	8715.08	0.236913	Q1
65	P62258	14-3-3 protein epsilon	YWHAE	8669.66	0.239058	Q1
66	A0A7P0TAE9	Calnexin	CANX	8612.1	0.241188	Q1
67	P04843	Dolichyl-diphosphooligosaccharide--protein glycosyltransferase subunit 1	RPN1	8572.96	0.243309	Q1
68	P08670	Vimentin	VIM	8441.53	0.245397	Q1
69	P27797	Calreticulin	CALR	8360.79	0.247466	Q1
70	P04075	Fructose-bisphosphate aldolase A	ALDOA	8349.84	0.249531	Q1
71	A0A0S2Z377	Annexin (Fragment)	ANXA6	8332.71	0.251592	Q2
72	P00558	Phosphoglycerate kinase 1	PGK1	8232.98	0.253629	Q2
73	Q9Y490	Talin-1	TLN1	8198.86	0.255657	Q2
74	P62979	Ubiquitin-40S ribosomal protein S27a	RPS27A	8139.52	0.257671	Q2
75	K7EJJ5	Clathrin heavy chain	CLTC	8091.49	0.259672	Q2
76	P08217	Chymotrypsin-like elastase family member 2A	CELA2A	7931.33	0.261634	Q2
77	P36578	60S ribosomal protein L4	RPL4	7923.87	0.263594	Q2
78	P29401	Transketolase	TKT	7835.66	0.265533	Q2
79	P19338	Nucleolin	NCL	7807.8	0.267464	Q2
80	P61247	40S ribosomal protein S3a	RPS3A	7766.38	0.269385	Q2
81	A0A024R4E5	High density lipoprotein binding protein	HDLBP	7728.98	0.271297	Q2
82	P26038	Moesin	MSN	7149.92	0.273066	Q2
83	Q9Y4L1	Hypoxia up-regulated protein 1	HYOU1	7147.12	0.274834	Q2
84	P84243	Histone H3.3	H3-3A	7123.11	0.276596	Q2
85	P06576	ATP synthase subunit beta, mitochondrial	ATP5F1B	7094.02	0.278351	Q2
86	A0A8V8TNX9	Pyruvate kinase	PKM	7059.88	0.280097	Q2
87	P63244	Receptor of activated protein C kinase 1	RACK1	7056.73	0.281843	Q2
88	P40926	Malate dehydrogenase, mitochondrial	MDH2	7014.07	0.283578	Q2
89	P60174	Triosephosphate isomerase	TPI1	6948.03	0.285297	Q2
90	P39023	60S ribosomal protein L3	RPL3	6938.36	0.287013	Q2
91	P00367	Glutamate dehydrogenase 1, mitochondrial	GLUD1	6917.7	0.288725	Q2
92	P18077	60S ribosomal protein L35a	RPL35A	6906.59	0.290433	Q2
93	P05388	60S acidic ribosomal protein P0	RPLP0	6771.41	0.292108	Q2
94	A0A804HIN4	Leucine rich pentatricopeptide repeat containing	LRPPRC	6637.83	0.29375	Q2
95	E7EMB3	Calmodulin 2	CALM2	6637.53	0.295392	Q2
96	P40429	60S ribosomal protein L13a	RPL13A	6534.88	0.297009	Q2
97	P09210	Glutathione S-transferase A2	GSTA2	6519.69	0.298622	Q2
98	P60842	Eukaryotic initiation factor 4A-I	EIF4A1	6477.46	0.300224	Q2
99	P46940	Ras GTPase-activating-like protein IQGAP1	IQGAP1	6469.79	0.301824	Q2
100	P15880	40S ribosomal protein S2	RPS2	6462.93	0.303423	Q2
101	Q13162	Peroxiredoxin-4	PRDX4	6383.29	0.305002	Q2
102	P78527	DNA-dependent protein kinase catalytic subunit	PRKDC	6315.02	0.306564	Q2
103	P26641	Elongation factor 1-gamma	EEF1G	6252.24	0.308111	Q2
104	P07900	Heat shock protein HSP 90-alpha	HSP90AA1	6233.26	0.309653	Q2
105	P35221	Catenin alpha-1	CTNNA1	6171.93	0.31118	Q2
106	Q02878	60S ribosomal protein L6	RPL6	6163.78	0.312704	Q2
107	P62280	40S ribosomal protein S11	RPS11	6075.92	0.314208	Q2
108	Q15084	Protein disulfide-isomerase A6	PDIA6	6031.32	0.315699	Q2
109	E9PK25	Cofilin 1	CFL1	5995.58	0.317183	Q2
110	P46977	Dolichyl-diphosphooligosaccharide--protein glycosyltransferase subunit STT3A	STT3A	5986.52	0.318664	Q2
111	Q99880	Histone H2B type 1-L	H2BC13	5929.72	0.32013	Q2
112	P07910	Heterogeneous nuclear ribonucleoproteins C1/C2	HNRNPC	5804.07	0.321566	Q2
113	P24752	Acetyl-CoA acetyltransferase, mitochondrial	ACAT1	5801.5	0.323001	Q2
114	P62269	40S ribosomal protein S18	RPS18	5763.28	0.324427	Q2
115	P53621	Coatomer subunit alpha	COPA	5736.48	0.325846	Q2
116	Q07065	Cytoskeleton-associated protein 4	CKAP4	5708.54	0.327258	Q2
117	Q99497	Parkinson disease protein 7	PARK7	5687.9	0.328665	Q2
118	A0A7I2V4L7	Polyadenylate-binding protein	PABPC4	5547.79	0.330038	Q2
119	C9JH19	Cathepsin D	CTSD	5543.79	0.331409	Q2
120	Q99895	Chymotrypsin-C	CTRC	5535.69	0.332778	Q2
121	P04179	Superoxide dismutase [Mn], mitochondrial	SOD2	5533.54	0.334147	Q2
122	P35030	Trypsin-3	PRSS3	5530.88	0.335515	Q2
123	H3BRN4	4-aminobutyrate aminotransferase, mitochondrial	ABAT	5512.52	0.336879	Q2
124	H0YFD6	enoyl-CoA hydratase	HADHA	5492.77	0.338238	Q2
125	A0A3B3ITK7	Phosphoglucomutase 1	PGM1	5435.08	0.339582	Q2
126	P35555	Fibrillin-1	FBN1	5412.02	0.340921	Q2
127	P05451	Lithostathine-1-alpha	REG1A	5377.11	0.342251	Q2
128	P24043	Laminin subunit alpha-2	LAMA2	5358.07	0.343577	Q2
129	P62820	Ras-related protein Rab-1A	RAB1A	5343.03	0.344899	Q2
130	P61978	Heterogeneous nuclear ribonucleoprotein K	HNRNPK	5299.14	0.346209	Q2
131	P51572	B-cell receptor-associated protein 31	BCAP31	5245.8	0.347507	Q2
132	P49257	Protein ERGIC-53	LMAN1	5219.42	0.348798	Q2
133	P05023	Sodium/potassium-transporting ATPase subunit alpha-1	ATP1A1	5201.18	0.350085	Q2
134	P62249	40S ribosomal protein S16	RPS16	5149.04	0.351359	Q2
135	O43175	D-3-phosphoglycerate dehydrogenase	PHGDH	5142.29	0.352631	Q2
136	P40925	Malate dehydrogenase, cytoplasmic	MDH1	5131.73	0.3539	Q2
137	P12429	Annexin A3	ANXA3	5113.28	0.355165	Q2
138	A2A274	Aconitase 2	ACO2	5104.24	0.356428	Q2
139	Q03252	Lamin-B2	LMNB2	5072.91	0.357683	Q2
140	P08861	Chymotrypsin-like elastase family member 3B	CELA3B	5062.88	0.358935	Q2
141	P48735	Isocitrate dehydrogenase [NADP], mitochondrial	IDH2	5020.46	0.360177	Q2
142	Q6ZN40	Tropomyosin 1	TPM1	5004.27	0.361415	Q2
143	P04264	Keratin, type II cytoskeletal 1	KRT1	4970.94	0.362645	Q2
144	Q32Q12	Nucleoside diphosphate kinase	NME1-NME2	4952.68	0.36387	Q2
145	P49411	Elongation factor Tu, mitochondrial	TUFM	4948.51	0.365094	Q2
146	P68871	Hemoglobin subunit beta	HBB	4923.13	0.366312	Q2
147	P18124	60S ribosomal protein L7	RPL7	4903.4	0.367525	Q2
148	Q06830	Peroxiredoxin-1	PRDX1	4879.74	0.368732	Q2
149	P32119	Peroxiredoxin-2	PRDX2	4875.69	0.369938	Q2
150	Q99623	Prohibitin-2	PHB2	4838.46	0.371135	Q2
151	P37802	Transgelin-2	TAGLN2	4816.77	0.372326	Q2
152	Q02252	Methylmalonate-semialdehyde dehydrogenase [acylating], mitochondrial	ALDH6A1	4791.2	0.373512	Q2
153	A0A2U3TZU2	Glucose-6-phosphate isomerase	GPI	4783.29	0.374695	Q2
154	A0A5F9ZHM4	L-lactate dehydrogenase	LDHB	4750.89	0.37587	Q2
155	P31948	Stress-induced-phosphoprotein 1	STIP1	4742.36	0.377043	Q2
156	P26640	Valine--tRNA ligase	VARS1	4738.83	0.378215	Q2
157	P13073	Cytochrome c oxidase subunit 4 isoform 1, mitochondrial	COX4I1	4729.37	0.379385	Q2
158	A0A2R8Y793	Actin beta (Fragment)	ACTB	4717.68	0.380552	Q2
159	Q14152	Eukaryotic translation initiation factor 3 subunit A	EIF3A	4712.23	0.381718	Q2
160	P22314	Ubiquitin-like modifier-activating enzyme 1	UBA1	4704.37	0.382882	Q2
161	A6XMV9	Protease serine 2 preproprotein	PRSS2	4622.31	0.384025	Q2
162	P22695	Cytochrome b-c1 complex subunit 2, mitochondrial	UQCRC2	4592.27	0.385161	Q2
163	Q02543	60S ribosomal protein L18a	RPL18A	4535.83	0.386283	Q2
164	P49588	Alanine--tRNA ligase, cytoplasmic	AARS1	4509.92	0.387399	Q2
165	P26373	60S ribosomal protein L13	RPL13	4460.72	0.388502	Q2
166	P15311	Ezrin	EZR	4457.06	0.389605	Q2
167	P30040	Endoplasmic reticulum resident protein 29	ERP29	4452	0.390706	Q2
168	P98160	Basement membrane-specific heparan sulfate proteoglycan core protein	HSPG2	4434.58	0.391803	Q2
169	P39019	40S ribosomal protein S19	RPS19	4413.18	0.392895	Q2
170	Q13423	NAD(P) transhydrogenase, mitochondrial	NNT	4408.53	0.393986	Q2
171	P00338	L-lactate dehydrogenase A chain	LDHA	4400.61	0.395074	Q2
172	P49748	Very long-chain specific acyl-CoA dehydrogenase, mitochondrial	ACADVL	4357.32	0.396152	Q2
173	P09211	Glutathione S-transferase P	GSTP1	4340.81	0.397226	Q2
174	P62277	40S ribosomal protein S13	RPS13	4338.01	0.398299	Q2
175	E7EUI6	Integrin beta	ITGB1	4314.62	0.399366	Q2
176	Q04637	Eukaryotic translation initiation factor 4 gamma 1	EIF4G1	4307.07	0.400432	Q2
177	P39656	Dolichyl-diphosphooligosaccharide--protein glycosyltransferase 48 kDa subunit	DDOST	4277.24	0.40149	Q2
178	P09622	Dihydrolipoyl dehydrogenase, mitochondrial	DLD	4275.79	0.402548	Q2
179	Q8WUM4	Programmed cell death 6-interacting protein	PDCD6IP	4273.29	0.403605	Q2
180	P15144	Aminopeptidase N	ANPEP	4267.14	0.40466	Q2
181	O60506	Heterogeneous nuclear ribonucleoprotein Q	SYNCRIP	4262.78	0.405715	Q2
182	Q14980	Nuclear mitotic apparatus protein 1	NUMA1	4255.32	0.406767	Q2
183	P50990	T-complex protein 1 subunit theta	CCT8	4244.16	0.407817	Q2
184	P04118	Colipase	CLPS	4240.33	0.408866	Q2
185	A0A7I2V5S2	Nucleophosmin	NPM1	4235.54	0.409914	Q2
186	P35527	Keratin, type I cytoskeletal 9	KRT9	4229.98	0.41096	Q2
187	P12110	Collagen alpha-2(VI) chain	COL6A2	4222.63	0.412005	Q2
188	P11766	Alcohol dehydrogenase class-3	ADH5	4200.53	0.413044	Q2
189	P46777	60S ribosomal protein L5	RPL5	4191.07	0.414081	Q2
190	P30086	Phosphatidylethanolamine-binding protein 1	PEBP1	4179.1	0.415115	Q2
191	Q14697	Neutral alpha-glucosidase AB	GANAB	4160.44	0.416144	Q2
192	Q96I99	Succinate--CoA ligase [GDP-forming] subunit beta, mitochondrial	SUCLG2	4154.3	0.417171	Q2
193	B7Z6Z4	Myosin light chain 6	MYL6	4152.02	0.418199	Q2
194	P07814	Bifunctional glutamate/proline--tRNA ligase	EPRS1	4137.41	0.419222	Q2
195	Q7Z406	Myosin-14	MYH14	4134.07	0.420245	Q2
196	Q00839	Heterogeneous nuclear ribonucleoprotein U	HNRNPU	4132.38	0.421267	Q2
197	P12109	Collagen alpha-1(VI) chain	COL6A1	4053.62	0.42227	Q2
198	P12814	Alpha-actinin-1	ACTN1	4043.73	0.42327	Q2
199	P54577	Tyrosine--tRNA ligase, cytoplasmic	YARS1	4040.41	0.42427	Q2
200	P62917	60S ribosomal protein L8	RPL8	4004.84	0.42526	Q2
201	P49207	60S ribosomal protein L34	RPL34	4001.03	0.42625	Q2
202	A0A1W2PQS6	RPS10-NUDT3 readthrough	RPS10-NUDT3	3986.52	0.427236	Q2
203	Q9UL12	Sarcosine dehydrogenase, mitochondrial	SARDH	3963.79	0.428217	Q2
204	F5H2F4	C-1-tetrahydrofolate synthase, cytoplasmic	MTHFD1	3963.63	0.429197	Q2
205	Q06210	Glutamine--fructose-6-phosphate aminotransferase [isomerizing] 1	GFPT1	3935.1	0.430171	Q2
206	P49368	T-complex protein 1 subunit gamma	CCT3	3928.37	0.431142	Q2
207	P23526	Adenosylhomocysteinase	AHCY	3866.07	0.432099	Q2
208	Q16891	MICOS complex subunit MIC60	IMMT	3823.94	0.433045	Q2
209	P04844	Dolichyl-diphosphooligosaccharide--protein glycosyltransferase subunit 2	RPN2	3787.04	0.433982	Q2
210	P09651	Heterogeneous nuclear ribonucleoprotein A1	HNRNPA1	3776.98	0.434916	Q2
211	P61254	60S ribosomal protein L26	RPL26	3726.69	0.435838	Q2
212	P37837	Transaldolase	TALDO1	3724.64	0.436759	Q2
213	Q9BZQ8	Protein Niban 1	NIBAN1	3715.9	0.437678	Q2
214	P14923	Junction plakoglobin	JUP	3702.91	0.438594	Q2
215	O60437	Periplakin	PPL	3702.1	0.43951	Q2
216	P38117	Electron transfer flavoprotein subunit beta	ETFB	3662.28	0.440416	Q2
217	P46779	60S ribosomal protein L28	RPL28	3656.36	0.441321	Q2
218	P50395	Rab GDP dissociation inhibitor beta	GDI2	3649.67	0.442223	Q2
219	P14550	Aldo-keto reductase family 1 member A1	AKR1A1	3626.16	0.44312	Q2
220	Q08211	ATP-dependent RNA helicase A	DHX9	3620.27	0.444016	Q2
221	Q9NYU2	UDP-glucose:glycoprotein glucosyltransferase 1	UGGT1	3620.24	0.444912	Q2
222	P55084	Trifunctional enzyme subunit beta, mitochondrial	HADHB	3614.13	0.445806	Q2
223	P46939	Utrophin	UTRN	3614.04	0.4467	Q2
224	Q86UP2	Kinectin	KTN1	3591.18	0.447588	Q2
225	P53396	ATP-citrate synthase	ACLY	3580.7	0.448474	Q2
226	P12956	X-ray repair cross-complementing protein 6	XRCC6	3572.98	0.449358	Q2
227	P55259	Pancreatic secretory granule membrane major glycoprotein GP2	GP2	3564.44	0.450239	Q2
228	O75874	Isocitrate dehydrogenase [NADP] cytoplasmic	IDH1	3549.81	0.451117	Q2
229	Q9Y617	Phosphoserine aminotransferase	PSAT1	3533.22	0.451992	Q2
230	P35606	Coatomer subunit beta'	COPB2	3528.67	0.452864	Q2
231	I3L504	Eukaryotic translation initiation factor 5A	EIF5A	3501.6	0.453731	Q2
232	P46459	Vesicle-fusing ATPase	NSF	3494.31	0.454595	Q2
233	P07942	Laminin subunit beta-1	LAMB1	3488.44	0.455458	Q2
234	J3QRS3	Myosin light chain 12A	MYL12A	3485.18	0.45632	Q2
235	Q16822	Phosphoenolpyruvate carboxykinase [GTP], mitochondrial	PCK2	3470.41	0.457179	Q2
236	P62701	40S ribosomal protein S4, X isoform	RPS4X	3469.98	0.458037	Q2
237	P54886	Delta-1-pyrroline-5-carboxylate synthase	ALDH18A1	3444.89	0.458889	Q2
238	Q96AG4	Leucine-rich repeat-containing protein 59	LRRC59	3439.47	0.45974	Q2
239	P09093	Chymotrypsin-like elastase family member 3A	CELA3A	3421.16	0.460586	Q2
240	P11047	Laminin subunit gamma-1	LAMC1	3417.81	0.461432	Q2
241	Q15365	Poly(rC)-binding protein 1	PCBP1	3361.59	0.462263	Q2
242	P42765	3-ketoacyl-CoA thiolase, mitochondrial	ACAA2	3312.09	0.463083	Q2
243	A0A8V8TMZ5	SEC61 translocon subunit alpha 1	SEC61A1	3310.82	0.463902	Q2
244	K7ELL7	Glucosidase 2 subunit beta	PRKCSH	3304.2	0.464719	Q2
245	P08240	Signal recognition particle receptor subunit alpha	SRPRA	3270.98	0.465528	Q2
246	P62750	60S ribosomal protein L23a	RPL23A	3253.31	0.466333	Q2
247	Q86VP6	Cullin-associated NEDD8-dissociated protein 1	CAND1	3221.53	0.46713	Q2
248	Q99832	T-complex protein 1 subunit eta	CCT7	3209.39	0.467924	Q2
249	A0A8Q3WMA7	Splicing factor proline and glutamine rich	SFPQ	3189.82	0.468713	Q2
250	P61981	14-3-3 protein gamma	YWHAG	3186.61	0.469501	Q2
251	Q14764	Major vault protein	MVP	3165.63	0.470284	Q2
252	P56470	Galectin-4	LGALS4	3156.06	0.471065	Q2
253	Q12907	Vesicular integral-membrane protein VIP36	LMAN2	3144.91	0.471843	Q2
254	A0A0U1RRH7	Histone H2A	#N/A	3120.26	0.472615	Q2
255	Q92616	eIF-2-alpha kinase activator GCN1	GCN1	3118.97	0.473386	Q2
256	P06396	Gelsolin	GSN	3102.89	0.474154	Q2
257	P20700	Lamin-B1	LMNB1	3099.12	0.474921	Q2
258	A0A8I5KZ38	Myosin heavy chain 10	MYH10	3093.24	0.475686	Q2
259	E9PRY8	Eukaryotic translation elongation factor 1 delta	EEF1D	3042.4	0.476438	Q2
260	Q9Y4W6	AFG3-like protein 2	AFG3L2	3030.6	0.477188	Q2
261	P62906	60S ribosomal protein L10a	RPL10A	3030.58	0.477938	Q2
262	P35232	Prohibitin 1	PHB1	3023.36	0.478686	Q2
263	P12270	Nucleoprotein TPR	TPR	3022.29	0.479433	Q2
264	P78371	T-complex protein 1 subunit beta	CCT2	3003.91	0.480176	Q2
265	P83731	60S ribosomal protein L24	RPL24	2999.47	0.480918	Q2
266	P07384	Calpain-1 catalytic subunit	CAPN1	2994.54	0.481659	Q2
267	P38159	RNA-binding motif protein, X chromosome	RBMX	2984.21	0.482397	Q2
268	Q9Y4P3	Transducin beta-like protein 2	TBL2	2938.49	0.483124	Q2
269	Q9NQW7	Xaa-Pro aminopeptidase 1	XPNPEP1	2926.43	0.483848	Q2
270	P09874	Poly [ADP-ribose] polymerase 1	PARP1	2921.97	0.484571	Q2
271	P14868	Aspartate--tRNA ligase, cytoplasmic	DARS1	2918.53	0.485293	Q2
272	O75390	Citrate synthase, mitochondrial	CS	2911.43	0.486013	Q2
273	P62857	40S ribosomal protein S28	RPS28	2899.37	0.48673	Q2
274	A0A087X1N8	Serpin family B member 6	SERPINB6	2886.49	0.487445	Q2
275	P27635	60S ribosomal protein L10	RPL10	2852.97	0.48815	Q2
276	A0A7I2V535	Non-POU domain containing octamer binding	NONO	2844.5	0.488854	Q2
277	O43795	Unconventional myosin-Ib	MYO1B	2839.42	0.489556	Q2
278	P30048	Thioredoxin-dependent peroxide reductase, mitochondrial	PRDX3	2837.47	0.490258	Q2
279	P07737	Profilin-1	PFN1	2834.96	0.49096	Q2
280	A0A8J9C4H3	Golgin B1	GOLGB1	2831.94	0.49166	Q2
281	P61353	60S ribosomal protein L27	RPL27	2831.71	0.492361	Q2
282	Q15046	Lysine--tRNA ligase	KARS1	2824.67	0.493059	Q2
283	P26639	Threonine--tRNA ligase 1, cytoplasmic	TARS1	2821.2	0.493757	Q2
284	P34897	Serine hydroxymethyltransferase, mitochondrial	SHMT2	2819.56	0.494455	Q2
285	O43488	Aflatoxin B1 aldehyde reductase member 2	AKR7A2	2818.5	0.495152	Q2
286	A0A0A0MQT0	Retinol binding protein 1	RBP1	2791.27	0.495842	Q2
287	P05198	Eukaryotic translation initiation factor 2 subunit 1	EIF2S1	2783.27	0.496531	Q2
288	P24534	Elongation factor 1-beta	EEF1B2	2779.76	0.497219	Q2
289	P13010	X-ray repair cross-complementing protein 5	XRCC5	2773.37	0.497905	Q2
290	P04792	Heat shock protein beta-1	HSPB1	2770.82	0.49859	Q2
291	Q9NSD9	Phenylalanine--tRNA ligase beta subunit	FARSB	2769.18	0.499275	Q2
292	O94874	E3 UFM1-protein ligase 1	UFL1	2764.33	0.499959	Q2
293	Q9UQ80	Proliferation-associated protein 2G4	PA2G4	2747.61	0.500639	Q3
294	P41091	Eukaryotic translation initiation factor 2 subunit 3	EIF2S3	2740.74	0.501317	Q3
295	P00390	Glutathione reductase, mitochondrial	GSR	2729.79	0.501992	Q3
296	Q99714	3-hydroxyacyl-CoA dehydrogenase type-2	HSD17B10	2725.47	0.502666	Q3
297	P00441	Superoxide dismutase [Cu-Zn]	SOD1	2713.22	0.503337	Q3
298	P30153	Serine/threonine-protein phosphatase 2A 65 kDa regulatory subunit A alpha isoform	PPP2R1A	2708.56	0.504007	Q3
299	Q5JPE7	BOS complex subunit NOMO2	NOMO2	2699.58	0.504675	Q3
300	Q01518	Adenylyl cyclase-associated protein 1	CAP1	2695.14	0.505342	Q3
301	Q92499	ATP-dependent RNA helicase DDX1	DDX1	2693.72	0.506008	Q3
302	P16615	Sarcoplasmic/endoplasmic reticulum calcium ATPase 2	ATP2A2	2692.21	0.506674	Q3
303	Q5JPU2	Pyruvate dehydrogenase E1 component subunit alpha	PDHA1	2686.23	0.507339	Q3
304	Q96TA1	Protein Niban 2	NIBAN2	2686.22	0.508003	Q3
305	P07954	Fumarate hydratase, mitochondrial	FH	2670.03	0.508664	Q3
306	P62753	40S ribosomal protein S6	RPS6	2647.48	0.509319	Q3
307	Q5SSJ5	Heterochromatin protein 1-binding protein 3	HP1BP3	2645.44	0.509973	Q3
308	O60701	UDP-glucose 6-dehydrogenase	UGDH	2645.2	0.510627	Q3
309	P30050	60S ribosomal protein L12	RPL12	2644.01	0.511281	Q3
310	P21397	Amine oxidase [flavin-containing] A	MAOA	2641.18	0.511935	Q3
311	Q6NVY1	3-hydroxyisobutyryl-CoA hydrolase, mitochondrial	HIBCH	2638.17	0.512587	Q3
312	Q13217	DnaJ homolog subfamily C member 3	DNAJC3	2632.37	0.513239	Q3
313	O15230	Laminin subunit alpha-5	LAMA5	2625.74	0.513888	Q3
314	Q9Y2W1	Thyroid hormone receptor-associated protein 3	THRAP3	2618.09	0.514536	Q3
315	E9PI68	Signal peptidase complex subunit 2	SPCS2	2617.51	0.515183	Q3
316	J3KTL2	Serine/arginine-rich splicing factor 1	SRSF1	2615.8	0.51583	Q3
317	P31040	Succinate dehydrogenase [ubiquinone] flavoprotein subunit, mitochondrial	SDHA	2612.37	0.516477	Q3
318	P21399	Cytoplasmic aconitate hydratase	ACO1	2592.62	0.517118	Q3
319	Q969V3	BOS complex subunit NCLN	NCLN	2590.01	0.517759	Q3
320	H3BQK9	Microtubule actin crosslinking factor 1	MACF1	2587.77	0.518399	Q3
321	A0A5H1ZRQ2	RNA helicase	DDX17	2586.29	0.519039	Q3
322	A0A1B0GW77	aldehyde dehydrogenase (NAD(+))	ALDH7A1	2584.16	0.519678	Q3
323	H7BYY1	Tropomyosin 1	TPM1	2582.12	0.520317	Q3
324	Q96KP4	Cytosolic non-specific dipeptidase	CNDP2	2570.7	0.520952	Q3
325	A0A8V8TP22	WD repeat domain 1	WDR1	2566.11	0.521587	Q3
326	P21796	Voltage-dependent anion-selective channel protein 1	VDAC1	2561.2	0.522221	Q3
327	P47897	Glutamine--tRNA ligase	QARS1	2558.93	0.522854	Q3
328	Q6P2Q9	Pre-mRNA-processing-splicing factor 8	PRPF8	2556.69	0.523486	Q3
329	P13797	Plastin-3	PLS3	2544.47	0.524116	Q3
330	P52272	Heterogeneous nuclear ribonucleoprotein M	HNRNPM	2542.27	0.524745	Q3
331	Q15075	Early endosome antigen 1	EEA1	2534.86	0.525372	Q3
332	P63220	40S ribosomal protein S21	RPS21	2532.22	0.525998	Q3
333	B5MBZ0	EMAP like 4	EML4	2521.74	0.526622	Q3
334	Q16698	2,4-dienoyl-CoA reductase [(3E)-enoyl-CoA-producing], mitochondrial	DECR1	2520.23	0.527245	Q3
335	P41250	Glycine--tRNA ligase	GARS1	2498.42	0.527863	Q3
336	P02452	Collagen alpha-1(I) chain	COL1A1	2493.33	0.52848	Q3
337	P50995	Annexin A11	ANXA11	2478.88	0.529093	Q3
338	P07305	Histone H1.0	H1-0	2468.2	0.529704	Q3
339	O60716	Catenin delta-1	CTNND1	2464.17	0.530313	Q3
340	Q99613	Eukaryotic translation initiation factor 3 subunit C	EIF3C	2463.28	0.530923	Q3
341	P61313	60S ribosomal protein L15	RPL15	2460.77	0.531532	Q3
342	P34932	Heat shock 70 kDa protein 4	HSPA4	2458.59	0.53214	Q3
343	P55795	Heterogeneous nuclear ribonucleoprotein H2	HNRNPH2	2456.54	0.532747	Q3
344	Q00325	Phosphate carrier protein, mitochondrial	SLC25A3	2450.8	0.533354	Q3
345	Q9UHB9	Signal recognition particle subunit SRP68	SRP68	2447.29	0.533959	Q3
346	P63104	14-3-3 protein zeta/delta	YWHAZ	2445.49	0.534564	Q3
347	Q15056	Eukaryotic translation initiation factor 4H	EIF4H	2435.26	0.535166	Q3
348	Q02218	2-oxoglutarate dehydrogenase complex component E1	OGDH	2429.94	0.535768	Q3
349	Q9Y678	Coatomer subunit gamma-1	COPG1	2429.04	0.536368	Q3
350	Q15181	Inorganic pyrophosphatase	PPA1	2423.21	0.536968	Q3
351	P05165	Propionyl-CoA carboxylase alpha chain, mitochondrial	PCCA	2417.83	0.537566	Q3
352	P17174	Aspartate aminotransferase, cytoplasmic	GOT1	2417.28	0.538164	Q3
353	P13489	Ribonuclease inhibitor	RNH1	2414.58	0.538761	Q3
354	Q9P2M7	Cingulin	CGN	2409.59	0.539357	Q3
355	P78417	Glutathione S-transferase omega-1	GSTO1	2405.1	0.539952	Q3
356	Q969H8	Myeloid-derived growth factor	MYDGF	2405.03	0.540547	Q3
357	P12830	Cadherin-1	CDH1	2400.3	0.541141	Q3
358	P20042	Eukaryotic translation initiation factor 2 subunit 2	EIF2S2	2400.26	0.541735	Q3
359	Q16531	DNA damage-binding protein 1	DDB1	2392.89	0.542327	Q3
360	P62195	26S proteasome regulatory subunit 8	PSMC5	2392.02	0.542918	Q3
361	P30084	Enoyl-CoA hydratase, mitochondrial	ECHS1	2384.53	0.543508	Q3
362	P40227	T-complex protein 1 subunit zeta	CCT6A	2378.67	0.544097	Q3
363	O76094	Signal recognition particle subunit SRP72	SRP72	2376.53	0.544685	Q3
364	P56192	Methionine--tRNA ligase, cytoplasmic	MARS1	2374.2	0.545272	Q3
365	P46778	60S ribosomal protein L21	RPL21	2369.2	0.545858	Q3
366	P11940	Polyadenylate-binding protein 1	PABPC1	2365.57	0.546443	Q3
367	O75643	U5 small nuclear ribonucleoprotein 200 kDa helicase	SNRNP200	2355.26	0.547026	Q3
368	B1AK88	F-actin-capping protein subunit beta	CAPZB	2348.36	0.547607	Q3
369	A0A2R8YCR2	Chymotrypsinogen B2	CTRB2	2335.33	0.548184	Q3
370	P06703	Protein S100-A6	S100A6	2334.27	0.548762	Q3
371	P08243	Asparagine synthetase [glutamine-hydrolyzing]	ASNS	2331.91	0.549339	Q3
372	Q8NC51	Plasminogen activator inhibitor 1 RNA-binding protein	SERBP1	2331.76	0.549916	Q3
373	Q8NBS9	Thioredoxin domain-containing protein 5	TXNDC5	2330.51	0.550492	Q3
374	A0A2R8YDH4	Tight junction protein ZO-2	#N/A	2330.27	0.551069	Q3
375	H0Y987	Phosphoacetylglucosamine mutase	PGM3	2322.89	0.551643	Q3
376	Q5TZA2	Rootletin	CROCC	2319.48	0.552217	Q3
377	A0A2R8Y6Y7	Succinate--CoA ligase [ADP-forming] subunit beta, mitochondrial	SUCLA2	2315.84	0.55279	Q3
378	S4R3N1	10 kDa heat shock protein, mitochondrial	HSPE1-MOB4	2307.37	0.553361	Q3
379	A0A2R8Y5A3	Catenin beta 1	CTNNB1	2296.71	0.553929	Q3
380	Q5T5C7	serine--tRNA ligase	SARS1	2293.57	0.554496	Q3
381	P43490	Nicotinamide phosphoribosyltransferase	NAMPT	2279.88	0.55506	Q3
382	P62829	60S ribosomal protein L23	RPL23	2274.62	0.555623	Q3
383	Q08257	Quinone oxidoreductase	CRYZ	2274.41	0.556185	Q3
384	P62424	60S ribosomal protein L7a	RPL7A	2271.34	0.556747	Q3
385	Q15393	Splicing factor 3B subunit 3	SF3B3	2269.76	0.557309	Q3
386	P49189	4-trimethylaminobutyraldehyde dehydrogenase	ALDH9A1	2269.61	0.55787	Q3
387	Q53EL6	Programmed cell death protein 4	PDCD4	2268.69	0.558431	Q3
388	Q9H2G2	STE20-like serine/threonine-protein kinase	SLK	2263.04	0.558991	Q3
389	O75830	Serpin I2	SERPINI2	2260.62	0.55955	Q3
390	D6REX3	SEC31 homolog A, COPII coat complex component	SEC31A	2245.44	0.560106	Q3
391	P33176	Kinesin-1 heavy chain	KIF5B	2244.36	0.560661	Q3
392	P45880	Voltage-dependent anion-selective channel protein 2	VDAC2	2237.41	0.561215	Q3
393	P54687	Branched-chain-amino-acid aminotransferase, cytosolic	BCAT1	2232.74	0.561767	Q3
394	P49792	E3 SUMO-protein ligase RanBP2	RANBP2	2230.96	0.562319	Q3
395	Q12906	Interleukin enhancer-binding factor 3	ILF3	2229.91	0.56287	Q3
396	P61604	10 kDa heat shock protein, mitochondrial	HSPE1	2220.22	0.56342	Q3
397	H3BN98	40S ribosomal protein S15a (Fragment)	#N/A	2213.98	0.563967	Q3
398	Q9UNF0	Protein kinase C and casein kinase substrate in neurons protein 2	PACSIN2	2210.22	0.564514	Q3
399	P46782	40S ribosomal protein S5	RPS5	2199.07	0.565058	Q3
400	P30039	Phenazine biosynthesis-like domain-containing protein	PBLD	2196.21	0.565601	Q3
401	P17655	Calpain-2 catalytic subunit	CAPN2	2190.12	0.566143	Q3
402	Q9UQE7	Structural maintenance of chromosomes protein 3	SMC3	2180.32	0.566682	Q3
403	A8MXP9	Matrin 3	MATR3	2178.41	0.567221	Q3
404	M0R0C6	KH-type splicing regulatory protein	KHSRP	2178.36	0.56776	Q3
405	P21912	Succinate dehydrogenase [ubiquinone] iron-sulfur subunit, mitochondrial	SDHB	2162.33	0.568295	Q3
406	P48047	ATP synthase subunit O, mitochondrial	ATP5PO	2160.83	0.56883	Q3
407	P36957	Dihydrolipoyllysine-residue succinyltransferase component of 2-oxoglutarate dehydrogenase complex, mitochondrial	DLST	2132.21	0.569357	Q3
408	A0A494BZW2	LPS responsive beige-like anchor protein	LRBA	2130.73	0.569884	Q3
409	P31153	S-adenosylmethionine synthase isoform type-2	MAT2A	2130.6	0.570411	Q3
410	Q5T4S7	E3 ubiquitin-protein ligase UBR4	UBR4	2125.84	0.570937	Q3
411	P09960	Leukotriene A-4 hydrolase	LTA4H	2116.86	0.571461	Q3
412	Q9P2J5	Leucine--tRNA ligase, cytoplasmic	LARS1	2109.62	0.571983	Q3
413	P09429	High mobility group protein B1	HMGB1	2097.09	0.572501	Q3
414	Q16851	UTP--glucose-1-phosphate uridylyltransferase	UGP2	2095.81	0.57302	Q3
415	A0A0A6YYL6	60S ribosomal protein L17	RPL17-C18orf32	2087.71	0.573536	Q3
416	P25398	40S ribosomal protein S12	RPS12	2086.76	0.574053	Q3
417	F8W727	Ribosomal protein L32	RPL32	2086.61	0.574569	Q3
418	Q92878	DNA repair protein RAD50	RAD50	2083.78	0.575084	Q3
419	Q14165	Malectin	MLEC	2079.91	0.575599	Q3
420	A0A0D9SF53	RNA helicase	DDX3X	2072.14	0.576111	Q3
421	P05455	Lupus La protein	SSB	2072	0.576624	Q3
422	Q15907	Ras-related protein Rab-11B	RAB11B	2071.21	0.577136	Q3
423	P52209	6-phosphogluconate dehydrogenase, decarboxylating	PGD	2062.43	0.577646	Q3
424	P52565	Rho GDP-dissociation inhibitor 1	ARHGDIA	2057.23	0.578155	Q3
425	O43776	Asparagine--tRNA ligase, cytoplasmic	NARS1	2055.23	0.578664	Q3
426	A0A8V8TMA7	Sorbin and SH3 domain containing 2	SORBS2	2054.43	0.579172	Q3
427	Q9BS26	Endoplasmic reticulum resident protein 44	ERP44	2054.19	0.57968	Q3
428	P31930	Cytochrome b-c1 complex subunit 1, mitochondrial	UQCRC1	2053.61	0.580188	Q3
429	P62263	40S ribosomal protein S14	RPS14	2053.06	0.580696	Q3
430	G3V1L9	Tight junction protein 1	TJP1	2044.97	0.581202	Q3
431	Q13724	Mannosyl-oligosaccharide glucosidase	MOGS	2025.46	0.581703	Q3
432	P07741	Adenine phosphoribosyltransferase	APRT	2024.61	0.582204	Q3
433	P14543	Nidogen-1	NID1	2022.89	0.582704	Q3
434	P54317	Pancreatic lipase-related protein 2	PNLIPRP2	2016.04	0.583203	Q3
435	Q9H223	EH domain-containing protein 4	EHD4	2013.46	0.583701	Q3
436	P51991	Heterogeneous nuclear ribonucleoprotein A3	HNRNPA3	2009.33	0.584198	Q3
437	Q9P0M6	Core histone macro-H2A.2	MACROH2A2	2007.88	0.584695	Q3
438	Q14315	Filamin-C	FLNC	2004.92	0.585191	Q3
439	Q13263	Transcription intermediary factor 1-beta	TRIM28	2003.39	0.585686	Q3
440	O00203	AP-3 complex subunit beta-1	AP3B1	1989.54	0.586178	Q3
441	P25786	Proteasome subunit alpha type-1	PSMA1	1989.52	0.586671	Q3
442	O43143	ATP-dependent RNA helicase DHX15	DHX15	1981.51	0.587161	Q3
443	Q7Z6Z7	E3 ubiquitin-protein ligase HUWE1	HUWE1	1981.16	0.587651	Q3
444	Q9Y3I0	RNA-splicing ligase RtcB homolog	RTCB	1975.97	0.58814	Q3
445	P14866	Heterogeneous nuclear ribonucleoprotein L	HNRNPL	1972.8	0.588628	Q3
446	P50570	Dynamin-2	DNM2	1969.78	0.589115	Q3
447	Q9H936	Mitochondrial glutamate carrier 1	SLC25A22	1930.79	0.589593	Q3
448	P09467	Fructose-1,6-bisphosphatase 1	FBP1	1929.73	0.59007	Q3
449	E9PEB5	Far upstream element binding protein 1	FUBP1	1926.42	0.590546	Q3
450	O00159	Unconventional myosin-Ic	MYO1C	1925.57	0.591023	Q3
451	P05387	60S acidic ribosomal protein P2	RPLP2	1921.9	0.591498	Q3
452	E7ETE2	Histidine--tRNA ligase, cytoplasmic	HARS1	1919.19	0.591973	Q3
453	Q5TEC6	Histone H3-7	H3-7	1918.8	0.592448	Q3
454	Q13011	Delta(3,5)-Delta(2,4)-dienoyl-CoA isomerase, mitochondrial	ECH1	1918.14	0.592922	Q3
455	P28331	NADH-ubiquinone oxidoreductase 75 kDa subunit, mitochondrial	NDUFS1	1914.09	0.593396	Q3
456	O94905	Erlin-2	ERLIN2	1912.19	0.593869	Q3
457	Q9UHG3	Prenylcysteine oxidase 1	PCYOX1	1909.14	0.594341	Q3
458	O43865	S-adenosylhomocysteine hydrolase-like protein 1	AHCYL1	1899.76	0.594811	Q3
459	P55786	Puromycin-sensitive aminopeptidase	NPEPPS	1899.14	0.595281	Q3
460	Q9Y277	Voltage-dependent anion-selective channel protein 3	VDAC3	1894.16	0.595749	Q3
461	P04054	Phospholipase A2	PLA2G1B	1875.32	0.596213	Q3
462	P19440	Glutathione hydrolase 1 proenzyme	GGT1	1866.56	0.596675	Q3
463	P51858	Hepatoma-derived growth factor	HDGF	1866.2	0.597137	Q3
464	P53618	Coatomer subunit beta	COPB1	1865.44	0.597598	Q3
465	F6XZQ7	Glutathione S-transferase	GSTM2	1861.58	0.598058	Q3
466	Q13045	Protein flightless-1 homolog	FLII	1860.59	0.598519	Q3
467	J3KTA4	Probable ATP-dependent RNA helicase DDX5	DDX5	1852.67	0.598977	Q3
468	P62888	60S ribosomal protein L30	RPL30	1850.27	0.599435	Q3
469	Q9NVI7	ATPase family AAA domain-containing protein 3A	ATAD3A	1840.31	0.59989	Q3
470	Q02790	Peptidyl-prolyl cis-trans isomerase FKBP4	FKBP4	1840.27	0.600345	Q3
471	P50991	T-complex protein 1 subunit delta	CCT4	1838.18	0.6008	Q3
472	E7EX17	Eukaryotic translation initiation factor 4B	EIF4B	1835.42	0.601254	Q3
473	Q14683	Structural maintenance of chromosomes protein 1A	SMC1A	1835.24	0.601708	Q3
474	B0YIW6	Coatomer subunit delta	ARCN1	1833.21	0.602161	Q3
475	Q8WXH0	Nesprin-2	SYNE2	1827.09	0.602613	Q3
476	Q9NPH2	Inositol-3-phosphate synthase 1	ISYNA1	1821.22	0.603064	Q3
477	O43747	AP-1 complex subunit gamma-1	AP1G1	1816.83	0.603513	Q3
478	O94826	Mitochondrial import receptor subunit TOM70	TOMM70	1812.17	0.603962	Q3
479	P31939	Bifunctional purine biosynthesis protein ATIC	ATIC	1810.93	0.60441	Q3
480	Q8NE62	Choline dehydrogenase, mitochondrial	CHDH	1805.87	0.604856	Q3
481	P35998	26S proteasome regulatory subunit 7	PSMC2	1802.71	0.605302	Q3
482	P05091	Aldehyde dehydrogenase, mitochondrial	ALDH2	1802.53	0.605748	Q3
483	P54819	Adenylate kinase 2, mitochondrial	AK2	1792.58	0.606192	Q3
484	P20073	Annexin A7	ANXA7	1789.74	0.606634	Q3
485	O60832	H/ACA ribonucleoprotein complex subunit DKC1	DKC1	1788.54	0.607077	Q3
486	P08123	Collagen alpha-2(I) chain	COL1A2	1785.26	0.607518	Q3
487	O94973	AP-2 complex subunit alpha-2	AP2A2	1783.29	0.60796	Q3
488	P17987	T-complex protein 1 subunit alpha	TCP1	1783.11	0.608401	Q3
489	Q13228	Methanethiol oxidase	SELENBP1	1776.26	0.60884	Q3
490	P62899	60S ribosomal protein L31	RPL31	1772.48	0.609279	Q3
491	P48643	T-complex protein 1 subunit epsilon	CCT5	1767.19	0.609716	Q3
492	P43304	Glycerol-3-phosphate dehydrogenase, mitochondrial	GPD2	1766.57	0.610153	Q3
493	O43242	26S proteasome non-ATPase regulatory subunit 3	PSMD3	1765.9	0.61059	Q3
494	P16070	CD44 antigen	CD44	1762.78	0.611026	Q3
495	O75533	Splicing factor 3B subunit 1	SF3B1	1760.34	0.611461	Q3
496	P43155	Carnitine O-acetyltransferase	CRAT	1759.18	0.611896	Q3
497	A0A0C4DFV9	SET nuclear proto-oncogene	SET	1756.8	0.612331	Q3
498	P62913	60S ribosomal protein L11	RPL11	1753.73	0.612765	Q3
499	Q96G03	Phosphopentomutase	PGM2	1753.62	0.613199	Q3
500	P48637	Glutathione synthetase	GSS	1751.57	0.613632	Q3
501	Q6NUK1	Calcium-binding mitochondrial carrier protein SCaMC-1	SLC25A24	1748.53	0.614064	Q3
502	O95831	Apoptosis-inducing factor 1, mitochondrial	AIFM1	1746.11	0.614496	Q3
503	P61586	Transforming protein RhoA	RHOA	1743.97	0.614928	Q3
504	O95716	Ras-related protein Rab-3D	RAB3D	1742.48	0.615359	Q3
505	P54136	Arginine--tRNA ligase, cytoplasmic	RARS1	1736.37	0.615788	Q3
506	A0A8V8TLA4	40S ribosomal protein SA	RPSA	1734.88	0.616217	Q3
507	Q9Y3B3	Transmembrane emp24 domain-containing protein 7	TMED7	1732.4	0.616646	Q3
508	Q9UHB6	LIM domain and actin-binding protein 1	LIMA1	1731.23	0.617074	Q3
509	Q9Y3U8	60S ribosomal protein L36	RPL36	1727.28	0.617502	Q3
510	P09543	2',3'-cyclic-nucleotide 3'-phosphodiesterase	CNP	1722.5	0.617928	Q3
511	P30041	Peroxiredoxin-6	PRDX6	1722.09	0.618354	Q3
512	Q1KMD3	Heterogeneous nuclear ribonucleoprotein U-like protein 2	HNRNPUL2	1712.69	0.618777	Q3
513	Q92598	Heat shock protein 105 kDa	HSPH1	1701.39	0.619198	Q3
514	G3V5Z7	Proteasome subunit alpha type	PSMA6	1696.74	0.619618	Q3
515	O75534	Cold shock domain-containing protein E1	CSDE1	1695.62	0.620037	Q3
516	Q9Y5M8	Signal recognition particle receptor subunit beta	SRPRB	1691.71	0.620456	Q3
517	Q9NR45	Sialic acid synthase	NANS	1690.96	0.620874	Q3
518	P01308	Insulin	INS	1688.86	0.621292	Q3
519	P36542	ATP synthase subunit gamma, mitochondrial	ATP5F1C	1680.31	0.621708	Q3
520	A0A7I2YQF8	Eukaryotic translation initiation factor 3 subunit I	EIF3I	1676.51	0.622122	Q3
521	P50213	Isocitrate dehydrogenase [NAD] subunit alpha, mitochondrial	IDH3A	1675.51	0.622537	Q3
522	H0Y8U8	Afadin, adherens junction formation factor	AFDN	1672.36	0.62295	Q3
523	Q13428	Treacle protein	TCOF1	1668.3	0.623363	Q3
524	P11216	Glycogen phosphorylase, brain form	PYGB	1666.3	0.623775	Q3
525	P36776	Lon protease homolog, mitochondrial	LONP1	1663.84	0.624187	Q3
526	Q9UHD8	Septin-9	SEPTIN9	1661.72	0.624598	Q3
527	Q9UHL4	Dipeptidyl peptidase 2	DPP7	1658.74	0.625008	Q3
528	Q7Z4W1	L-xylulose reductase	DCXR	1655.08	0.625418	Q3
529	P62834	Ras-related protein Rap-1A	RAP1A	1653.96	0.625827	Q3
530	P49327	Fatty acid synthase	FASN	1652.09	0.626236	Q3
531	P61204	ADP-ribosylation factor 3	ARF3	1648.68	0.626643	Q3
532	O75131	Copine-3	CPNE3	1646.23	0.627051	Q3
533	P39687	Acidic leucine-rich nuclear phosphoprotein 32 family member A	ANP32A	1643.12	0.627457	Q3
534	Q7L576	Cytoplasmic FMR1-interacting protein 1	CYFIP1	1643.06	0.627864	Q3
535	P16403	Histone H1.2	H1-2	1640.59	0.628269	Q3
536	A0A7P0Z494	Dihydrolipoamide acetyltransferase component of pyruvate dehydrogenase complex	DBT	1637.94	0.628675	Q3
537	Q04917	14-3-3 protein eta	YWHAH	1636.52	0.629079	Q3
538	J3KQ32	Obg-like ATPase 1	OLA1	1633.62	0.629484	Q3
539	J3KN67	Tropomyosin 3	TPM3	1629.16	0.629887	Q3
540	G3V180	Dipeptidyl peptidase 3	DPP3	1629.03	0.63029	Q3
541	P61158	Actin-related protein 3	ACTR3	1628.79	0.630693	Q3
542	Q13200	26S proteasome non-ATPase regulatory subunit 2	PSMD2	1624.24	0.631094	Q3
543	Q10567	AP-1 complex subunit beta-1	AP1B1	1620.81	0.631495	Q3
544	O60547	GDP-mannose 4,6 dehydratase	GMDS	1620.48	0.631896	Q3
545	Q5JRX3	Presequence protease, mitochondrial	PITRM1	1617.24	0.632296	Q3
546	P41252	Isoleucine--tRNA ligase, cytoplasmic	IARS1	1613	0.632695	Q3
547	P13861	cAMP-dependent protein kinase type II-alpha regulatory subunit	PRKAR2A	1612.12	0.633094	Q3
548	P14927	Cytochrome b-c1 complex subunit 7	UQCRB	1607.28	0.633492	Q3
549	P53597	Succinate--CoA ligase [ADP/GDP-forming] subunit alpha, mitochondrial	SUCLG1	1604.31	0.633888	Q3
550	P23229	Integrin alpha-6	ITGA6	1598.99	0.634284	Q3
551	Q06278	Aldehyde oxidase	AOX1	1598.66	0.634679	Q3
552	A0A0A0MSS8	Aldo-keto reductase family 1 member C3	AKR1C3	1598.32	0.635075	Q3
553	Q9NZM1	Myoferlin	MYOF	1597.96	0.63547	Q3
554	B0QY89	Eukaryotic translation initiation factor 3 subunit L	EIF3L	1596.09	0.635865	Q3
555	P53992	Protein transport protein Sec24C	SEC24C	1595.56	0.63626	Q3
556	O60664	Perilipin-3	PLIN3	1595.34	0.636654	Q3
557	A0A804HLJ9	methylcrotonoyl-CoA carboxylase	MCCC2	1592.83	0.637048	Q3
558	C9JIF9	Acylamino-acid-releasing enzyme	APEH	1592.08	0.637442	Q3
559	Q96HE7	ERO1-like protein alpha	ERO1A	1587.21	0.637835	Q3
560	P55268	Laminin subunit beta-2	LAMB2	1584.92	0.638227	Q3
561	P25788	Proteasome subunit alpha type-3	PSMA3	1584.28	0.638619	Q3
562	P22413	Ectonucleotide pyrophosphatase/phosphodiesterase family member 1	ENPP1	1583.34	0.63901	Q3
563	P42766	60S ribosomal protein L35	RPL35	1578.54	0.639401	Q3
564	O15382	Branched-chain-amino-acid aminotransferase, mitochondrial	BCAT2	1575.03	0.639791	Q3
565	Q9Y6Q5	AP-1 complex subunit mu-2	AP1M2	1574.61	0.64018	Q3
566	O94832	Unconventional myosin-Id	MYO1D	1572.37	0.640569	Q3
567	Q9UNM6	26S proteasome non-ATPase regulatory subunit 13	PSMD13	1571.63	0.640958	Q3
568	Q5T4U5	Medium-chain specific acyl-CoA dehydrogenase, mitochondrial	ACADM	1569.6	0.641346	Q3
569	A0A8V8TMY4	ATP-dependent 6-phosphofructokinase	PFKP	1564.73	0.641733	Q3
570	P26440	Isovaleryl-CoA dehydrogenase, mitochondrial	IVD	1564.54	0.64212	Q3
571	O60610	Protein diaphanous homolog 1	DIAPH1	1563.8	0.642507	Q3
572	Q9BSJ8	Extended synaptotagmin-1	ESYT1	1563.39	0.642894	Q3
573	Q9UKV3	Apoptotic chromatin condensation inducer in the nucleus	ACIN1	1562.92	0.64328	Q3
574	O15144	Actin-related protein 2/3 complex subunit 2	ARPC2	1562.89	0.643667	Q3
575	A0A5F9ZHN9	Aldehyde dehydrogenase	ALDH3A2	1562.83	0.644054	Q3
576	P80303	Nucleobindin-2	NUCB2	1562.01	0.64444	Q3
577	P23786	Carnitine O-palmitoyltransferase 2, mitochondrial	CPT2	1560.82	0.644826	Q3
578	Q14847	LIM and SH3 domain protein 1	LASP1	1554.9	0.645211	Q3
579	Q04760	Lactoylglutathione lyase	GLO1	1554.42	0.645595	Q3
580	Q9Y6Y8	SEC23-interacting protein	SEC23IP	1540.16	0.645976	Q3
581	Q14247	Src substrate cortactin	CTTN	1538.57	0.646357	Q3
582	P12821	Angiotensin-converting enzyme	ACE	1534.23	0.646736	Q3
583	Q92900	Regulator of nonsense transcripts 1	UPF1	1534.16	0.647116	Q3
584	A0A3B3IUB5	Histocompatibility minor 13	HM13	1527.52	0.647494	Q3
585	Q15019	Septin-2	SEPTIN2	1524.63	0.647871	Q3
586	P28838	Cytosol aminopeptidase	LAP3	1524.24	0.648248	Q3
587	Q7L1Q6	eIF5-mimic protein 2	BZW1	1521.5	0.648624	Q3
588	O14979	Heterogeneous nuclear ribonucleoprotein D-like	HNRNPDL	1520.14	0.649	Q3
589	P58107	Epiplakin	EPPK1	1508.96	0.649374	Q3
590	A0A1Y0BRN3	Unconventional myosin-VI	MYO6	1507.66	0.649747	Q3
591	A0A6Q8PFY7	Trafficking from ER to golgi regulator	TFG	1507.6	0.65012	Q3
592	P61011	Signal recognition particle subunit SRP54	SRP54	1506.33	0.650492	Q3
593	A0A8V8TL82	Rho-associated protein kinase 2	ROCK2	1505.09	0.650865	Q3
594	O00567	Nucleolar protein 56	NOP56	1504.96	0.651237	Q3
595	Q9H4A4	Aminopeptidase B	RNPEP	1501.61	0.651608	Q3
596	Q12931	Heat shock protein 75 kDa, mitochondrial	TRAP1	1498.76	0.651979	Q3
597	P30405	Peptidyl-prolyl cis-trans isomerase F, mitochondrial	PPIF	1495.04	0.652349	Q3
598	Q6NUQ4	Transmembrane protein 214	TMEM214	1488.66	0.652717	Q3
599	Q92896	Golgi apparatus protein 1	GLG1	1486.02	0.653085	Q3
600	O14732	Inositol monophosphatase 2	IMPA2	1482.14	0.653451	Q3
601	P60953	Cell division control protein 42 homolog	CDC42	1481.51	0.653818	Q3
602	Q02978	Mitochondrial 2-oxoglutarate/malate carrier protein	SLC25A11	1476.77	0.654183	Q3
603	Q16762	Thiosulfate sulfurtransferase	TST	1476.1	0.654548	Q3
604	Q9HD20	Endoplasmic reticulum transmembrane helix translocase	ATP13A1	1474.74	0.654913	Q3
605	J3KQ18	D-dopachrome decarboxylase	DDT	1473.63	0.655278	Q3
606	P10768	S-formylglutathione hydrolase	ESD	1473.4	0.655642	Q3
607	O43772	Mitochondrial carnitine/acylcarnitine carrier protein	SLC25A20	1467.71	0.656005	Q3
608	P30622	CAP-Gly domain-containing linker protein 1	CLIP1	1460.8	0.656367	Q3
609	P16444	Dipeptidase 1	DPEP1	1456.12	0.656727	Q3
610	P50502	Hsc70-interacting protein	ST13	1453.79	0.657086	Q3
611	P62879	Guanine nucleotide-binding protein G(I)/G(S)/G(T) subunit beta-2	GNB2	1453.12	0.657446	Q3
612	O43491	Band 4.1-like protein 2	EPB41L2	1452.27	0.657805	Q3
613	Q9NSE4	Isoleucine--tRNA ligase, mitochondrial	IARS2	1451.01	0.658164	Q3
614	P05026	Sodium/potassium-transporting ATPase subunit beta-1	ATP1B1	1450.37	0.658523	Q3
615	Q9BXJ9	N-alpha-acetyltransferase 15, NatA auxiliary subunit	NAA15	1450.33	0.658882	Q3
616	O94760	N(G),N(G)-dimethylarginine dimethylaminohydrolase 1	DDAH1	1449.28	0.65924	Q3
617	P07602	Prosaposin	PSAP	1447.06	0.659598	Q3
618	E9PF18	Hydroxyacyl-CoA dehydrogenase	HADH	1435.99	0.659953	Q3
619	P10515	Dihydrolipoyllysine-residue acetyltransferase component of pyruvate dehydrogenase complex, mitochondrial	DLAT	1434.61	0.660308	Q3
620	Q9HC38	Glyoxalase domain-containing protein 4	GLOD4	1433.93	0.660663	Q3
621	P84103	Serine/arginine-rich splicing factor 3	SRSF3	1432.83	0.661017	Q3
622	P53007	Tricarboxylate transport protein, mitochondrial	SLC25A1	1431.62	0.661372	Q3
623	A0A590UK80	RRM domain-containing protein (Fragment)	#N/A	1429.49	0.661725	Q3
624	Q9NQC3	Reticulon-4	RTN4	1424.56	0.662078	Q3
625	P16152	Carbonyl reductase [NADPH] 1	CBR1	1420.48	0.662429	Q3
626	P67936	Tropomyosin alpha-4 chain	TPM4	1414.11	0.662779	Q3
627	A0A2R8Y5S7	Radixin	RDX	1413.22	0.663128	Q3
628	O15511	Actin-related protein 2/3 complex subunit 5	ARPC5	1412.79	0.663478	Q3
629	P61927	60S ribosomal protein L37	RPL37	1404.8	0.663825	Q3
630	Q15363	Transmembrane emp24 domain-containing protein 2	TMED2	1400.08	0.664172	Q3
631	P47985	Cytochrome b-c1 complex subunit Rieske, mitochondrial	UQCRFS1	1400.07	0.664518	Q3
632	A0A8J8YWN6	cytochrome-b5 reductase	CYB5R3	1397.9	0.664864	Q3
633	Q9BWS9	Chitinase domain-containing protein 1	CHID1	1395.36	0.665209	Q3
634	P60866	40S ribosomal protein S20	RPS20	1394.22	0.665554	Q3
635	P62191	26S proteasome regulatory subunit 4	PSMC1	1393.67	0.665899	Q3
636	Q9NUB1	Acetyl-coenzyme A synthetase 2-like, mitochondrial	ACSS1	1391.96	0.666243	Q3
637	P17301	Integrin alpha-2	ITGA2	1387.53	0.666586	Q3
638	Q96RP9	Elongation factor G, mitochondrial	GFM1	1387.32	0.666929	Q3
639	P15170	Eukaryotic peptide chain release factor GTP-binding subunit ERF3A	GSPT1	1386.11	0.667272	Q3
640	P00918	Carbonic anhydrase 2	CA2	1383.17	0.667615	Q3
641	P00403	Cytochrome c oxidase subunit 2	MT-CO2	1381.58	0.667956	Q3
642	Q14974	Importin subunit beta-1	KPNB1	1380.84	0.668298	Q3
643	B3KS98	Eukaryotic translation initiation factor 3 subunit H	EIF3H	1379.09	0.668639	Q3
644	P32969	60S ribosomal protein L9	RPL9	1378.77	0.66898	Q3
645	Q9UIJ7	GTP:AMP phosphotransferase AK3, mitochondrial	AK3	1378.49	0.669321	Q3
646	A0A6Q8PH20	Calpastatin	CAST	1378.01	0.669662	Q3
647	Q96DN0	Endoplasmic reticulum resident protein 27	ERP27	1377.24	0.670003	Q3
648	Q5JRA6	Transport and Golgi organization protein 1 homolog	MIA3	1376.87	0.670343	Q3
649	P63000	Ras-related C3 botulinum toxin substrate 1	RAC1	1376.38	0.670684	Q3
650	Q9ULV0	Unconventional myosin-Vb	MYO5B	1375.41	0.671024	Q3
651	A0A087WWU8	Tropomyosin 3	TPM3	1371.57	0.671363	Q3
652	A0A494C1N0	peptidylprolyl isomerase	FKBP2	1371.23	0.671703	Q3
653	Q00059	Transcription factor A, mitochondrial	TFAM	1370.67	0.672042	Q3
654	Q9UKM9	RNA-binding protein Raly	RALY	1365.62	0.672379	Q3
655	P10155	RNA-binding protein RO60	RO60	1365.31	0.672717	Q3
656	P19367	Hexokinase-1	HK1	1357.34	0.673053	Q3
657	Q14203	Dynactin subunit 1	DCTN1	1354.62	0.673388	Q3
658	P48304	Lithostathine-1-beta	REG1B	1353.73	0.673723	Q3
659	P09012	U1 small nuclear ribonucleoprotein A	SNRPA	1353.31	0.674058	Q3
660	Q01130	Serine/arginine-rich splicing factor 2	SRSF2	1349.31	0.674391	Q3
661	Q6UXG2	Endosome/lysosome-associated apoptosis and autophagy regulator 1	ELAPOR1	1348.49	0.674725	Q3
662	P62851	40S ribosomal protein S25	RPS25	1345.66	0.675058	Q3
663	Q9H845	Complex I assembly factor ACAD9, mitochondrial	ACAD9	1344.43	0.67539	Q3
664	Q06323	Proteasome activator complex subunit 1	PSME1	1344.19	0.675723	Q3
665	A0A3B3ISG8	Ricin B lectin domain-containing protein	#N/A	1343.99	0.676055	Q3
666	Q9HDC9	Adipocyte plasma membrane-associated protein	APMAP	1341.46	0.676387	Q3
667	O75947	ATP synthase subunit d, mitochondrial	ATP5PD	1341.01	0.676719	Q3
668	O75306	NADH dehydrogenase [ubiquinone] iron-sulfur protein 2, mitochondrial	NDUFS2	1340.84	0.677051	Q3
669	P49755	Transmembrane emp24 domain-containing protein 10	TMED10	1336.08	0.677381	Q3
670	P55060	Exportin-2	CSE1L	1329.38	0.67771	Q3
671	A0A1C7CYX9	Dihydropyrimidinase like 2	DPYSL2	1329.03	0.678039	Q3
672	Q9BVK6	Transmembrane emp24 domain-containing protein 9	TMED9	1323.29	0.678366	Q3
673	Q93008	Probable ubiquitin carboxyl-terminal hydrolase FAF-X	USP9X	1322.13	0.678693	Q3
674	Q99460	26S proteasome non-ATPase regulatory subunit 1	PSMD1	1322.06	0.67902	Q3
675	P31949	Protein S100-A11	S100A11	1321.51	0.679347	Q3
676	Q9BRA2	Thioredoxin domain-containing protein 17	TXNDC17	1321.41	0.679674	Q3
677	P27695	DNA-(apurinic or apyrimidinic site) endonuclease	APEX1	1320.9	0.680001	Q3
678	P18669	Phosphoglycerate mutase 1	PGAM1	1318.83	0.680327	Q3
679	Q15029	116 kDa U5 small nuclear ribonucleoprotein component	EFTUD2	1318.68	0.680653	Q3
680	Q4G0N4	NAD kinase 2, mitochondrial	NADK2	1315.79	0.680979	Q3
681	O00468	Agrin	AGRN	1312.46	0.681303	Q3
682	Q13751	Laminin subunit beta-3	LAMB3	1308.92	0.681627	Q3
683	Q9BTV4	Transmembrane protein 43	TMEM43	1308.68	0.681951	Q3
684	P35270	Sepiapterin reductase	SPR	1308.21	0.682275	Q3
685	P22234	Bifunctional phosphoribosylaminoimidazole carboxylase/phosphoribosylaminoimidazole succinocarboxamide synthetase	PAICS	1307.99	0.682598	Q3
686	P33908	Mannosyl-oligosaccharide 1,2-alpha-mannosidase IA	MAN1A1	1305.83	0.682921	Q3
687	P10606	Cytochrome c oxidase subunit 5B, mitochondrial	COX5B	1301.13	0.683243	Q3
688	P22102	Trifunctional purine biosynthetic protein adenosine-3	GART	1297.7	0.683564	Q3
689	P62081	40S ribosomal protein S7	RPS7	1296.69	0.683885	Q3
690	H0YA96	Heterogeneous nuclear ribonucleoprotein D (Fragment)	HNRNPD	1296.03	0.684205	Q3
691	P61221	ATP-binding cassette sub-family E member 1	ABCE1	1294.96	0.684526	Q3
692	P30626	Sorcin	SRI	1294.9	0.684846	Q3
693	Q8N1G4	Leucine-rich repeat-containing protein 47	LRRC47	1294.13	0.685166	Q3
694	Q15643	Thyroid receptor-interacting protein 11	TRIP11	1293.36	0.685486	Q3
695	H3BNC9	40S ribosomal protein S17	#N/A	1291.96	0.685806	Q3
696	P55884	Eukaryotic translation initiation factor 3 subunit B	EIF3B	1291.16	0.686125	Q3
697	Q96QK1	Vacuolar protein sorting-associated protein 35	VPS35	1289.39	0.686444	Q3
698	Q9H2U2	Inorganic pyrophosphatase 2, mitochondrial	PPA2	1289.39	0.686763	Q3
699	P01011	Alpha-1-antichymotrypsin	SERPINA3	1288.19	0.687082	Q3
700	Q9NYL4	Peptidyl-prolyl cis-trans isomerase FKBP11	FKBP11	1286.68	0.6874	Q3
701	Q16134	Electron transfer flavoprotein-ubiquinone oxidoreductase, mitochondrial	ETFDH	1283.53	0.687718	Q3
702	O75146	Huntingtin-interacting protein 1-related protein	HIP1R	1281.36	0.688035	Q3
703	J3QRU1	Tyrosine-protein kinase	YES1	1277.23	0.688351	Q3
704	Q9NRV9	Heme-binding protein 1	HEBP1	1275.86	0.688666	Q3
705	E7EPK1	Septin	SEPTIN7	1275.53	0.688982	Q3
706	P49773	Adenosine 5'-monophosphoramidase HINT1	HINT1	1273.52	0.689297	Q3
707	Q86UE4	Protein LYRIC	MTDH	1273.51	0.689612	Q3
708	P50914	60S ribosomal protein L14	RPL14	1273.33	0.689927	Q3
709	O00299	Chloride intracellular channel protein 1	CLIC1	1272.31	0.690241	Q3
710	P45974	Ubiquitin carboxyl-terminal hydrolase 5	USP5	1271.78	0.690556	Q3
711	P54727	UV excision repair protein RAD23 homolog B	RAD23B	1269.71	0.69087	Q3
712	Q13363	C-terminal-binding protein 1	CTBP1	1267.78	0.691184	Q3
713	Q92614	Unconventional myosin-XVIIIa	MYO18A	1265.83	0.691497	Q3
714	A0A3B3ITT5	60S ribosomal protein L29	RPL29	1265.8	0.69181	Q3
715	K7ER00	Phenylalanine--tRNA ligase alpha subunit	FARSA	1263.47	0.692123	Q3
716	A0A1W2PNX8	Unc-45 myosin chaperone A	UNC45A	1261.04	0.692435	Q3
717	Q16222	UDP-N-acetylhexosamine pyrophosphorylase	UAP1	1260.81	0.692746	Q3
718	Q92522	Histone H1.10	H1-10	1260.32	0.693058	Q3
719	F5H5P2	2-oxoisovalerate dehydrogenase subunit alpha	#N/A	1257.88	0.693369	Q3
720	P24539	ATP synthase F(0) complex subunit B1, mitochondrial	ATP5PB	1256.32	0.69368	Q3
721	Q9Y4G6	Talin-2	TLN2	1253.34	0.69399	Q3
722	Q13838	Spliceosome RNA helicase DDX39B	DDX39B	1252.23	0.6943	Q3
723	P06756	Integrin alpha-V	ITGAV	1252.2	0.69461	Q3
724	O15173	Membrane-associated progesterone receptor component 2	PGRMC2	1252.03	0.694919	Q3
725	P02794	Ferritin heavy chain	FTH1	1249.63	0.695229	Q3
726	Q9NQR4	Omega-amidase NIT2	NIT2	1248.26	0.695537	Q3
727	Q96GK7	Fumarylacetoacetate hydrolase domain-containing protein 2A	FAHD2A	1247.37	0.695846	Q3
728	F8VXU5	Vacuolar protein sorting-associated protein 29	VPS29	1247.1	0.696154	Q3
729	P22087	rRNA 2'-O-methyltransferase fibrillarin	FBL	1246.7	0.696463	Q3
730	Q9P2B2	Prostaglandin F2 receptor negative regulator	PTGFRN	1243.28	0.69677	Q3
731	P61026	Ras-related protein Rab-10	RAB10	1242.66	0.697078	Q3
732	P11387	DNA topoisomerase 1	TOP1	1241.36	0.697385	Q3
733	Q9NRX4	14 kDa phosphohistidine phosphatase	PHPT1	1241.24	0.697692	Q3
734	O75976	Carboxypeptidase D	CPD	1238.24	0.697998	Q3
735	P51610	Host cell factor 1	HCFC1	1235.34	0.698304	Q3
736	P55010	Eukaryotic translation initiation factor 5	EIF5	1235.11	0.698609	Q3
737	O15143	Actin-related protein 2/3 complex subunit 1B	ARPC1B	1233.07	0.698914	Q3
738	A0A087WUT6	Eukaryotic translation initiation factor 5B	EIF5B	1229.71	0.699219	Q3
739	P25325	3-mercaptopyruvate sulfurtransferase	MPST	1229.19	0.699523	Q3
740	H3BNX8	Cytochrome c oxidase subunit 5A, mitochondrial	COX5A	1226.3	0.699826	Q3
741	A0A2R8YD14	40S ribosomal protein S24	RPS24	1226.21	0.700129	Q3
742	Q5T9B7	Adenylate kinase isoenzyme 1	AK1	1225.17	0.700432	Q3
743	A0A5F9ZHN7	SAC1 like phosphatidylinositide phosphatase	SACM1L	1225.1	0.700735	Q3
744	A0A494C028	DEK proto-oncogene	DEK	1222.14	0.701038	Q3
745	E9PFW3	AP-2 complex subunit mu	AP2M1	1221.86	0.70134	Q3
746	P28482	Mitogen-activated protein kinase 1	MAPK1	1221.74	0.701642	Q3
747	P48147	Prolyl endopeptidase	PREP	1221.64	0.701944	Q3
748	E9PRT6	Triacylglycerol lipase	PNLIPRP1	1219.96	0.702246	Q3
749	Q9Y266	Nuclear migration protein nudC	NUDC	1216.13	0.702547	Q3
750	H3BPE7	FUS RNA binding protein	FUS	1213.44	0.702847	Q3
751	A0A087X1Z3	Proteasome activator subunit 2	PSME2	1213.29	0.703147	Q3
752	Q9UHX1	Poly(U)-binding-splicing factor PUF60	PUF60	1210.63	0.703447	Q3
753	P29966	Myristoylated alanine-rich C-kinase substrate	MARCKS	1204.13	0.703745	Q3
754	P08962	CD63 antigen	CD63	1203.83	0.704043	Q3
755	P05114	Non-histone chromosomal protein HMG-14	HMGN1	1202.36	0.70434	Q3
756	O75367	Core histone macro-H2A.1	MACROH2A1	1197.96	0.704636	Q3
757	O94906	Pre-mRNA-processing factor 6	PRPF6	1195.77	0.704932	Q3
758	Q9UHQ9	NADH-cytochrome b5 reductase 1	CYB5R1	1194.31	0.705228	Q3
759	A0A7I2V5R6	GNAS complex locus	GNAS	1189.4	0.705522	Q3
760	P28066	Proteasome subunit alpha type-5	PSMA5	1184.7	0.705815	Q3
761	P38606	V-type proton ATPase catalytic subunit A	ATP6V1A	1184	0.706108	Q3
762	H0Y4R1	Inosine-5'-monophosphate dehydrogenase	IMPDH2	1181.66	0.7064	Q3
763	Q6YN16	Hydroxysteroid dehydrogenase-like protein 2	HSDL2	1181.64	0.706692	Q3
764	Q8TCJ2	Dolichyl-diphosphooligosaccharide--protein glycosyltransferase subunit STT3B	STT3B	1179.79	0.706984	Q3
765	P23381	Tryptophan--tRNA ligase, cytoplasmic	WARS1	1176.13	0.707275	Q3
766	A0A7P0T890	Dystonin	DST	1175.6	0.707566	Q3
767	Q14126	Desmoglein-2	DSG2	1175.22	0.707857	Q3
768	Q0VAF6	Syncollin	SYCN	1173.22	0.708147	Q3
769	E7EVA0	Microtubule-associated protein	MAP4	1173.18	0.708437	Q3
770	P61019	Ras-related protein Rab-2A	RAB2A	1171.26	0.708727	Q3
771	Q99959	Plakophilin-2	PKP2	1168.7	0.709016	Q3
772	P51149	Ras-related protein Rab-7a	RAB7A	1164.99	0.709304	Q3
773	A0A7P0T954	Cullin 4B	CUL4B	1164.56	0.709592	Q3
774	P55145	Mesencephalic astrocyte-derived neurotrophic factor	MANF	1163.99	0.70988	Q3
775	O95154	Aflatoxin B1 aldehyde reductase member 3	AKR7A3	1163.54	0.710168	Q3
776	O75489	NADH dehydrogenase [ubiquinone] iron-sulfur protein 3, mitochondrial	NDUFS3	1163.24	0.710456	Q3
777	Q14240	Eukaryotic initiation factor 4A-II	EIF4A2	1160	0.710743	Q3
778	P11177	Pyruvate dehydrogenase E1 component subunit beta, mitochondrial	PDHB	1157.68	0.711029	Q3
779	P51649	Succinate-semialdehyde dehydrogenase, mitochondrial	ALDH5A1	1155.11	0.711315	Q3
780	P38919	Eukaryotic initiation factor 4A-III	EIF4A3	1154.22	0.7116	Q3
781	A0A8V8TMA8	Tetratricopeptide repeat domain 37	SKIC3	1151.47	0.711885	Q3
782	G3V203	Ribosomal protein L18	RPL18	1148.48	0.712169	Q3
783	Q07960	Rho GTPase-activating protein 1	ARHGAP1	1146.98	0.712453	Q3
784	P10253	Lysosomal alpha-glucosidase	GAA	1146.7	0.712737	Q3
785	Q969Z3	Mitochondrial amidoxime reducing component 2	MTARC2	1146.52	0.71302	Q3
786	Q13884	Beta-1-syntrophin	SNTB1	1146.18	0.713304	Q3
787	P53999	Activated RNA polymerase II transcriptional coactivator p15	SUB1	1141.2	0.713586	Q3
788	A0A8I5KNN2	RNA helicase	DDX21	1140.42	0.713868	Q3
789	O95865	N(G),N(G)-dimethylarginine dimethylaminohydrolase 2	DDAH2	1137.4	0.71415	Q3
790	Q969Q0	60S ribosomal protein L36a-like	RPL36AL	1136.51	0.714431	Q3
791	P18085	ADP-ribosylation factor 4	ARF4	1135.01	0.714712	Q3
792	C9JRZ6	Coiled-coil-helix-coiled-coil-helix domain containing 3	CHCHD3	1132.03	0.714992	Q3
793	P05204	Non-histone chromosomal protein HMG-17	HMGN2	1129.29	0.715271	Q3
794	Q9Y230	RuvB-like 2	RUVBL2	1127.84	0.71555	Q3
795	Q9Y5B9	FACT complex subunit SPT16	SUPT16H	1126.14	0.715829	Q3
796	H3BVG0	Nuclear pore complex protein Nup93	NUP93	1126.11	0.716107	Q3
797	P30711	Glutathione S-transferase theta-1	GSTT1	1120.43	0.716384	Q3
798	O75822	Eukaryotic translation initiation factor 3 subunit J	EIF3J	1120.41	0.716661	Q3
799	Q02880	DNA topoisomerase 2-beta	TOP2B	1119.27	0.716938	Q3
800	A0A7I2V3S3	Eukaryotic translation initiation factor 3 subunit E	EIF3E	1119.19	0.717215	Q3
801	H0YLU7	Electron transfer flavoprotein subunit alpha	ETFA	1119.07	0.717492	Q3
802	H7C5A2	ER membrane protein complex subunit 1	EMC1	1118.61	0.717769	Q3
803	A0A0C4DG89	RNA helicase	DDX46	1115.36	0.718045	Q3
804	Q14554	Protein disulfide-isomerase A5	PDIA5	1114.82	0.71832	Q3
805	A0A0U1RRM4	Polypyrimidine tract-binding protein 1	PTBP1	1112.94	0.718596	Q3
806	P23634	Plasma membrane calcium-transporting ATPase 4	ATP2B4	1108.84	0.71887	Q3
807	Q13753	Laminin subunit gamma-2	LAMC2	1108.79	0.719144	Q3
808	Q9Y3A5	Ribosome maturation protein SBDS	SBDS	1104	0.719417	Q3
809	Q9NZB2	Constitutive coactivator of PPAR-gamma-like protein 1	FAM120A	1100.81	0.71969	Q3
810	P51659	Peroxisomal multifunctional enzyme type 2	HSD17B4	1100.14	0.719962	Q3
811	Q13435	Splicing factor 3B subunit 2	SF3B2	1099.03	0.720234	Q3
812	A0A8I5KW48	Protein tyrosine phosphatase non-receptor type 11	PTPN11	1097.32	0.720505	Q3
813	F5GXJ1	NADH dehydrogenase [ubiquinone] iron-sulfur protein 7, mitochondrial	NDUFS7	1094.02	0.720776	Q3
814	O94855	Protein transport protein Sec24D	SEC24D	1089.62	0.721045	Q3
815	Q16401	26S proteasome non-ATPase regulatory subunit 5	PSMD5	1084.23	0.721314	Q3
816	E9PMS6	LIM domain 7	LMO7	1084.23	0.721582	Q3
817	Q9Y6N5	Sulfide:quinone oxidoreductase, mitochondrial	SQOR	1082.97	0.72185	Q3
818	P35520	Cystathionine beta-synthase	CBS	1081.64	0.722117	Q3
819	P20618	Proteasome subunit beta type-1	PSMB1	1080.63	0.722385	Q3
820	F8WCF6	Actin-related protein 2/3 complex subunit 4	ARPC4-TTLL3	1078.34	0.722651	Q3
821	A0A8V8TQ44	26S proteasome non-ATPase regulatory subunit 8	PSMD8	1077.91	0.722918	Q3
822	Q92544	Transmembrane 9 superfamily member 4	TM9SF4	1076.81	0.723184	Q3
823	P34913	Bifunctional epoxide hydrolase 2	EPHX2	1073.91	0.72345	Q3
824	P09758	Tumor-associated calcium signal transducer 2	TACSTD2	1072.47	0.723715	Q3
825	I3L0A0	HCG2044781	PEDS1-UBE2V1	1071.41	0.72398	Q3
826	P13716	Delta-aminolevulinic acid dehydratase	ALAD	1070.71	0.724245	Q3
827	O75323	Protein NipSnap homolog 2	NIPSNAP2	1070.08	0.72451	Q3
828	Q99436	Proteasome subunit beta type-7	PSMB7	1070.07	0.724775	Q3
829	H0YMV8	40S ribosomal protein S27	RPS27L	1066.27	0.725038	Q3
830	Q00688	Peptidyl-prolyl cis-trans isomerase FKBP3	FKBP3	1066.18	0.725302	Q3
831	Q8NFW8	N-acylneuraminate cytidylyltransferase	CMAS	1063.44	0.725565	Q3
832	P22033	Methylmalonyl-CoA mutase, mitochondrial	MMUT	1063.43	0.725828	Q3
833	Q10471	Polypeptide N-acetylgalactosaminyltransferase 2	GALNT2	1061.27	0.726091	Q3
834	Q8N335	Glycerol-3-phosphate dehydrogenase 1-like protein	GPD1L	1061.08	0.726353	Q3
835	Q8N163	Cell cycle and apoptosis regulator protein 2	CCAR2	1060.26	0.726616	Q3
836	H0Y9E9	Ankyrin 3	ANK3	1057.79	0.726877	Q3
837	P14854	Cytochrome c oxidase subunit 6B1	COX6B1	1057.34	0.727139	Q3
838	O75955	Flotillin-1	FLOT1	1057.27	0.7274	Q3
839	P28074	Proteasome subunit beta type-5	PSMB5	1056.51	0.727662	Q3
840	J3KQE5	GTP-binding nuclear protein Ran (Fragment)	RAN	1054.74	0.727923	Q3
841	Q15366	Poly(rC)-binding protein 2	PCBP2	1054.46	0.728183	Q3
842	A0A087X2I1	Proteasome 26S subunit, ATPase 6	PSMC6	1054.34	0.728444	Q3
843	P09497	Clathrin light chain B	CLTB	1053.72	0.728705	Q3
844	P16219	Short-chain specific acyl-CoA dehydrogenase, mitochondrial	ACADS	1052.59	0.728965	Q3
845	Q6DD88	Atlastin-3	ATL3	1051.38	0.729225	Q3
846	P21980	Protein-glutamine gamma-glutamyltransferase 2	TGM2	1051.36	0.729485	Q3
847	Q9UJS0	Electrogenic aspartate/glutamate antiporter SLC25A13, mitochondrial	SLC25A13	1048.92	0.729745	Q3
848	P52597	Heterogeneous nuclear ribonucleoprotein F	HNRNPF	1047.21	0.730004	Q3
849	P43686	26S proteasome regulatory subunit 6B	PSMC4	1043.21	0.730262	Q3
850	Q9BPW8	Protein NipSnap homolog 1	NIPSNAP1	1043.08	0.73052	Q3
851	Q92520	Protein FAM3C	FAM3C	1041.62	0.730778	Q3
852	O76021	Ribosomal L1 domain-containing protein 1	RSL1D1	1039.92	0.731035	Q3
853	Q9Y394	Dehydrogenase/reductase SDR family member 7	DHRS7	1038.96	0.731292	Q3
854	P62316	Small nuclear ribonucleoprotein Sm D2	SNRPD2	1037.76	0.731549	Q3
855	Q5JTV8	Torsin-1A-interacting protein 1	TOR1AIP1	1037.5	0.731805	Q3
856	Q9NWB6	Arginine and glutamate-rich protein 1	ARGLU1	1036.46	0.732062	Q3
857	P32929	Cystathionine gamma-lyase	CTH	1036.22	0.732318	Q3
858	O75396	Vesicle-trafficking protein SEC22b	SEC22B	1035.67	0.732574	Q3
859	Q9Y3Z3	Deoxynucleoside triphosphate triphosphohydrolase SAMHD1	SAMHD1	1034.12	0.73283	Q3
860	O15305	Phosphomannomutase 2	PMM2	1032.36	0.733086	Q3
861	Q9BT78	COP9 signalosome complex subunit 4	COPS4	1032.31	0.733341	Q3
862	Q9Y224	RNA transcription, translation and transport factor protein	RTRAF	1032.02	0.733596	Q3
863	P22061	Protein-L-isoaspartate(D-aspartate) O-methyltransferase	PCMT1	1031.87	0.733851	Q3
864	P21266	Glutathione S-transferase Mu 3	GSTM3	1030.72	0.734106	Q3
865	A0A7I2YQG2	Ribosomal protein L19	RPL19	1030.7	0.734361	Q3
866	H0Y4R2	NADPH--hemoprotein reductase (Fragment)	POR	1028.08	0.734616	Q3
867	P07686	Beta-hexosaminidase subunit beta	HEXB	1028	0.73487	Q3
868	O43615	Mitochondrial import inner membrane translocase subunit TIM44	TIMM44	1025.84	0.735124	Q3
869	Q96IU4	Putative protein-lysine deacylase ABHD14B	ABHD14B	1025.53	0.735377	Q3
870	Q96DG6	Carboxymethylenebutenolidase homolog	CMBL	1025.1	0.735631	Q3
871	Q9UH65	Switch-associated protein 70	SWAP70	1025.04	0.735885	Q3
872	P49589	Cysteine--tRNA ligase, cytoplasmic	CARS1	1022.48	0.736138	Q3
873	P49821	NADH dehydrogenase [ubiquinone] flavoprotein 1, mitochondrial	NDUFV1	1022.41	0.73639	Q3
874	Q86X76	Deaminated glutathione amidase	NIT1	1022.01	0.736643	Q3
875	Q9UMS4	Pre-mRNA-processing factor 19	PRPF19	1021.64	0.736896	Q3
876	Q6PKG0	La-related protein 1	LARP1	1021.17	0.737149	Q3
877	Q14696	LRP chaperone MESD	MESD	1019.93	0.737401	Q3
878	A0A3B3IUA2	Ribonucloprotein	SNU13	1018.43	0.737653	Q3
879	P61106	Ras-related protein Rab-14	RAB14	1018.33	0.737905	Q3
880	Q9Y6D6	Brefeldin A-inhibited guanine nucleotide-exchange protein 1	ARFGEF1	1016.68	0.738156	Q3
881	O75844	CAAX prenyl protease 1 homolog	ZMPSTE24	1016.12	0.738408	Q3
882	P01009	Alpha-1-antitrypsin	SERPINA1	1013.31	0.738658	Q3
883	Q9H0W9	Ester hydrolase C11orf54	C11orf54	1012.26	0.738909	Q3
884	P30876	DNA-directed RNA polymerase II subunit RPB2	POLR2B	1007.92	0.739158	Q3
885	A0A0A0MRI2	Sorting nexin	SNX6	1005.49	0.739407	Q3
886	Q9Y2A7	Nck-associated protein 1	NCKAP1	1004.77	0.739655	Q3
887	Q16881	Thioredoxin reductase 1, cytoplasmic	TXNRD1	1003.71	0.739904	Q3
888	Q9BR76	Coronin-1B	CORO1B	1003.46	0.740152	Q3
889	P35268	60S ribosomal protein L22	RPL22	1003.38	0.7404	Q3
890	Q92621	Nuclear pore complex protein Nup205	NUP205	1002.71	0.740648	Q3
891	O14980	Exportin-1	XPO1	996.589	0.740895	Q3
892	Q9Y6C9	Mitochondrial carrier homolog 2	MTCH2	993.156	0.74114	Q3
893	E7EX59	Propionyl-CoA carboxylase subunit beta	PCCB	991.867	0.741386	Q3
894	P17096	High mobility group protein HMG-I/HMG-Y	HMGA1	991.5	0.741631	Q3
895	Q96JB5	CDK5 regulatory subunit-associated protein 3	CDK5RAP3	990.567	0.741876	Q3
896	P11172	Uridine 5'-monophosphate synthase	UMPS	985.789	0.74212	Q3
897	Q13242	Serine/arginine-rich splicing factor 9	SRSF9	984.5	0.742363	Q3
898	P67812	Signal peptidase complex catalytic subunit SEC11A	SEC11A	982.622	0.742606	Q3
899	O14949	Cytochrome b-c1 complex subunit 8	UQCRQ	980.011	0.742849	Q3
900	A0A0C4DGQ5	Calpain small subunit 1	CAPNS1	979.056	0.743091	Q3
901	Q9HAV7	GrpE protein homolog 1, mitochondrial	GRPEL1	976.178	0.743333	Q3
902	Q15008	26S proteasome non-ATPase regulatory subunit 6	PSMD6	975.733	0.743574	Q3
903	Q9UGP8	Translocation protein SEC63 homolog	SEC63	975.278	0.743815	Q3
904	O14818	Proteasome subunit alpha type-7	PSMA7	974.8	0.744056	Q3
905	P49753	Acyl-coenzyme A thioesterase 2, mitochondrial	ACOT2	974.3	0.744297	Q3
906	A0A0A0MTJ9	Neutral cholesterol ester hydrolase 1	NCEH1	973.544	0.744538	Q3
907	P30044	Peroxiredoxin-5, mitochondrial	PRDX5	973.444	0.744779	Q3
908	F5GYY5	Arylsulfatase L	ARSL	973.189	0.74502	Q3
909	P28072	Proteasome subunit beta type-6	PSMB6	971.289	0.74526	Q3
910	Q00765	Receptor expression-enhancing protein 5	REEP5	969.067	0.7455	Q3
911	O00422	Histone deacetylase complex subunit SAP18	SAP18	968.867	0.745739	Q3
912	Q9NV70	Exocyst complex component 1	EXOC1	967.633	0.745979	Q3
913	P40313	Chymotrypsin-like protease CTRL-1	CTRL	964.322	0.746217	Q3
914	A0A0A0MRM9	Nucleolar and coiled-body phosphoprotein 1 (Fragment)	NOLC1	963.2	0.746456	Q3
915	A2RRP1	NBAS subunit of NRZ tethering complex	NBAS	962.356	0.746694	Q3
916	P55265	Double-stranded RNA-specific adenosine deaminase	ADAR	961.422	0.746931	Q3
917	Q9Y446	Plakophilin-3	PKP3	960.844	0.747169	Q3
918	H0YDT6	Eukaryotic translation initiation factor 3 subunit F	EIF3F	957.822	0.747406	Q3
919	K7EIK7	EMAP like 2	EML2	957.133	0.747643	Q3
920	O94925	Glutaminase kidney isoform, mitochondrial	GLS	956.6	0.74788	Q3
921	A0A087WYT3	Prostaglandin E synthase 3	PTGES3	955.589	0.748116	Q3
922	B5MCA4	Epithelial cell adhesion molecule	EPCAM	955.267	0.748352	Q3
923	O14744	Protein arginine N-methyltransferase 5	PRMT5	952.256	0.748588	Q3
924	Q96CT7	Coiled-coil domain-containing protein 124	CCDC124	952.067	0.748823	Q3
925	A0MZ66	Shootin-1	SHTN1	951.822	0.749059	Q3
926	P0C0S5	Histone H2A.Z	H2AZ1	950.767	0.749294	Q3
927	Q96C23	Galactose mutarotase	GALM	946.411	0.749528	Q3
928	P26368	Splicing factor U2AF 65 kDa subunit	U2AF2	945.689	0.749762	Q3
929	Q08378	Golgin subfamily A member 3	GOLGA3	944.111	0.749996	Q3
930	P50416	Carnitine O-palmitoyltransferase 1, liver isoform	CPT1A	943.644	0.750229	Q4
931	Q16629	Serine/arginine-rich splicing factor 7	SRSF7	941.033	0.750462	Q4
932	P04040	Catalase	CAT	938.722	0.750694	Q4
933	Q9BUT1	Dehydrogenase/reductase SDR family member 6	BDH2	938.6	0.750926	Q4
934	Q15435	Protein phosphatase 1 regulatory subunit 7	PPP1R7	938.489	0.751158	Q4
935	P09327	Villin-1	VIL1	937.722	0.75139	Q4
936	Q00796	Sorbitol dehydrogenase	SORD	936.956	0.751622	Q4
937	P11717	Cation-independent mannose-6-phosphate receptor	IGF2R	936	0.751854	Q4
938	C9J0Y3	Golgin A4	GOLGA4	934.556	0.752085	Q4
939	Q9BY50	Signal peptidase complex catalytic subunit SEC11C	SEC11C	934.122	0.752316	Q4
940	A0A669KBL1	Ubiquitin carboxyl-terminal hydrolase 7	USP7	931.189	0.752546	Q4
941	Q13057	Bifunctional coenzyme A synthase	COASY	930.144	0.752776	Q4
942	Q9BXP5	Serrate RNA effector molecule homolog	SRRT	928.522	0.753006	Q4
943	A0A0A6YYJ8	Putative RNA-binding protein Luc7-like 2	LUC7L2	928.489	0.753236	Q4
944	P61160	Actin-related protein 2	ACTR2	927.833	0.753465	Q4
945	Q15631	Translin	TSN	924.822	0.753694	Q4
946	Q9UBS4	DnaJ homolog subfamily B member 11	DNAJB11	923.067	0.753922	Q4
947	Q9Y2H6	Fibronectin type-III domain-containing protein 3A	FNDC3A	922.256	0.75415	Q4
948	O43390	Heterogeneous nuclear ribonucleoprotein R	HNRNPR	922.244	0.754379	Q4
949	O75351	Vacuolar protein sorting-associated protein 4B	VPS4B	919.411	0.754606	Q4
950	E5RI56	S-phase kinase-associated protein 1	#N/A	918	0.754833	Q4
951	P09382	Galectin-1	LGALS1	916.911	0.75506	Q4
952	P27105	Stomatin	STOM	913.844	0.755286	Q4
953	O95336	6-phosphogluconolactonase	PGLS	913.611	0.755512	Q4
954	O75891	Cytosolic 10-formyltetrahydrofolate dehydrogenase	ALDH1L1	912.422	0.755738	Q4
955	Q16630	Cleavage and polyadenylation specificity factor subunit 6	CPSF6	911.822	0.755963	Q4
956	P09496	Clathrin light chain A	CLTA	911.667	0.756189	Q4
957	P10909	Clusterin	CLU	911.222	0.756414	Q4
958	Q9H1E3	Nuclear ubiquitous casein and cyclin-dependent kinase substrate 1	NUCKS1	908.411	0.756639	Q4
959	Q96M27	Protein PRRC1	PRRC1	907.278	0.756863	Q4
960	O95197	Reticulon-3	RTN3	906.811	0.757088	Q4
961	Q5BJF2	Sigma intracellular receptor 2	TMEM97	905.333	0.757312	Q4
962	H3BQK0	RNA helicase	DDX19B	905.178	0.757536	Q4
963	Q13510	Acid ceramidase	ASAH1	904.844	0.757759	Q4
964	A0A1W2PRS1	Scavenger receptor class B member 2 (Fragment)	SCARB2	904.389	0.757983	Q4
965	A0A087WU53	Magnesium transporter 1	MAGT1	901.867	0.758206	Q4
966	P00966	Argininosuccinate synthase	ASS1	900.156	0.758429	Q4
967	A0A3B3ISQ4	EPS8 like 2	EPS8L2	900	0.758652	Q4
968	A0A140T913	HLA class I histocompatibility antigen, A alpha chain	HLA-A	897.267	0.758874	Q4
969	Q9H444	Charged multivesicular body protein 4b	CHMP4B	895.989	0.759095	Q4
970	A0A8V8TP06	Sidoreflexin	SFXN3	893.367	0.759316	Q4
971	Q07666	KH domain-containing, RNA-binding, signal transduction-associated protein 1	KHDRBS1	892.622	0.759537	Q4
972	Q9UBV2	Protein sel-1 homolog 1	SEL1L	892.456	0.759758	Q4
973	Q86UP6	CUB and zona pellucida-like domain-containing protein 1	CUZD1	890.2	0.759978	Q4
974	P04899	Guanine nucleotide-binding protein G(i) subunit alpha-2	GNAI2	889.211	0.760198	Q4
975	P25789	Proteasome subunit alpha type-4	PSMA4	887.178	0.760417	Q4
976	O14735	CDP-diacylglycerol--inositol 3-phosphatidyltransferase	CDIPT	886.967	0.760637	Q4
977	Q15437	Protein transport protein Sec23B	SEC23B	886.311	0.760856	Q4
978	P42126	Enoyl-CoA delta isomerase 1, mitochondrial	ECI1	884.289	0.761075	Q4
979	A0A669KB89	Scribble planar cell polarity protein	SCRIB	884.067	0.761293	Q4
980	Q9BUJ2	Heterogeneous nuclear ribonucleoprotein U-like protein 1	HNRNPUL1	883.322	0.761512	Q4
981	P46776	60S ribosomal protein L27a	RPL27A	880.756	0.76173	Q4
982	P51571	Translocon-associated protein subunit delta	SSR4	877.1	0.761947	Q4
983	O00483	Cytochrome c oxidase subunit NDUFA4	NDUFA4	876.956	0.762164	Q4
984	Q86YB8	ERO1-like protein beta	ERO1B	876.089	0.762381	Q4
985	Q14571	Inositol 1,4,5-trisphosphate receptor type 2	ITPR2	876.056	0.762597	Q4
986	Q9BWF3	RNA-binding protein 4	RBM4	873.422	0.762813	Q4
987	P09669	Cytochrome c oxidase subunit 6C	COX6C	872.2	0.763029	Q4
988	Q9BQS8	FYVE and coiled-coil domain-containing protein 1	FYCO1	870.367	0.763244	Q4
989	Q92506	(3R)-3-hydroxyacyl-CoA dehydrogenase	HSD17B8	869.856	0.76346	Q4
990	P49720	Proteasome subunit beta type-3	PSMB3	867.844	0.763674	Q4
991	P22059	Oxysterol-binding protein 1	OSBP	865.378	0.763888	Q4
992	Q9UNL2	Translocon-associated protein subunit gamma	SSR3	863.111	0.764102	Q4
993	Q5VZU9	Tripeptidyl-peptidase 2	TPP2	862.211	0.764315	Q4
994	P13987	CD59 glycoprotein	CD59	859.433	0.764528	Q4
995	P61163	Alpha-centractin	ACTR1A	858.9	0.76474	Q4
996	Q9NQT8	Kinesin-like protein KIF13B	KIF13B	857.811	0.764952	Q4
997	P27348	14-3-3 protein theta	YWHAQ	856.867	0.765164	Q4
998	P49915	GMP synthase [glutamine-hydrolyzing]	GMPS	855.156	0.765376	Q4
999	Q9BVC6	Transmembrane protein 109	TMEM109	854.656	0.765587	Q4
1000	O43813	Glutathione S-transferase LANCL1	LANCL1	854.556	0.765799	Q4
1001	Q9Y624	Junctional adhesion molecule A	F11R	854.067	0.76601	Q4
1002	P51812	Ribosomal protein S6 kinase alpha-3	RPS6KA3	853.633	0.766221	Q4
1003	P54920	Alpha-soluble NSF attachment protein	NAPA	853.344	0.766432	Q4
1004	Q9UJC3	Protein Hook homolog 1	HOOK1	852.311	0.766643	Q4
1005	Q12905	Interleukin enhancer-binding factor 2	ILF2	850.789	0.766854	Q4
1006	P00325	All-trans-retinol dehydrogenase [NAD(+)] ADH1B	ADH1B	850.544	0.767064	Q4
1007	Q9Y6E2	eIF5-mimic protein 1	BZW2	850.433	0.767274	Q4
1008	H3BP20	Beta-hexosaminidase	HEXA	849.511	0.767484	Q4
1009	M0R2N5	very-long-chain enoyl-CoA reductase	TECR	849.1	0.767694	Q4
1010	Q15833	Syntaxin-binding protein 2	STXBP2	848.922	0.767904	Q4
1011	P30038	Delta-1-pyrroline-5-carboxylate dehydrogenase, mitochondrial	ALDH4A1	848.711	0.768114	Q4
1012	A0A7I2YQI5	mannose-1-phosphate guanylyltransferase	GMPPB	848.489	0.768324	Q4
1013	U3KQ56	Glyoxylate and hydroxypyruvate reductase	GRHPR	847.111	0.768534	Q4
1014	C9IZQ1	Translocon-associated protein subunit alpha	SSR1	846.122	0.768743	Q4
1015	Q7Z4V5	Hepatoma-derived growth factor-related protein 2	HDGFL2	843.756	0.768952	Q4
1016	P63173	60S ribosomal protein L38	RPL38	843.6	0.769161	Q4
1017	E5RJD8	Tubulin-specific chaperone A	TBCA	842.467	0.769369	Q4
1018	H0Y368	Dolichol-phosphate mannosyltransferase subunit 1	DPM1	840.856	0.769577	Q4
1019	P42167	Lamina-associated polypeptide 2, isoforms beta/gamma	TMPO	837.1	0.769784	Q4
1020	D3DQV9	Eukaryotic translation initiation factor 4 gamma 2 (Fragment)	EIF4G2	836.856	0.769991	Q4
1021	P07996	Thrombospondin-1	THBS1	836.289	0.770198	Q4
1022	P61009	Signal peptidase complex subunit 3	SPCS3	835.767	0.770405	Q4
1023	A0A5F9ZI21	Rho guanine nucleotide exchange factor 2	ARHGEF2	834.822	0.770611	Q4
1024	P61088	Ubiquitin-conjugating enzyme E2 N	UBE2N	834.211	0.770818	Q4
1025	Q9HA77	Probable cysteine--tRNA ligase, mitochondrial	CARS2	830.722	0.771023	Q4
1026	P62714	Serine/threonine-protein phosphatase 2A catalytic subunit beta isoform	PPP2CB	830.211	0.771228	Q4
1027	P68366	Tubulin alpha-4A chain	TUBA4A	828.8	0.771433	Q4
1028	P14324	Farnesyl pyrophosphate synthase	FDPS	828.333	0.771638	Q4
1029	Q8IZ83	Aldehyde dehydrogenase family 16 member A1	ALDH16A1	828.2	0.771843	Q4
1030	O95292	Vesicle-associated membrane protein-associated protein B/C	VAPB	827.944	0.772048	Q4
1031	O60502	Protein O-GlcNAcase	OGA	826.633	0.772253	Q4
1032	P22307	Sterol carrier protein 2	SCP2	824.367	0.772457	Q4
1033	Q92747	Actin-related protein 2/3 complex subunit 1A	ARPC1A	824.322	0.77266	Q4
1034	Q9NQX4	Unconventional myosin-Vc	MYO5C	823.544	0.772864	Q4
1035	Q9BQG0	Myb-binding protein 1A	MYBBP1A	823.289	0.773068	Q4
1036	O95470	Sphingosine-1-phosphate lyase 1	SGPL1	823.244	0.773271	Q4
1037	Q8N5K1	CDGSH iron-sulfur domain-containing protein 2	CISD2	820.733	0.773474	Q4
1038	O43684	Mitotic checkpoint protein BUB3	BUB3	819.133	0.773677	Q4
1039	Q08722	Leukocyte surface antigen CD47	CD47	819.011	0.77388	Q4
1040	P01024	Complement C3	C3	818.211	0.774082	Q4
1041	Q96HY7	2-oxoadipate dehydrogenase complex component E1	DHTKD1	817.667	0.774284	Q4
1042	O43719	HIV Tat-specific factor 1	HTATSF1	816.944	0.774486	Q4
1043	Q04837	Single-stranded DNA-binding protein, mitochondrial	SSBP1	815.056	0.774688	Q4
1044	A0A2R8YDM2	Dynamin-like 120 kDa protein, mitochondrial	OPA1	814	0.774889	Q4
1045	Q00577	Transcriptional activator protein Pur-alpha	PURA	813.911	0.775091	Q4
1046	F8W031	DUF3456 domain-containing protein (Fragment)	#N/A	813.778	0.775292	Q4
1047	Q96A33	PAT complex subunit CCDC47	CCDC47	813.389	0.775493	Q4
1048	Q8TCS8	Polyribonucleotide nucleotidyltransferase 1, mitochondrial	PNPT1	812.911	0.775694	Q4
1049	P50454	Serpin H1	SERPINH1	812.011	0.775895	Q4
1050	P12277	Creatine kinase B-type	CKB	810.6	0.776096	Q4
1051	O00231	26S proteasome non-ATPase regulatory subunit 11	PSMD11	807.867	0.776296	Q4
1052	Q14444	Caprin-1	CAPRIN1	805.522	0.776495	Q4
1053	Q9Y5S2	Serine/threonine-protein kinase MRCK beta	CDC42BPB	804.967	0.776694	Q4
1054	Q9UII2	ATPase inhibitor, mitochondrial	ATP5IF1	804.078	0.776893	Q4
1055	P10599	Thioredoxin	TXN	803.111	0.777092	Q4
1056	A0A8Q3SIS5	Glucose-6-phosphate 1-dehydrogenase	G6PD	802.689	0.77729	Q4
1057	Q9NZ08	Endoplasmic reticulum aminopeptidase 1	ERAP1	801.767	0.777489	Q4
1058	Q8WVM8	Sec1 family domain-containing protein 1	SCFD1	801.133	0.777687	Q4
1059	Q969X5	Endoplasmic reticulum-Golgi intermediate compartment protein 1	ERGIC1	800.544	0.777885	Q4
1060	E7ETB3	Aspartyl aminopeptidase	DNPEP	799.433	0.778082	Q4
1061	A0A669KB53	Signal transducer and activator of transcription	STAT1	797.744	0.77828	Q4
1062	P60981	Destrin	DSTN	796.622	0.778477	Q4
1063	A0A3B3ITW6	Kinesin family member 1A	KIF1A	794.289	0.778673	Q4
1064	Q14019	Coactosin-like protein	COTL1	792.811	0.77887	Q4
1065	Q92692	Nectin-2	NECTIN2	792.122	0.779065	Q4
1066	P35914	Hydroxymethylglutaryl-CoA lyase, mitochondrial	HMGCL	791.478	0.779261	Q4
1067	P45954	Short/branched chain specific acyl-CoA dehydrogenase, mitochondrial	ACADSB	790.633	0.779457	Q4
1068	Q8NCN5	Pyruvate dehydrogenase phosphatase regulatory subunit, mitochondrial	PDPR	790.244	0.779652	Q4
1069	Q13409	Cytoplasmic dynein 1 intermediate chain 2	DYNC1I2	788.033	0.779847	Q4
1070	P25787	Proteasome subunit alpha type-2	PSMA2	787.944	0.780042	Q4
1071	P26583	High mobility group protein B2	HMGB2	786.911	0.780237	Q4
1072	P61970	Nuclear transport factor 2	NUTF2	786.322	0.780431	Q4
1073	Q13148	TAR DNA-binding protein 43	TARDBP	786	0.780626	Q4
1074	A0A7P0Z4P5	Solute carrier family 3 member 2	SLC3A2	785.722	0.78082	Q4
1075	E7EMK3	Flotillin	FLOT2	783.522	0.781014	Q4
1076	P62244	40S ribosomal protein S15a	RPS15A	782.322	0.781208	Q4
1077	Q96C19	EF-hand domain-containing protein D2	EFHD2	782.311	0.781401	Q4
1078	Q03167	Transforming growth factor beta receptor type 3	TGFBR3	781.656	0.781594	Q4
1079	P12236	ADP/ATP translocase 3	SLC25A6	780.356	0.781787	Q4
1080	A0A6Q8PFU3	Platelet-activating factor acetylhydrolase IB subunit alpha	PAFAH1B1	779.956	0.78198	Q4
1081	Q9BZZ5	Apoptosis inhibitor 5	API5	778.889	0.782173	Q4
1082	Q8NBJ4	Golgi membrane protein 1	GOLM1	778.856	0.782366	Q4
1083	P62854	40S ribosomal protein S26	RPS26	778.844	0.782558	Q4
1084	P21281	V-type proton ATPase subunit B, brain isoform	ATP6V1B2	778.767	0.782751	Q4
1085	A0A140T930	HLA class I histocompatibility antigen, C alpha chain	HLA-C	777.178	0.782943	Q4
1086	P61201	COP9 signalosome complex subunit 2	COPS2	776.144	0.783135	Q4
1087	P11498	Pyruvate carboxylase, mitochondrial	PC	776.033	0.783327	Q4
1088	A0A0A0MTR7	Ring finger protein 213	RNF213	773.822	0.783519	Q4
1089	O00515	Ladinin-1	LAD1	773.644	0.78371	Q4
1090	Q15370	Elongin-B	ELOB	772.867	0.783901	Q4
1091	P36269	Glutathione hydrolase 5 proenzyme	GGT5	772.444	0.784092	Q4
1092	O43237	Cytoplasmic dynein 1 light intermediate chain 2	DYNC1LI2	771.467	0.784283	Q4
1093	P61513	60S ribosomal protein L37a	RPL37A	771.344	0.784474	Q4
1094	A0A7I2V5A3	Hepatocyte growth factor-regulated tyrosine kinase substrate	HGS	771.144	0.784665	Q4
1095	P20290	Transcription factor BTF3	BTF3	771.056	0.784855	Q4
1096	Q12797	Aspartyl/asparaginyl beta-hydroxylase	ASPH	770.678	0.785046	Q4
1097	Q5SWX8	Protein odr-4 homolog	ODR4	769.922	0.785237	Q4
1098	P17612	cAMP-dependent protein kinase catalytic subunit alpha	PRKACA	769.778	0.785427	Q4
1099	P53609	Geranylgeranyl transferase type-1 subunit beta	PGGT1B	768.811	0.785617	Q4
1100	P67809	Y-box-binding protein 1	YBX1	767.822	0.785807	Q4
1101	Q9NYL9	Tropomodulin-3	TMOD3	767	0.785997	Q4
1102	O60264	SWI/SNF-related matrix-associated actin-dependent regulator of chromatin subfamily A member 5	SMARCA5	765.911	0.786186	Q4
1103	Q5VWZ2	Lysophospholipase-like protein 1	LYPLAL1	764.656	0.786375	Q4
1104	Q9H3S7	Tyrosine-protein phosphatase non-receptor type 23	PTPN23	763.889	0.786564	Q4
1105	P21283	V-type proton ATPase subunit C 1	ATP6V1C1	763.078	0.786753	Q4
1106	P35573	Glycogen debranching enzyme	AGL	762.678	0.786942	Q4
1107	Q9P016	Thymocyte nuclear protein 1	THYN1	762.356	0.78713	Q4
1108	Q2TB90	Hexokinase HKDC1	HKDC1	762.311	0.787319	Q4
1109	Q4G176	Malonate--CoA ligase ACSF3, mitochondrial	ACSF3	761.378	0.787507	Q4
1110	Q9UNZ2	NSFL1 cofactor p47	NSFL1C	761.233	0.787696	Q4
1111	Q9Y320	Thioredoxin-related transmembrane protein 2	TMX2	760.111	0.787884	Q4
1112	A3KMH1	von Willebrand factor A domain-containing protein 8	VWA8	758.467	0.788071	Q4
1113	P61081	NEDD8-conjugating enzyme Ubc12	UBE2M	754.422	0.788258	Q4
1114	Q16787	Laminin subunit alpha-3	LAMA3	751.644	0.788444	Q4
1115	Q9Y2X3	Nucleolar protein 58	NOP58	750.744	0.78863	Q4
1116	Q8NI60	Atypical kinase COQ8A, mitochondrial	COQ8A	750.344	0.788815	Q4
1117	Q6NUM9	All-trans-retinol 13,14-reductase	RETSAT	749.322	0.789001	Q4
1118	Q04446	1,4-alpha-glucan-branching enzyme	GBE1	748.822	0.789186	Q4
1119	P08574	Cytochrome c1, heme protein, mitochondrial	CYC1	748.178	0.789371	Q4
1120	G3V5M2	Purine nucleoside phosphorylase	PNP	747.289	0.789556	Q4
1121	A5YKK6	CCR4-NOT transcription complex subunit 1	CNOT1	745.811	0.78974	Q4
1122	P14174	Macrophage migration inhibitory factor	MIF	743.756	0.789924	Q4
1123	A0A8Q3WK80	Methionine adenosyltransferase 2 subunit beta	MAT2B	743.278	0.790108	Q4
1124	Q96I24	Far upstream element-binding protein 3	FUBP3	741.989	0.790292	Q4
1125	Q12959	Disks large homolog 1	DLG1	741.144	0.790475	Q4
1126	Q6WKZ4	Rab11 family-interacting protein 1	RAB11FIP1	739.633	0.790658	Q4
1127	O96000	NADH dehydrogenase [ubiquinone] 1 beta subcomplex subunit 10	NDUFB10	739.267	0.790841	Q4
1128	Q9UGI8	Testin	TES	739.256	0.791024	Q4
1129	P17858	ATP-dependent 6-phosphofructokinase, liver type	PFKL	738.922	0.791207	Q4
1130	Q5JTH9	RRP12-like protein	RRP12	738.111	0.791389	Q4
1131	P60468	Protein transport protein Sec61 subunit beta	SEC61B	736.811	0.791571	Q4
1132	Q08380	Galectin-3-binding protein	LGALS3BP	730.4	0.791752	Q4
1133	E9PAV3	Nascent polypeptide-associated complex subunit alpha, muscle-specific form	NACA	730	0.791933	Q4
1134	Q14677	Clathrin interactor 1	CLINT1	729.956	0.792113	Q4
1135	P25685	DnaJ homolog subfamily B member 1	DNAJB1	729.6	0.792294	Q4
1136	O94776	Metastasis-associated protein MTA2	MTA2	725.733	0.792473	Q4
1137	Q9H553	Alpha-1,3/1,6-mannosyltransferase ALG2	ALG2	724.122	0.792652	Q4
1138	Q9NVS9	Pyridoxine-5'-phosphate oxidase	PNPO	723.611	0.792831	Q4
1139	P17980	26S proteasome regulatory subunit 6A	PSMC3	723.422	0.79301	Q4
1140	Q96AQ6	Pre-B-cell leukemia transcription factor-interacting protein 1	PBXIP1	723.378	0.793189	Q4
1141	O00410	Importin-5	IPO5	723.222	0.793368	Q4
1142	P49458	Signal recognition particle 9 kDa protein	SRP9	721.833	0.793547	Q4
1143	Q99442	Translocation protein SEC62	SEC62	721.4	0.793725	Q4
1144	O00264	Membrane-associated progesterone receptor component 1	PGRMC1	720.422	0.793903	Q4
1145	A0A2R8Y3M4	SPG7 matrix AAA peptidase subunit, paraplegin	SPG7	719.444	0.794081	Q4
1146	M0QWZ7	serine--tRNA ligase	SARS2	718.733	0.794259	Q4
1147	P17252	Protein kinase C alpha type	PRKCA	717.533	0.794437	Q4
1148	O00232	26S proteasome non-ATPase regulatory subunit 12	PSMD12	716.744	0.794614	Q4
1149	Q96RQ3	Methylcrotonoyl-CoA carboxylase subunit alpha, mitochondrial	MCCC1	714.622	0.794791	Q4
1150	P56381	ATP synthase subunit epsilon, mitochondrial	ATP5F1E	713.156	0.794967	Q4
1151	Q5STZ8	ATP binding cassette subfamily F member 1	ABCF1	712.767	0.795143	Q4
1152	Q7Z7H5	Transmembrane emp24 domain-containing protein 4	TMED4	712.733	0.79532	Q4
1153	P62266	40S ribosomal protein S23	RPS23	712.5	0.795496	Q4
1154	P08621	U1 small nuclear ribonucleoprotein 70 kDa	SNRNP70	712.467	0.795672	Q4
1155	Q9NP61	ADP-ribosylation factor GTPase-activating protein 3	ARFGAP3	711.989	0.795848	Q4
1156	O60869	Endothelial differentiation-related factor 1	EDF1	710.7	0.796024	Q4
1157	Q15493	Regucalcin	RGN	710.322	0.7962	Q4
1158	P29590	Protein PML	PML	709.944	0.796376	Q4
1159	A0A5F9UY30	Trans-golgi network protein 2	TGOLN2	709.833	0.796551	Q4
1160	P50135	Histamine N-methyltransferase	HNMT	709.667	0.796727	Q4
1161	P62136	Serine/threonine-protein phosphatase PP1-alpha catalytic subunit	PPP1CA	708.289	0.796902	Q4
1162	O00764	Pyridoxal kinase	PDXK	707.367	0.797077	Q4
1163	P60903	Protein S100-A10	S100A10	707.322	0.797252	Q4
1164	Q9UJZ1	Stomatin-like protein 2, mitochondrial	STOML2	706.6	0.797427	Q4
1165	A0A494C0R8	Clustered mitochondria protein homolog	CLUH	705.556	0.797601	Q4
1166	Q15459	Splicing factor 3A subunit 1	SF3A1	705.467	0.797776	Q4
1167	Q99536	Synaptic vesicle membrane protein VAT-1 homolog	VAT1	705.322	0.79795	Q4
1168	Q99584	Protein S100-A13	S100A13	704.067	0.798124	Q4
1169	P40121	Macrophage-capping protein	CAPG	703.944	0.798299	Q4
1170	Q53GQ0	Very-long-chain 3-oxoacyl-CoA reductase	HSD17B12	703	0.798472	Q4
1171	Q3LXA3	Triokinase/FMN cyclase	TKFC	702.656	0.798646	Q4
1172	P55735	Protein SEC13 homolog	SEC13	702.311	0.79882	Q4
1173	O43396	Thioredoxin-like protein 1	TXNL1	701.878	0.798994	Q4
1174	Q8NI27	THO complex subunit 2	THOC2	701.722	0.799167	Q4
1175	Q8N8S7	Protein enabled homolog	ENAH	701.3	0.799341	Q4
1176	Q14166	Tubulin--tyrosine ligase-like protein 12	TTLL12	700.533	0.799514	Q4
1177	P30837	Aldehyde dehydrogenase X, mitochondrial	ALDH1B1	698.911	0.799687	Q4
1178	Q9Y673	Dolichyl-phosphate beta-glucosyltransferase	ALG5	698.589	0.79986	Q4
1179	A0A0B4J2D5	Putative glutamine amidotransferase-like class 1 domain-containing protein 3B, mitochondrial	GATD3B	698.533	0.800032	Q4
1180	A0A3B3ISG5	Insulin degrading enzyme	IDE	698.344	0.800205	Q4
1181	P55263	Adenosine kinase	ADK	697.9	0.800378	Q4
1182	P46734	Dual specificity mitogen-activated protein kinase kinase 3	MAP2K3	697.089	0.80055	Q4
1183	A0A804HJ86	Ubiquitin-like modifier-activating enzyme 5	UBA5	696.911	0.800723	Q4
1184	P19971	Thymidine phosphorylase	TYMP	696.6	0.800895	Q4
1185	Q12904	Aminoacyl tRNA synthase complex-interacting multifunctional protein 1	AIMP1	696.111	0.801067	Q4
1186	Q9Y3A6	Transmembrane emp24 domain-containing protein 5	TMED5	694.844	0.801239	Q4
1187	Q9BU23	Lipase maturation factor 2	LMF2	694.7	0.801411	Q4
1188	A0A8J9BZL8	Golgin A2	GOLGA2	694.6	0.801583	Q4
1189	Q86XE5	4-hydroxy-2-oxoglutarate aldolase, mitochondrial	HOGA1	694.544	0.801755	Q4
1190	O75475	PC4 and SFRS1-interacting protein	PSIP1	694.5	0.801926	Q4
1191	F8VXC8	SWI/SNF related, matrix associated, actin dependent regulator of chromatin subfamily c member 2	SMARCC2	691.433	0.802097	Q4
1192	P35749	Myosin-11	MYH11	690.267	0.802268	Q4
1193	Q14112	Nidogen-2	NID2	689.989	0.802439	Q4
1194	Q9Y512	Sorting and assembly machinery component 50 homolog	SAMM50	688.944	0.802609	Q4
1195	A0A0C4DGG9	DNA helicase	CHD4	687.189	0.802779	Q4
1196	O94903	Pyridoxal phosphate homeostasis protein	PLPBP	687.144	0.802949	Q4
1197	Q9UJ70	N-acetyl-D-glucosamine kinase	NAGK	686.556	0.803119	Q4
1198	Q8NCW5	NAD(P)H-hydrate epimerase	NAXE	686.3	0.803289	Q4
1199	Q13561	Dynactin subunit 2	DCTN2	686.222	0.803459	Q4
1200	Q15717	ELAV-like protein 1	ELAVL1	686.056	0.803628	Q4
1201	Q15102	Platelet-activating factor acetylhydrolase IB subunit alpha1	PAFAH1B3	685.311	0.803798	Q4
1202	Q9UKG1	DCC-interacting protein 13-alpha	APPL1	685.044	0.803967	Q4
1203	Q14258	E3 ubiquitin/ISG15 ligase TRIM25	TRIM25	684.778	0.804137	Q4
1204	A0A494C165	Peptidase D	PEPD	683.611	0.804306	Q4
1205	P00167	Cytochrome b5	CYB5A	683.089	0.804475	Q4
1206	P17480	Nucleolar transcription factor 1	UBTF	681.767	0.804643	Q4
1207	P48739	Phosphatidylinositol transfer protein beta isoform	PITPNB	679.844	0.804812	Q4
1208	Q9NR31	GTP-binding protein SAR1a	SAR1A	679.678	0.80498	Q4
1209	Q9BVQ7	Ribosome biogenesis protein SPATA5L1	SPATA5L1	679.478	0.805148	Q4
1210	K7EJ20	Glutathione peroxidase	GPX4	678.244	0.805316	Q4
1211	Q10713	Mitochondrial-processing peptidase subunit alpha	PMPCA	677.878	0.805483	Q4
1212	Q15020	Squamous cell carcinoma antigen recognized by T-cells 3	SART3	677.067	0.805651	Q4
1213	P12004	Proliferating cell nuclear antigen	PCNA	677.022	0.805818	Q4
1214	Q96FW1	Ubiquitin thioesterase OTUB1	OTUB1	676.511	0.805986	Q4
1215	Q08J23	RNA cytosine C(5)-methyltransferase NSUN2	NSUN2	675.589	0.806153	Q4
1216	E7EPT4	NADH dehydrogenase [ubiquinone] flavoprotein 2, mitochondrial	NDUFV2	675.478	0.80632	Q4
1217	P45973	Chromobox protein homolog 5	CBX5	674.067	0.806487	Q4
1218	Q01469	Fatty acid-binding protein 5	FABP5	674.022	0.806653	Q4
1219	P27487	Dipeptidyl peptidase 4	DPP4	673.7	0.80682	Q4
1220	P16144	Integrin beta-4	ITGB4	672.7	0.806986	Q4
1221	P15121	Aldo-keto reductase family 1 member B1	AKR1B1	672.4	0.807153	Q4
1222	G3V3D1	NPC intracellular cholesterol transporter 2 (Fragment)	NPC2	672.311	0.807319	Q4
1223	Q9NX40	OCIA domain-containing protein 1	OCIAD1	671.356	0.807485	Q4
1224	Q86TM6	E3 ubiquitin-protein ligase synoviolin	SYVN1	671.344	0.807651	Q4
1225	Q8TEM1	Nuclear pore membrane glycoprotein 210	NUP210	671.178	0.807817	Q4
1226	Q6P1M3	LLGL scribble cell polarity complex component 2	LLGL2	671.1	0.807983	Q4
1227	Q15691	Microtubule-associated protein RP/EB family member 1	MAPRE1	670.944	0.808149	Q4
1228	P26196	Probable ATP-dependent RNA helicase DDX6	DDX6	670.689	0.808315	Q4
1229	P61457	Pterin-4-alpha-carbinolamine dehydratase	PCBD1	669.356	0.808481	Q4
1230	K7N7A8	Ubiquitin carboxyl-terminal hydrolase MINDY (Fragment)	#N/A	668.422	0.808646	Q4
1231	Q96PC5	Melanoma inhibitory activity protein 2	MIA2	668.133	0.808811	Q4
1232	Q9BZF9	Uveal autoantigen with coiled-coil domains and ankyrin repeats	UACA	667.978	0.808977	Q4
1233	A0A669KBG8	Golgi brefeldin A resistant guanine nucleotide exchange factor 1	GBF1	667.767	0.809142	Q4
1234	P19623	Spermidine synthase	SRM	666.956	0.809307	Q4
1235	P21291	Cysteine and glycine-rich protein 1	CSRP1	666.389	0.809472	Q4
1236	P46783	40S ribosomal protein S10	RPS10	665.867	0.809636	Q4
1237	Q9UHR4	Brain-specific angiogenesis inhibitor 1-associated protein 2-like protein 1	BAIAP2L1	665.733	0.809801	Q4
1238	Q12792	Twinfilin-1	TWF1	664.956	0.809966	Q4
1239	P22748	Carbonic anhydrase 4	CA4	664.9	0.81013	Q4
1240	Q9Y315	Deoxyribose-phosphate aldolase	DERA	664.344	0.810294	Q4
1241	A1L0T0	2-hydroxyacyl-CoA lyase 2	ILVBL	661.3	0.810458	Q4
1242	O43324	Eukaryotic translation elongation factor 1 epsilon-1	EEF1E1	661.244	0.810622	Q4
1243	E9PGZ1	Caldesmon 1	CALD1	660.311	0.810785	Q4
1244	Q9NVH1	DnaJ homolog subfamily C member 11	DNAJC11	659.944	0.810948	Q4
1245	A0A0B4J2C3	Tumor protein, translationally-controlled 1	TPT1	659.333	0.811111	Q4
1246	A0A8I5KZB3	RAB3 GTPase activating non-catalytic protein subunit 2	RAB3GAP2	659.111	0.811274	Q4
1247	Q02818	Nucleobindin-1	NUCB1	658.211	0.811437	Q4
1248	Q9H299	SH3 domain-binding glutamic acid-rich-like protein 3	SH3BGRL3	657.8	0.8116	Q4
1249	O15031	Plexin-B2	PLXNB2	657.589	0.811762	Q4
1250	Q96HS1	Serine/threonine-protein phosphatase PGAM5, mitochondrial	PGAM5	656.578	0.811925	Q4
1251	O95994	Anterior gradient protein 2 homolog	AGR2	655.933	0.812087	Q4
1252	A0A8V8TMS3	Pleckstrin homology domain containing A7	PLEKHA7	655.278	0.812249	Q4
1253	Q93034	Cullin-5	CUL5	655.133	0.812411	Q4
1254	Q9H9B4	Sideroflexin-1	SFXN1	654.444	0.812573	Q4
1255	P68036	Ubiquitin-conjugating enzyme E2 L3	UBE2L3	654.122	0.812735	Q4
1256	Q8WZA9	Immunity-related GTPase family Q protein	IRGQ	652.956	0.812897	Q4
1257	P22760	Arylacetamide deacetylase	AADAC	652.711	0.813058	Q4
1258	O00267	Transcription elongation factor SPT5	SUPT5H	652.111	0.813219	Q4
1259	Q9BRX8	Peroxiredoxin-like 2A	PRXL2A	651.811	0.813381	Q4
1260	Q9H8Y8	Golgi reassembly-stacking protein 2	GORASP2	650.644	0.813542	Q4
1261	Q9UBT2	SUMO-activating enzyme subunit 2	UBA2	650.6	0.813702	Q4
1262	Q9H7Z7	Prostaglandin E synthase 2	PTGES2	650.456	0.813863	Q4
1263	J3KSW8	Myosin phosphatase Rho interacting protein (Fragment)	MPRIP	649.833	0.814024	Q4
1264	P17931	Galectin-3	LGALS3	647.3	0.814184	Q4
1265	P61803	Dolichyl-diphosphooligosaccharide--protein glycosyltransferase subunit DAD1	DAD1	646.656	0.814344	Q4
1266	O95433	Activator of 90 kDa heat shock protein ATPase homolog 1	AHSA1	646.1	0.814504	Q4
1267	P21964	Catechol O-methyltransferase	COMT	645.4	0.814664	Q4
1268	A8K070	G protein pathway suppressor 1	GPS1	643.822	0.814823	Q4
1269	A0A8V8TQI8	OS9 endoplasmic reticulum lectin	OS9	643.811	0.814982	Q4
1270	O14745	Na(+)/H(+) exchange regulatory cofactor NHE-RF1	NHERF1	642.9	0.815141	Q4
1271	O75937	DnaJ homolog subfamily C member 8	DNAJC8	642.511	0.8153	Q4
1272	Q9Y5K8	V-type proton ATPase subunit D	ATP6V1D	642.378	0.815459	Q4
1273	Q15404	Ras suppressor protein 1	RSU1	642.156	0.815618	Q4
1274	Q7Z478	ATP-dependent RNA helicase DHX29	DHX29	641.956	0.815777	Q4
1275	F5GXT1	Tetraspanin	CD9	641.356	0.815935	Q4
1276	A0A8V8TQW4	AP-3 complex subunit delta	AP3D1	641.256	0.816094	Q4
1277	Q96DC8	Enoyl-CoA hydratase domain-containing protein 3, mitochondrial	ECHDC3	640.967	0.816253	Q4
1278	P63167	Dynein light chain 1, cytoplasmic	DYNLL1	640.7	0.816411	Q4
1279	A0A8V8TM71	tRNA nucleotidyl transferase 1	TRNT1	640.178	0.816569	Q4
1280	Q99598	Translin-associated protein X	TSNAX	639.567	0.816728	Q4
1281	O43809	Cleavage and polyadenylation specificity factor subunit 5	NUDT21	638.256	0.816886	Q4
1282	P99999	Cytochrome c	CYCS	636.667	0.817043	Q4
1283	P51570	Galactokinase	GALK1	636.2	0.8172	Q4
1284	O75821	Eukaryotic translation initiation factor 3 subunit G	EIF3G	636.1	0.817358	Q4
1285	H7C4M0	Filamin A interacting protein 1 like	FILIP1L	635.878	0.817515	Q4
1286	O75368	Adapter SH3BGRL	SH3BGRL	634.456	0.817672	Q4
1287	F8VVA7	Coatomer subunit zeta	COPZ1	634.089	0.817829	Q4
1288	Q9Y5K6	CD2-associated protein	CD2AP	632.6	0.817985	Q4
1289	H3BND4	Pyridoxal dependent decarboxylase domain containing 1	PDXDC1	631.167	0.818142	Q4
1290	Q92947	Glutaryl-CoA dehydrogenase, mitochondrial	GCDH	630.711	0.818298	Q4
1291	Q9Y2Q3	Glutathione S-transferase kappa 1	GSTK1	629.244	0.818453	Q4
1292	Q99805	Transmembrane 9 superfamily member 2	TM9SF2	628.789	0.818609	Q4
1293	Q14739	Delta(14)-sterol reductase LBR	LBR	628.711	0.818764	Q4
1294	Q96DZ1	Endoplasmic reticulum lectin 1	ERLEC1	625.311	0.818919	Q4
1295	P23368	NAD-dependent malic enzyme, mitochondrial	ME2	624.378	0.819073	Q4
1296	P54578	Ubiquitin carboxyl-terminal hydrolase 14	USP14	624.022	0.819228	Q4
1297	Q96A65	Exocyst complex component 4	EXOC4	623.511	0.819382	Q4
1298	Q9Y6N6	Laminin subunit gamma-3	LAMC3	621.589	0.819536	Q4
1299	P36543	V-type proton ATPase subunit E 1	ATP6V1E1	621.189	0.819689	Q4
1300	Q15293	Reticulocalbin-1	RCN1	620.667	0.819843	Q4
1301	O15371	Eukaryotic translation initiation factor 3 subunit D	EIF3D	620.044	0.819996	Q4
1302	Q13825	Methylglutaconyl-CoA hydratase, mitochondrial	AUH	619.933	0.82015	Q4
1303	Q14232	Translation initiation factor eIF-2B subunit alpha	EIF2B1	619.811	0.820303	Q4
1304	O60271	C-Jun-amino-terminal kinase-interacting protein 4	SPAG9	619.789	0.820456	Q4
1305	Q9NUQ8	ATP-binding cassette sub-family F member 3	ABCF3	618.667	0.820609	Q4
1306	O43278	Kunitz-type protease inhibitor 1	SPINT1	618.633	0.820762	Q4
1307	Q16576	Histone-binding protein RBBP7	RBBP7	618.378	0.820915	Q4
1308	Q96BW5	Phosphotriesterase-related protein	PTER	616.467	0.821068	Q4
1309	E9PNP3	Mth938 domain-containing protein	AAMDC	615.767	0.82122	Q4
1310	A0A0G2JLB3	Glucosylceramidase	GBA1	615.578	0.821373	Q4
1311	A0A2R8YEK3	Calcium/calmodulin dependent serine protein kinase	CASK	615.2	0.821525	Q4
1312	Q9UK45	U6 snRNA-associated Sm-like protein LSm7	LSM7	613.933	0.821677	Q4
1313	Q9BRG1	Vacuolar protein-sorting-associated protein 25	VPS25	613.156	0.821828	Q4
1314	P29992	Guanine nucleotide-binding protein subunit alpha-11	GNA11	612.856	0.82198	Q4
1315	Q9HB71	Calcyclin-binding protein	CACYBP	612.2	0.822131	Q4
1316	Q5T5P2	Sickle tail protein homolog	KIAA1217	611.833	0.822283	Q4
1317	P54868	Hydroxymethylglutaryl-CoA synthase, mitochondrial	HMGCS2	611.322	0.822434	Q4
1318	J3KQJ1	Sulfatase modifying factor 2	SUMF2	610.8	0.822585	Q4
1319	E9PHZ5	Cathepsin B	CTSB	610.411	0.822736	Q4
1320	P28070	Proteasome subunit beta type-4	PSMB4	609.344	0.822887	Q4
1321	Q9ULG6	Cell cycle progression protein 1	CCPG1	609.144	0.823037	Q4
1322	Q6YP21	Kynurenine--oxoglutarate transaminase 3	KYAT3	609.044	0.823188	Q4
1323	Q14244	Ensconsin	MAP7	609	0.823339	Q4
1324	P20340	Ras-related protein Rab-6A	RAB6A	608.933	0.823489	Q4
1325	Q96GQ5	RUS family member 1	RUSF1	608.6	0.82364	Q4
1326	Q15738	Sterol-4-alpha-carboxylate 3-dehydrogenase, decarboxylating	NSDHL	606.567	0.82379	Q4
1327	Q15629	Translocating chain-associated membrane protein 1	TRAM1	606.244	0.82394	Q4
1328	Q9NVP1	ATP-dependent RNA helicase DDX18	DDX18	604.478	0.824089	Q4
1329	A0A087WZN1	Isocitrate dehydrogenase [NAD] subunit, mitochondrial	IDH3B	604.289	0.824239	Q4
1330	Q13492	Phosphatidylinositol-binding clathrin assembly protein	PICALM	604.289	0.824388	Q4
1331	Q92599	Septin-8	SEPTIN8	602.744	0.824538	Q4
1332	Q13425	Beta-2-syntrophin	SNTB2	602.244	0.824687	Q4
1333	Q9NUQ7	Ufm1-specific protease 2	UFSP2	600.867	0.824835	Q4
1334	Q9P032	NADH dehydrogenase [ubiquinone] 1 alpha subcomplex assembly factor 4	NDUFAF4	600.411	0.824984	Q4
1335	Q13618	Cullin-3	CUL3	599.756	0.825132	Q4
1336	Q96KR1	Zinc finger RNA-binding protein	ZFR	599.556	0.82528	Q4
1337	P04080	Cystatin-B	CSTB	598.6	0.825428	Q4
1338	D6RBZ0	Heterogeneous nuclear ribonucleoprotein A/B	HNRNPAB	597.711	0.825576	Q4
1339	Q9NXG2	THUMP domain-containing protein 1	THUMPD1	596.433	0.825724	Q4
1340	P31323	cAMP-dependent protein kinase type II-beta regulatory subunit	PRKAR2B	596.389	0.825871	Q4
1341	Q6P587	Acylpyruvase FAHD1, mitochondrial	FAHD1	596.044	0.826019	Q4
1342	O15027	Protein transport protein Sec16A	SEC16A	595.956	0.826166	Q4
1343	Q8IWJ2	GRIP and coiled-coil domain-containing protein 2	GCC2	594.8	0.826313	Q4
1344	Q00653	Nuclear factor NF-kappa-B p100 subunit	NFKB2	593.9	0.82646	Q4
1345	P52907	F-actin-capping protein subunit alpha-1	CAPZA1	592.756	0.826607	Q4
1346	Q99459	Cell division cycle 5-like protein	CDC5L	592.3	0.826753	Q4
1347	P22570	NADPH:adrenodoxin oxidoreductase, mitochondrial	FDXR	592.3	0.8269	Q4
1348	O00330	Pyruvate dehydrogenase protein X component, mitochondrial	PDHX	592.167	0.827046	Q4
1349	O00479	High mobility group nucleosome-binding domain-containing protein 4	HMGN4	590.578	0.827193	Q4
1350	P48449	Lanosterol synthase	LSS	589.322	0.827338	Q4
1351	P57088	Transmembrane protein 33	TMEM33	589.156	0.827484	Q4
1352	P42025	Beta-centractin	ACTR1B	589.1	0.82763	Q4
1353	A0A0A0MTH3	Integrin-linked protein kinase	ILK	587.467	0.827775	Q4
1354	P49916	DNA ligase 3	LIG3	587.356	0.82792	Q4
1355	O95486	Protein transport protein Sec24A	SEC24A	587.344	0.828066	Q4
1356	Q709C8	Intermembrane lipid transfer protein VPS13C	VPS13C	586.578	0.828211	Q4
1357	Q16706	Alpha-mannosidase 2	MAN2A1	586.289	0.828356	Q4
1358	P42285	Exosome RNA helicase MTR4	MTREX	585.044	0.828501	Q4
1359	P37108	Signal recognition particle 14 kDa protein	SRP14	584.511	0.828645	Q4
1360	Q13547	Histone deacetylase 1	HDAC1	584.033	0.82879	Q4
1361	Q01415	N-acetylgalactosamine kinase	GALK2	582.756	0.828934	Q4
1362	O75694	Nuclear pore complex protein Nup155	NUP155	581.711	0.829078	Q4
1363	Q14435	Polypeptide N-acetylgalactosaminyltransferase 3	GALNT3	581.289	0.829221	Q4
1364	O60704	Protein-tyrosine sulfotransferase 2	TPST2	580.722	0.829365	Q4
1365	A0A3B3ITW3	ATP binding cassette subfamily D member 3	ABCD3	579.789	0.829509	Q4
1366	Q6P4E1	Protein GOLM2	GOLM2	579.3	0.829652	Q4
1367	Q9H4A3	Serine/threonine-protein kinase WNK1	WNK1	578.722	0.829795	Q4
1368	Q9NVJ2	ADP-ribosylation factor-like protein 8B	ARL8B	578.333	0.829938	Q4
1369	O75915	PRA1 family protein 3	ARL6IP5	577.678	0.830081	Q4
1370	O95202	Mitochondrial proton/calcium exchanger protein	LETM1	577.144	0.830224	Q4
1371	Q96AC1	Fermitin family homolog 2	FERMT2	576.5	0.830366	Q4
1372	P04424	Argininosuccinate lyase	ASL	575.789	0.830509	Q4
1373	P00995	Serine protease inhibitor Kazal-type 1	SPINK1	575.456	0.830651	Q4
1374	Q16543	Hsp90 co-chaperone Cdc37	CDC37	574.944	0.830793	Q4
1375	Q32MZ4	Leucine-rich repeat flightless-interacting protein 1	LRRFIP1	573.378	0.830935	Q4
1376	Q9Y399	28S ribosomal protein S2, mitochondrial	MRPS2	573.356	0.831077	Q4
1377	O95182	NADH dehydrogenase [ubiquinone] 1 alpha subcomplex subunit 7	NDUFA7	573.044	0.831219	Q4
1378	P11279	Lysosome-associated membrane glycoprotein 1	LAMP1	572.744	0.83136	Q4
1379	Q14749	Glycine N-methyltransferase	GNMT	572.444	0.831502	Q4
1380	O95747	Serine/threonine-protein kinase OSR1	OXSR1	571.944	0.831644	Q4
1381	Q9BX68	Adenosine 5'-monophosphoramidase HINT2	HINT2	571.844	0.831785	Q4
1382	H7C2N1	Prothymosin alpha (Fragment)	PTMA	570.733	0.831926	Q4
1383	A0A804CD06	Serine/threonine-protein phosphatase 2A activator	PTPA	570.222	0.832067	Q4
1384	P23141	Liver carboxylesterase 1	CES1	568.567	0.832208	Q4
1385	Q8N392	Rho GTPase-activating protein 18	ARHGAP18	567.6	0.832348	Q4
1386	Q08945	FACT complex subunit SSRP1	SSRP1	567.022	0.832489	Q4
1387	Q96IJ6	Mannose-1-phosphate guanyltransferase alpha	GMPPA	566.444	0.832629	Q4
1388	Q14008	Cytoskeleton-associated protein 5	CKAP5	564.811	0.832768	Q4
1389	P08263	Glutathione S-transferase A1	GSTA1	563.156	0.832908	Q4
1390	P07437	Tubulin beta chain	TUBB	563.033	0.833047	Q4
1391	O15145	Actin-related protein 2/3 complex subunit 3	ARPC3	561.744	0.833186	Q4
1392	Q08170	Serine/arginine-rich splicing factor 4	SRSF4	561.478	0.833325	Q4
1393	A0A7P0Z472	Adenylosuccinate lyase	ADSL	561.244	0.833464	Q4
1394	Q96N67	Dedicator of cytokinesis protein 7	DOCK7	561.078	0.833603	Q4
1395	Q13151	Heterogeneous nuclear ribonucleoprotein A0	HNRNPA0	560.811	0.833741	Q4
1396	A0A7P0T8N8	Transcription elongation regulator 1	TCERG1	560.756	0.83388	Q4
1397	Q15006	ER membrane protein complex subunit 2	EMC2	559.556	0.834018	Q4
1398	P27708	CAD protein	CAD	559.467	0.834157	Q4
1399	Q8NBQ5	Estradiol 17-beta-dehydrogenase 11	HSD17B11	559.1	0.834295	Q4
1400	A0A0A0MQU4	Selenocysteine lyase	SCLY	557.078	0.834433	Q4
1401	Q5JTZ9	Alanine--tRNA ligase, mitochondrial	AARS2	556.889	0.834571	Q4
1402	Q9BW30	Tubulin polymerization-promoting protein family member 3	TPPP3	556.756	0.834708	Q4
1403	O75223	Gamma-glutamylcyclotransferase	GGCT	556.378	0.834846	Q4
1404	P06870	Kallikrein-1	KLK1	556.222	0.834984	Q4
1405	O75340	Programmed cell death protein 6	PDCD6	555.011	0.835121	Q4
1406	A0A1B0GTU4	Paxillin	PXN	554.678	0.835258	Q4
1407	Q9ULC4	Malignant T-cell-amplified sequence 1	MCTS1	554.622	0.835395	Q4
1408	Q08AF3	Schlafen family member 5	SLFN5	554.2	0.835532	Q4
1409	Q92688	Acidic leucine-rich nuclear phosphoprotein 32 family member B	ANP32B	553.567	0.835669	Q4
1410	H0Y5L2	Ethylmalonyl-CoA decarboxylase 1	ECHDC1	553.189	0.835806	Q4
1411	Q14651	Plastin-1	PLS1	552.933	0.835943	Q4
1412	Q00266	S-adenosylmethionine synthase isoform type-1	MAT1A	552.811	0.83608	Q4
1413	P40222	Alpha-taxilin	TXLNA	551.556	0.836216	Q4
1414	Q9Y371	Endophilin-B1	SH3GLB1	551.544	0.836353	Q4
1415	Q15424	Scaffold attachment factor B1	SAFB	550.633	0.836489	Q4
1416	O43760	Synaptogyrin-2	SYNGR2	550.389	0.836625	Q4
1417	P21810	Biglycan	BGN	550.322	0.836761	Q4
1418	Q9NZW5	Protein PALS2	PALS2	549.589	0.836897	Q4
1419	P18084	Integrin beta-5	ITGB5	549.5	0.837033	Q4
1420	Q16658	Fascin	FSCN1	549.333	0.837169	Q4
1421	P27694	Replication protein A 70 kDa DNA-binding subunit	RPA1	547.856	0.837304	Q4
1422	O75608	Acyl-protein thioesterase 1	LYPLA1	547.311	0.83744	Q4
1423	Q00169	Phosphatidylinositol transfer protein alpha isoform	PITPNA	546.067	0.837575	Q4
1424	P46199	Translation initiation factor IF-2, mitochondrial	MTIF2	544.622	0.83771	Q4
1425	Q96PE7	Methylmalonyl-CoA epimerase, mitochondrial	MCEE	543.844	0.837844	Q4
1426	Q6Y7W6	GRB10-interacting GYF protein 2	GIGYF2	543.633	0.837979	Q4
1427	H0YI37	ATP synthase F1 subunit beta (Fragment)	ATP5F1B	543.467	0.838113	Q4
1428	Q9P0J0	NADH dehydrogenase [ubiquinone] 1 alpha subcomplex subunit 13	NDUFA13	542.578	0.838247	Q4
1429	O00151	PDZ and LIM domain protein 1	PDLIM1	541.778	0.838381	Q4
1430	Q5T8P6	RNA-binding protein 26	RBM26	541.656	0.838515	Q4
1431	O75150	E3 ubiquitin-protein ligase BRE1B	RNF40	540.3	0.838649	Q4
1432	Q9UKK3	Protein mono-ADP-ribosyltransferase PARP4	PARP4	540.267	0.838783	Q4
1433	Q9UFN0	Protein NipSnap homolog 3A	NIPSNAP3A	540.189	0.838916	Q4
1434	Q9P265	Disco-interacting protein 2 homolog B	DIP2B	539.878	0.83905	Q4
1435	Q7Z3D6	D-glutamate cyclase, mitochondrial	DGLUCY	538.733	0.839183	Q4
1436	Q7Z2K6	Endoplasmic reticulum metallopeptidase 1	ERMP1	537.633	0.839316	Q4
1437	Q9Y3F4	Serine-threonine kinase receptor-associated protein	STRAP	537.133	0.839449	Q4
1438	Q9ULV4	Coronin-1C	CORO1C	535.789	0.839581	Q4
1439	Q9NNW7	Thioredoxin reductase 2, mitochondrial	TXNRD2	535.233	0.839714	Q4
1440	C9JBG5	SID1 transmembrane family member 2	SIDT2	535.111	0.839846	Q4
1441	Q9P0V3	SH3 domain-binding protein 4	SH3BP4	534.878	0.839979	Q4
1442	Q8N3C0	Activating signal cointegrator 1 complex subunit 3	ASCC3	534.733	0.840111	Q4
1443	Q12849	G-rich sequence factor 1	GRSF1	532.689	0.840243	Q4
1444	O43852	Calumenin	CALU	532.178	0.840374	Q4
1445	Q8IYJ3	Synaptotagmin-like protein 1	SYTL1	531.7	0.840506	Q4
1446	Q6UW68	Transmembrane protein 205	TMEM205	531.689	0.840637	Q4
1447	A0A1B0GTW6	Erythrocyte membrane protein band 4.1 like 1	EPB41L1	531.622	0.840769	Q4
1448	A0A8Q3WKI3	LIM and senescent cell antigen-like-containing domain protein	LIMS1	531.111	0.8409	Q4
1449	P50552	Vasodilator-stimulated phosphoprotein	VASP	531.056	0.841032	Q4
1450	P35611	Alpha-adducin	ADD1	530.533	0.841163	Q4
1451	Q8TAT6	Nuclear protein localization protein 4 homolog	NPLOC4	530.367	0.841294	Q4
1452	Q8NF91	Nesprin-1	SYNE1	530.178	0.841425	Q4
1453	Q9BSH5	Haloacid dehalogenase-like hydrolase domain-containing protein 3	HDHD3	530.144	0.841556	Q4
1454	Q9UNS2	COP9 signalosome complex subunit 3	COPS3	529.844	0.841687	Q4
1455	P49756	RNA-binding protein 25	RBM25	529.633	0.841818	Q4
1456	Q9H0A0	RNA cytidine acetyltransferase	NAT10	529.033	0.841949	Q4
1457	Q66K74	Microtubule-associated protein 1S	MAP1S	528.211	0.84208	Q4
1458	P52888	Thimet oligopeptidase	THOP1	527.867	0.842211	Q4
1459	Q8IV36	Protein HID1	HID1	527.833	0.842341	Q4
1460	P78310	Coxsackievirus and adenovirus receptor	CXADR	527.811	0.842472	Q4
1461	Q14118	Dystroglycan 1	DAG1	527.789	0.842602	Q4
1462	A0A804HJY5	Tubulin-specific chaperone D	TBCD	527.5	0.842733	Q4
1463	Q9BV20	Methylthioribose-1-phosphate isomerase	MRI1	527.444	0.842863	Q4
1464	Q96T51	RUN and FYVE domain-containing protein 1	RUFY1	527.433	0.842994	Q4
1465	Q9H0B6	Kinesin light chain 2	KLC2	526.578	0.843124	Q4
1466	A0A024R571	EH domain containing 1	EHD1	525.411	0.843254	Q4
1467	O14737	Programmed cell death protein 5	PDCD5	524.878	0.843384	Q4
1468	Q9NY12	H/ACA ribonucleoprotein complex subunit 1	GAR1	524.467	0.843513	Q4
1469	Q9BWH2	FUN14 domain-containing protein 2	FUNDC2	524.344	0.843643	Q4
1470	Q8NFU3	Thiosulfate:glutathione sulfurtransferase	TSTD1	524.267	0.843773	Q4
1471	Q13190	Syntaxin-5	STX5	522.578	0.843902	Q4
1472	Q9BPX5	Actin-related protein 2/3 complex subunit 5-like protein	ARPC5L	521.089	0.844031	Q4
1473	Q13185	Chromobox protein homolog 3	CBX3	521.056	0.84416	Q4
1474	Q15050	Ribosome biogenesis regulatory protein homolog	RRS1	520.6	0.844289	Q4
1475	Q96JH7	Deubiquitinating protein VCPIP1	VCPIP1	520.211	0.844417	Q4
1476	P27338	Amine oxidase [flavin-containing] B	MAOB	518.422	0.844546	Q4
1477	Q92485	Acid sphingomyelinase-like phosphodiesterase 3b	SMPDL3B	518.189	0.844674	Q4
1478	Q8IX12	Cell division cycle and apoptosis regulator protein 1	CCAR1	517.422	0.844802	Q4
1479	Q6IBS0	Twinfilin-2	TWF2	517.333	0.84493	Q4
1480	Q13232	Nucleoside diphosphate kinase 3	NME3	516.622	0.845058	Q4
1481	Q9UKU7	Isobutyryl-CoA dehydrogenase, mitochondrial	ACAD8	516.344	0.845185	Q4
1482	P49721	Proteasome subunit beta type-2	PSMB2	514.856	0.845313	Q4
1483	P62495	Eukaryotic peptide chain release factor subunit 1	ETF1	514.333	0.84544	Q4
1484	Q13630	GDP-L-fucose synthase	GFUS	514.322	0.845567	Q4
1485	Q15121	Astrocytic phosphoprotein PEA-15	PEA15	513.978	0.845694	Q4
1486	A0A3B3IUB1	eIF-2B GDP-GTP exchange factor subunit epsilon	EIF2B5	513.611	0.845821	Q4
1487	P04083	Annexin A1	ANXA1	513.467	0.845948	Q4
1488	Q9C0C9	(E3-independent) E2 ubiquitin-conjugating enzyme	UBE2O	513.256	0.846075	Q4
1489	P25311	Zinc-alpha-2-glycoprotein	AZGP1	513.189	0.846202	Q4
1490	P05162	Galectin-2	LGALS2	513.167	0.846329	Q4
1491	P54652	Heat shock-related 70 kDa protein 2	HSPA2	513.022	0.846456	Q4
1492	P62861	FAU ubiquitin-like and ribosomal protein S30	FAU	512.444	0.846583	Q4
1493	M0QXB5	ETHE1 persulfide dioxygenase	ETHE1	512.389	0.84671	Q4
1494	J3KN16	Ecm29 proteasome adaptor and scaffold	ECPAS	512.133	0.846836	Q4
1495	H0YHG0	DnaJ homolog subfamily C member 14 (Fragment)	#N/A	512	0.846963	Q4
1496	P14678	Small nuclear ribonucleoprotein-associated proteins B and B'	SNRPB	511.622	0.84709	Q4
1497	E9PL57	NEDD8-MDP1 readthrough (Fragment)	NEDD8-MDP1	511.022	0.847216	Q4
1498	A0A6Q8PEZ7	Chloride channel CLIC-like protein 1	CLCC1	509.678	0.847342	Q4
1499	P62312	U6 snRNA-associated Sm-like protein LSm6	LSM6	507.567	0.847468	Q4
1500	A0A2R8Y7H4	Ribose-phosphate pyrophosphokinase	PRPS1	506.722	0.847593	Q4
1501	Q9Y265	RuvB-like 1	RUVBL1	506.189	0.847718	Q4
1502	Q9HCU5	Prolactin regulatory element-binding protein	PREB	506.111	0.847843	Q4
1503	A5A3E0	POTE ankyrin domain family member F	POTEF	506.089	0.847969	Q4
1504	A0A8Q3WLM4	non-specific protein-tyrosine kinase	PTK2	505.7	0.848094	Q4
1505	H0YNJ6	GMP reductase	GMPR2	505.122	0.848219	Q4
1506	O75880	Protein SCO1 homolog, mitochondrial	SCO1	504.956	0.848344	Q4
1507	Q9Y5Z4	Heme-binding protein 2	HEBP2	504.822	0.848468	Q4
1508	Q14573	Inositol 1,4,5-trisphosphate receptor type 3	ITPR3	504.778	0.848593	Q4
1509	Q9GZT6	Coiled-coil domain-containing protein 90B, mitochondrial	CCDC90B	504.744	0.848718	Q4
1510	O00541	Pescadillo homolog	PES1	504.511	0.848843	Q4
1511	O15455	Toll-like receptor 3	TLR3	504.389	0.848968	Q4
1512	O75436	Vacuolar protein sorting-associated protein 26A	VPS26A	503.956	0.849092	Q4
1513	J3KNI1	Conserved oligomeric Golgi complex subunit 4	COG4	503.844	0.849217	Q4
1514	Q9GZT3	SRA stem-loop-interacting RNA-binding protein, mitochondrial	SLIRP	502.833	0.849341	Q4
1515	Q9H7B2	Ribosome production factor 2 homolog	RPF2	502.333	0.849466	Q4
1516	P31946	14-3-3 protein beta/alpha	YWHAB	501.7	0.84959	Q4
1517	P62995	Transformer-2 protein homolog beta	TRA2B	500.911	0.849714	Q4
1518	P30049	ATP synthase subunit delta, mitochondrial	ATP5F1D	500.244	0.849837	Q4
1519	Q16186	Proteasomal ubiquitin receptor ADRM1	ADRM1	499.889	0.849961	Q4
1520	F5GYQ1	V-type proton ATPase subunit	ATP6V0D1	499.778	0.850085	Q4
1521	Q15417	Calponin-3	CNN3	499.644	0.850208	Q4
1522	O95861	3'(2'),5'-bisphosphate nucleotidase 1	BPNT1	499.6	0.850332	Q4
1523	P69905	Hemoglobin subunit alpha	HBA1	498.789	0.850455	Q4
1524	Q9Y3D6	Mitochondrial fission 1 protein	FIS1	498.778	0.850579	Q4
1525	O95302	Peptidyl-prolyl cis-trans isomerase FKBP9	FKBP9	498.2	0.850702	Q4
1526	P20908	Collagen alpha-1(V) chain	COL5A1	498.133	0.850825	Q4
1527	Q8TEX9	Importin-4	IPO4	497.422	0.850948	Q4
1528	P52788	Spermine synthase	SMS	497.378	0.851071	Q4
1529	P30260	Cell division cycle protein 27 homolog	CDC27	497.189	0.851194	Q4
1530	Q03135	Caveolin-1	CAV1	497.022	0.851317	Q4
1531	P28062	Proteasome subunit beta type-8	PSMB8	496.567	0.85144	Q4
1532	A0A1W2PPZ5	Transcription elongation factor	TCEA1	496.222	0.851563	Q4
1533	Q9HCS7	Pre-mRNA-splicing factor SYF1	XAB2	495.756	0.851685	Q4
1534	Q9Y646	Carboxypeptidase Q	CPQ	495.422	0.851808	Q4
1535	E7ESC6	Exportin 7	XPO7	495.422	0.851931	Q4
1536	Q01844	RNA-binding protein EWS	EWSR1	494.789	0.852053	Q4
1537	Q99873	Protein arginine N-methyltransferase 1	PRMT1	494.667	0.852175	Q4
1538	O43681	ATPase GET3	GET3	494.467	0.852298	Q4
1539	O60256	Phosphoribosyl pyrophosphate synthase-associated protein 2	PRPSAP2	494.467	0.85242	Q4
1540	Q6UWP7	Lysocardiolipin acyltransferase 1	LCLAT1	494.278	0.852542	Q4
1541	Q15582	Transforming growth factor-beta-induced protein ig-h3	TGFBI	493.7	0.852664	Q4
1542	Q96EY8	Corrinoid adenosyltransferase MMAB	MMAB	492.944	0.852786	Q4
1543	Q9BVP2	Guanine nucleotide-binding protein-like 3	GNL3	492.589	0.852908	Q4
1544	P61960	Ubiquitin-fold modifier 1	UFM1	492.456	0.85303	Q4
1545	P26006	Integrin alpha-3	ITGA3	492.222	0.853152	Q4
1546	Q9H3N1	Thioredoxin-related transmembrane protein 1	TMX1	492.122	0.853273	Q4
1547	O15355	Protein phosphatase 1G	PPM1G	491.478	0.853395	Q4
1548	Q9UI09	NADH dehydrogenase [ubiquinone] 1 alpha subcomplex subunit 12	NDUFA12	489.7	0.853516	Q4
1549	P50336	Protoporphyrinogen oxidase	PPOX	489.167	0.853637	Q4
1550	Q92575	UBX domain-containing protein 4	UBXN4	488.989	0.853758	Q4
1551	H7BXI1	Extended synaptotagmin 2	ESYT2	488.8	0.853879	Q4
1552	Q96IX5	ATP synthase membrane subunit K, mitochondrial	ATP5MK	488.533	0.854	Q4
1553	P57105	Synaptojanin-2-binding protein	SYNJ2BP	487.956	0.854121	Q4
1554	Q9NUP9	Protein lin-7 homolog C	LIN7C	487.733	0.854241	Q4
1555	P51608	Methyl-CpG-binding protein 2	MECP2	487.211	0.854362	Q4
1556	Q16563	Synaptophysin-like protein 1	SYPL1	486.911	0.854482	Q4
1557	P62140	Serine/threonine-protein phosphatase PP1-beta catalytic subunit	PPP1CB	485.667	0.854602	Q4
1558	A0A8I5KV92	Eukaryotic translation initiation factor 4 gamma 3	EIF4G3	485.6	0.854723	Q4
1559	Q969S3	Cytoplasmic 60S subunit biogenesis factor ZNF622	ZNF622	485.011	0.854843	Q4
1560	Q96GW9	Methionine--tRNA ligase, mitochondrial	MARS2	484.867	0.854962	Q4
1561	A0A6Q8PGB0	DNA-directed RNA polymerase subunit	POLR2A	484.367	0.855082	Q4
1562	P48728	Aminomethyltransferase, mitochondrial	AMT	483.978	0.855202	Q4
1563	B4DYU2	Conserved oligomeric Golgi complex subunit 8	COG8	483.544	0.855322	Q4
1564	A8MWD9	Putative small nuclear ribonucleoprotein G-like protein 15	SNRPGP15	483.533	0.855441	Q4
1565	Q15785	Mitochondrial import receptor subunit TOM34	TOMM34	483.133	0.855561	Q4
1566	Q10472	Polypeptide N-acetylgalactosaminyltransferase 1	GALNT1	482.678	0.85568	Q4
1567	P08218	Chymotrypsin-like elastase family member 2B	CELA2B	482.522	0.855799	Q4
1568	O43252	Bifunctional 3'-phosphoadenosine 5'-phosphosulfate synthase 1	PAPSS1	482.467	0.855919	Q4
1569	O75179	Ankyrin repeat domain-containing protein 17	ANKRD17	482.133	0.856038	Q4
1570	Q03169	Tumor necrosis factor alpha-induced protein 2	TNFAIP2	480.011	0.856157	Q4
1571	V9GZ56	U6 snRNA-associated Sm-like protein LSm4 (Fragment)	LSM4	479.956	0.856276	Q4
1572	P13674	Prolyl 4-hydroxylase subunit alpha-1	P4HA1	479.567	0.856394	Q4
1573	Q9UHV9	Prefoldin subunit 2	PFDN2	479.511	0.856513	Q4
1574	P23497	Nuclear autoantigen Sp-100	SP100	479.233	0.856631	Q4
1575	A0A096LNH6	Dedicator of cytokinesis 1	DOCK1	478.589	0.85675	Q4
1576	Q9NQX3	Gephyrin	GPHN	478.244	0.856868	Q4
1577	P22090	40S ribosomal protein S4, Y isoform 1	RPS4Y1	477.978	0.856986	Q4
1578	A0A8I5QKQ8	Serine palmitoyltransferase long chain base subunit 1	SPTLC1	477.389	0.857104	Q4
1579	H3BLV9	SRSF protein kinase 1 (Fragment)	SRPK1	477.222	0.857222	Q4
1580	O14618	Copper chaperone for superoxide dismutase	CCS	477.022	0.85734	Q4
1581	Q15067	Peroxisomal acyl-coenzyme A oxidase 1	ACOX1	476.911	0.857458	Q4
1582	Q96JQ2	Calmin	CLMN	475.067	0.857576	Q4
1583	Q9BTZ2	Dehydrogenase/reductase SDR family member 4	DHRS4	474.8	0.857693	Q4
1584	Q86V48	Leucine zipper protein 1	LUZP1	474.767	0.857811	Q4
1585	Q9UBX3	Mitochondrial dicarboxylate carrier	SLC25A10	474.244	0.857928	Q4
1586	Q9Y2Z4	Tyrosine--tRNA ligase, mitochondrial	YARS2	473.333	0.858045	Q4
1587	Q567U6	Coiled-coil domain-containing protein 93	CCDC93	473.278	0.858162	Q4
1588	P23919	Thymidylate kinase	DTYMK	473.044	0.858279	Q4
1589	Q9BQB6	Vitamin K epoxide reductase complex subunit 1	VKORC1	472.811	0.858396	Q4
1590	Q16775	Hydroxyacylglutathione hydrolase, mitochondrial	HAGH	472.789	0.858513	Q4
1591	Q9UN37	Vacuolar protein sorting-associated protein 4A	VPS4A	472.333	0.85863	Q4
1592	A0A1W2PQ47	Squalene synthase	FDFT1	472.122	0.858747	Q4
1593	P10644	cAMP-dependent protein kinase type I-alpha regulatory subunit	PRKAR1A	471.533	0.858864	Q4
1594	Q8TC12	Retinol dehydrogenase 11	RDH11	471.322	0.85898	Q4
1595	A0AVT1	Ubiquitin-like modifier-activating enzyme 6	UBA6	471.189	0.859097	Q4
1596	Q9Y3B7	39S ribosomal protein L11, mitochondrial	MRPL11	471.044	0.859213	Q4
1597	A0A286YFF7	Palmitoyl-protein thioesterase 1	PPT1	470.589	0.85933	Q4
1598	O76031	ATP-dependent Clp protease ATP-binding subunit clpX-like, mitochondrial	CLPX	469.644	0.859446	Q4
1599	P51553	Isocitrate dehydrogenase [NAD] subunit gamma, mitochondrial	IDH3G	469.533	0.859562	Q4
1600	Q92504	Zinc transporter SLC39A7	SLC39A7	469.389	0.859678	Q4
1601	Q8TBC4	NEDD8-activating enzyme E1 catalytic subunit	UBA3	469.344	0.859794	Q4
1602	A0A0A6YYL4	Coronin	CORO7-PAM16	468.689	0.85991	Q4
1603	Q96L92	Sorting nexin-27	SNX27	468.478	0.860026	Q4
1604	P53041	Serine/threonine-protein phosphatase 5	PPP5C	468.433	0.860142	Q4
1605	O95782	AP-2 complex subunit alpha-1	AP2A1	466.922	0.860257	Q4
1606	O94819	Kelch repeat and BTB domain-containing protein 11	KBTBD11	466.267	0.860373	Q4
1607	P07919	Cytochrome b-c1 complex subunit 6, mitochondrial	UQCRH	465.989	0.860488	Q4
1608	G3V0E4	Peptidase (Mitochondrial processing) beta, isoform CRA_c	PMPCB	465.733	0.860603	Q4
1609	O75935	Dynactin subunit 3	DCTN3	465.167	0.860718	Q4
1610	O15498	Synaptobrevin homolog YKT6	YKT6	464.511	0.860833	Q4
1611	Q6VY07	Phosphofurin acidic cluster sorting protein 1	PACS1	463.8	0.860948	Q4
1612	Q8WVM7	Cohesin subunit SA-1	STAG1	462.156	0.861062	Q4
1613	P30043	Flavin reductase (NADPH)	BLVRB	462.1	0.861177	Q4
1614	A0A804HI25	7-dehydrocholesterol reductase	DHCR7	461.744	0.861291	Q4
1615	P52943	Cysteine-rich protein 2	CRIP2	461.333	0.861405	Q4
1616	Q8NFV4	Protein ABHD11	ABHD11	460.644	0.861519	Q4
1617	Q9BZH6	WD repeat-containing protein 11	WDR11	460.222	0.861633	Q4
1618	Q12765	Secernin-1	SCRN1	460.167	0.861747	Q4
1619	O75477	Erlin-1	ERLIN1	459.922	0.86186	Q4
1620	P61006	Ras-related protein Rab-8A	RAB8A	459.778	0.861974	Q4
1621	O95168	NADH dehydrogenase [ubiquinone] 1 beta subcomplex subunit 4	NDUFB4	459.033	0.862088	Q4
1622	A0A494C1K3	General transcription factor IIi	GTF2I	458.578	0.862201	Q4
1623	Q9NYF8	Bcl-2-associated transcription factor 1	BCLAF1	458.433	0.862314	Q4
1624	Q969E2	Secretory carrier-associated membrane protein 4	SCAMP4	457.9	0.862428	Q4
1625	Q8NC56	LEM domain-containing protein 2	LEMD2	457.578	0.862541	Q4
1626	Q9P0K7	Ankycorbin	RAI14	457.5	0.862654	Q4
1627	Q9Y235	C->U-editing enzyme APOBEC-2	APOBEC2	456.8	0.862767	Q4
1628	Q13464	Rho-associated protein kinase 1	ROCK1	456.256	0.86288	Q4
1629	Q5JPH6	Probable glutamate--tRNA ligase, mitochondrial	EARS2	456.167	0.862993	Q4
1630	Q8NDA8	Maestro heat-like repeat-containing protein family member 1	MROH1	454.989	0.863105	Q4
1631	Q9Y263	Phospholipase A-2-activating protein	PLAA	454.833	0.863218	Q4
1632	P37059	17-beta-hydroxysteroid dehydrogenase type 2	HSD17B2	454.333	0.86333	Q4
1633	G0XQ39	STIM1L	STIM1	454.222	0.863443	Q4
1634	Q8NBF2	NHL repeat-containing protein 2	NHLRC2	453.367	0.863555	Q4
1635	P36405	ADP-ribosylation factor-like protein 3	ARL3	453.233	0.863667	Q4
1636	A0A286YFF8	Protein MON2 homolog	MON2	453.122	0.863779	Q4
1637	E9PN48	ADP ribosylation factor GTPase activating protein 2	ARFGAP2	452.722	0.863891	Q4
1638	A0A494C0X0	Tubulin folding cofactor B	TBCB	452.689	0.864003	Q4
1639	Q9H078	Caseinolytic peptidase B protein homolog	CLPB	452.589	0.864115	Q4
1640	E7ERK9	Eukaryotic translation initiation factor 2B subunit delta	EIF2B4	452.433	0.864227	Q4
1641	Q53H12	Acylglycerol kinase, mitochondrial	AGK	452.056	0.864339	Q4
1642	Q9NRZ7	1-acyl-sn-glycerol-3-phosphate acyltransferase gamma	AGPAT3	451.767	0.86445	Q4
1643	P46060	Ran GTPase-activating protein 1	RANGAP1	451.589	0.864562	Q4
1644	Q8WU90	Zinc finger CCCH domain-containing protein 15	ZC3H15	451.467	0.864674	Q4
1645	Q9NR19	Acetyl-coenzyme A synthetase, cytoplasmic	ACSS2	451.456	0.864786	Q4
1646	A0A8I5KYB4	Mitogen-activated protein kinase kinase 1	MAP2K1	450.889	0.864897	Q4
1647	O75688	Protein phosphatase 1B	PPM1B	449.722	0.865008	Q4
1648	Q8IWA5	Choline transporter-like protein 2	SLC44A2	449.511	0.865119	Q4
1649	Q9Y305	Acyl-coenzyme A thioesterase 9, mitochondrial	ACOT9	449.456	0.865231	Q4
1650	O95881	Thioredoxin domain-containing protein 12	TXNDC12	449.044	0.865342	Q4
1651	Q969G3	SWI/SNF-related matrix-associated actin-dependent regulator of chromatin subfamily E member 1	SMARCE1	448.778	0.865453	Q4
1652	O75964	ATP synthase subunit g, mitochondrial	ATP5MG	447.644	0.865564	Q4
1653	P84090	Enhancer of rudimentary homolog	ERH	447.433	0.865674	Q4
1654	O43639	Cytoplasmic protein NCK2	NCK2	447.378	0.865785	Q4
1655	A0A2R8Y5H9	non-specific serine/threonine protein kinase	KSR1	447.067	0.865895	Q4
1656	Q6UXN9	WD repeat-containing protein 82	WDR82	447	0.866006	Q4
1657	O60749	Sorting nexin-2	SNX2	446.6	0.866117	Q4
1658	Q9GZP4	PITH domain-containing protein 1	PITHD1	446.589	0.866227	Q4
1659	D6RH30	Nuclear factor kappa B subunit 1	NFKB1	446.5	0.866337	Q4
1660	Q99541	Perilipin-2	PLIN2	446.489	0.866448	Q4
1661	Q9UBQ5	Eukaryotic translation initiation factor 3 subunit K	EIF3K	445.511	0.866558	Q4
1662	P82650	28S ribosomal protein S22, mitochondrial	MRPS22	445.044	0.866668	Q4
1663	Q96AA3	Protein RFT1 homolog	RFT1	444.4	0.866778	Q4
1664	Q99797	Mitochondrial intermediate peptidase	MIPEP	443.944	0.866888	Q4
1665	Q9BXS5	AP-1 complex subunit mu-1	AP1M1	443.578	0.866998	Q4
1666	P52948	Nuclear pore complex protein Nup98-Nup96	NUP98	443.378	0.867107	Q4
1667	Q9NZN4	EH domain-containing protein 2	EHD2	443.156	0.867217	Q4
1668	A0A3B3IUD7	Programmed cell death 11	PDCD11	443.067	0.867327	Q4
1669	P20339	Ras-related protein Rab-5A	RAB5A	442.856	0.867436	Q4
1670	O75531	Barrier-to-autointegration factor	BANF1	442	0.867545	Q4
1671	Q5T6V5	Queuosine salvage protein	C9orf64	441.933	0.867655	Q4
1672	O95218	Zinc finger Ran-binding domain-containing protein 2	ZRANB2	441.256	0.867764	Q4
1673	Q9UBW8	COP9 signalosome complex subunit 7a	COPS7A	440.889	0.867873	Q4
1674	S4R369	Mitochondrial ribosomal protein L37	MRPL37	440.489	0.867982	Q4
1675	O60884	DnaJ homolog subfamily A member 2	DNAJA2	440.344	0.868091	Q4
1676	P13473	Lysosome-associated membrane glycoprotein 2	LAMP2	440.211	0.8682	Q4
1677	Q04206	Transcription factor p65	RELA	440.133	0.868309	Q4
1678	Q9NVH6	Trimethyllysine dioxygenase, mitochondrial	TMLHE	439.889	0.868417	Q4
1679	P24666	Low molecular weight phosphotyrosine protein phosphatase	ACP1	439.578	0.868526	Q4
1680	Q8N4P3	Guanosine-3',5'-bis(diphosphate) 3'-pyrophosphohydrolase MESH1	HDDC3	439.4	0.868635	Q4
1681	O75569	Interferon-inducible double-stranded RNA-dependent protein kinase activator A	PRKRA	439.356	0.868744	Q4
1682	Q9H0D6	5'-3' exoribonuclease 2	XRN2	438.456	0.868852	Q4
1683	O60306	RNA helicase aquarius	AQR	438.322	0.868961	Q4
1684	Q96HU1	Small G protein signaling modulator 3	SGSM3	438.222	0.869069	Q4
1685	Q99447	Ethanolamine-phosphate cytidylyltransferase	PCYT2	438.011	0.869177	Q4
1686	P49959	Double-strand break repair protein MRE11	MRE11	437.956	0.869286	Q4
1687	Q9NZU5	LIM and cysteine-rich domains protein 1	LMCD1	437.478	0.869394	Q4
1688	Q96GG9	DCN1-like protein 1	DCUN1D1	437.389	0.869502	Q4
1689	Q13619	Cullin-4A	CUL4A	437.033	0.86961	Q4
1690	P00492	Hypoxanthine-guanine phosphoribosyltransferase	HPRT1	436.722	0.869718	Q4
1691	A0A8Q3WKF1	Mitochondrial ribosomal protein S27	MRPS27	436.689	0.869826	Q4
1692	Q9Y696	Chloride intracellular channel protein 4	CLIC4	436.533	0.869934	Q4
1693	P28330	Long-chain specific acyl-CoA dehydrogenase, mitochondrial	ACADL	436.067	0.870042	Q4
1694	Q8N2K0	Lysophosphatidylserine lipase ABHD12	ABHD12	436.044	0.87015	Q4
1695	A0A0A0MR39	Myelin expression factor 2	MYEF2	435.744	0.870258	Q4
1696	Q4KMQ2	Anoctamin-6	ANO6	435.689	0.870365	Q4
1697	Q9Y6R1	Electrogenic sodium bicarbonate cotransporter 1	SLC4A4	435.633	0.870473	Q4
1698	A0A0G2JJD3	HLA-B associated transcript 5, isoform CRA_b	ABHD16A	435.244	0.870581	Q4
1699	O95573	Fatty acid CoA ligase Acsl3	ACSL3	435.233	0.870689	Q4
1700	P62633	CCHC-type zinc finger nucleic acid binding protein	CNBP	435.2	0.870796	Q4
1701	P11233	Ras-related protein Ral-A	RALA	435.167	0.870904	Q4
1702	Q9BXW7	Haloacid dehalogenase-like hydrolase domain-containing 5	HDHD5	434.844	0.871011	Q4
1703	P50579	Methionine aminopeptidase 2	METAP2	434.789	0.871119	Q4
1704	P55209	Nucleosome assembly protein 1-like 1	NAP1L1	434.644	0.871227	Q4
1705	Q8WVV4	Protein POF1B	POF1B	433.478	0.871334	Q4
1706	Q5VV89	Microsomal glutathione S-transferase 3	MGST3	433.478	0.871441	Q4
1707	P42345	Serine/threonine-protein kinase mTOR	MTOR	433.356	0.871548	Q4
1708	A0A8V8TMN5	UMP-CMP kinase	CMPK1	433.244	0.871655	Q4
1709	Q96QZ7	Membrane-associated guanylate kinase, WW and PDZ domain-containing protein 1	MAGI1	433.178	0.871763	Q4
1710	P31150	Rab GDP dissociation inhibitor alpha	GDI1	432.656	0.87187	Q4
1711	P46063	ATP-dependent DNA helicase Q1	RECQL	432.567	0.871977	Q4
1712	P05997	Collagen alpha-2(V) chain	COL5A2	432.478	0.872084	Q4
1713	Q9UFF9	CCR4-NOT transcription complex subunit 8	CNOT8	432.456	0.872191	Q4
1714	A0A0A0MTN0	Cullin 2	CUL2	432.256	0.872297	Q4
1715	Q9Y2S6	Translation machinery-associated protein 7	TMA7	432.2	0.872404	Q4
1716	O00400	Acetyl-coenzyme A transporter 1	SLC33A1	432.144	0.872511	Q4
1717	Q9H0U4	Ras-related protein Rab-1B	RAB1B	432.033	0.872618	Q4
1718	Q93050	V-type proton ATPase 116 kDa subunit a 1	ATP6V0A1	431.856	0.872725	Q4
1719	Q14498	RNA-binding protein 39	RBM39	431.756	0.872832	Q4
1720	Q8N2G8	GH3 domain-containing protein	GHDC	431.744	0.872939	Q4
1721	Q9Y520	Protein PRRC2C	PRRC2C	431.256	0.873045	Q4
1722	O60925	Prefoldin subunit 1	PFDN1	431.211	0.873152	Q4
1723	Q9BQG2	NAD-capped RNA hydrolase NUDT12	NUDT12	431.189	0.873259	Q4
1724	Q5R3I4	Tetratricopeptide repeat protein 38	TTC38	431.167	0.873365	Q4
1725	Q7RTV0	PHD finger-like domain-containing protein 5A	PHF5A	431.067	0.873472	Q4
1726	Q14694	Ubiquitin carboxyl-terminal hydrolase 10	USP10	431.044	0.873579	Q4
1727	O15258	Protein RER1	RER1	430.644	0.873685	Q4
1728	Q6NXG1	Epithelial splicing regulatory protein 1	ESRP1	430.111	0.873791	Q4
1729	P08236	Beta-glucuronidase	GUSB	429.322	0.873898	Q4
1730	B8ZWD1	Diazepam binding inhibitor, acyl-CoA binding protein	DBI	428.944	0.874004	Q4
1731	O75494	Serine/arginine-rich splicing factor 10	SRSF10	427.744	0.87411	Q4
1732	Q10570	Cleavage and polyadenylation specificity factor subunit 1	CPSF1	427.544	0.874215	Q4
1733	P31483	Cytotoxic granule associated RNA binding protein TIA1	TIA1	427.522	0.874321	Q4
1734	Q9Y5X3	Sorting nexin-5	SNX5	427.389	0.874427	Q4
1735	Q7Z3E2	Coiled-coil domain-containing protein 186	CCDC186	427.367	0.874533	Q4
1736	H0Y5K5	Endoplasmic reticulum-Golgi intermediate compartment protein (Fragment)	ERGIC3	426.556	0.874638	Q4
1737	P19388	DNA-directed RNA polymerases I, II, and III subunit RPABC1	POLR2E	425.911	0.874743	Q4
1738	A0A0A0MSI8	Exocyst complex component 5	EXOC5	425.544	0.874849	Q4
1739	P00326	Alcohol dehydrogenase 1C	ADH1C	425.444	0.874954	Q4
1740	Q96CN7	Isochorismatase domain-containing protein 1	ISOC1	424.356	0.875059	Q4
1741	Q8NBX0	Saccharopine dehydrogenase-like oxidoreductase	SCCPDH	423.822	0.875164	Q4
1742	O00401	Actin nucleation-promoting factor WASL	WASL	423.011	0.875268	Q4
1743	Q86XP3	ATP-dependent RNA helicase DDX42	DDX42	422.489	0.875373	Q4
1744	Q9UMX5	Neudesin	NENF	421.356	0.875477	Q4
1745	A0A7P0T9U7	Splicing factor 1	SF1	421.278	0.875581	Q4
1746	Q86X29	Lipolysis-stimulated lipoprotein receptor	LSR	420.233	0.875685	Q4
1747	J3KQN4	Ribosomal protein L36a	RPL36A	419.922	0.875789	Q4
1748	A0A6Q8PH57	Kinesin-like protein	KIF2A	419.167	0.875893	Q4
1749	A0A8V8TMH9	Rho guanine nucleotide exchange factor 1	ARHGEF1	419.011	0.875997	Q4
1750	O43678	NADH dehydrogenase [ubiquinone] 1 alpha subcomplex subunit 2	NDUFA2	418.956	0.8761	Q4
1751	P47895	Aldehyde dehydrogenase family 1 member A3	ALDH1A3	418.322	0.876204	Q4
1752	Q15120	[Pyruvate dehydrogenase (acetyl-transferring)] kinase isozyme 3, mitochondrial	PDK3	417.911	0.876307	Q4
1753	Q13155	Aminoacyl tRNA synthase complex-interacting multifunctional protein 2	AIMP2	417.589	0.87641	Q4
1754	P08572	Collagen alpha-2(IV) chain	COL4A2	417.533	0.876514	Q4
1755	Q7L5N1	COP9 signalosome complex subunit 6	COPS6	416.978	0.876617	Q4
1756	Q9BUQ8	Probable ATP-dependent RNA helicase DDX23	DDX23	416.278	0.87672	Q4
1757	Q9UQ88	Cyclin-dependent kinase 11A	CDK11A	416.133	0.876823	Q4
1758	Q15555	Microtubule-associated protein RP/EB family member 2	MAPRE2	416.011	0.876926	Q4
1759	P47813	Eukaryotic translation initiation factor 1A, X-chromosomal	EIF1AX	415.367	0.877028	Q4
1760	Q96HC4	PDZ and LIM domain protein 5	PDLIM5	415.3	0.877131	Q4
1761	A0A0A0MRF6	A-kinase anchoring protein 9	AKAP9	415.222	0.877234	Q4
1762	A0A8I5KXC3	RNA helicase	MOV10	415.056	0.877336	Q4
1763	P51665	26S proteasome non-ATPase regulatory subunit 7	PSMD7	414.489	0.877439	Q4
1764	Q05655	Protein kinase C delta type	PRKCD	414.411	0.877542	Q4
1765	D6RBW1	Eukaryotic translation initiation factor 4E	EIF4E	414.144	0.877644	Q4
1766	Q9UKV8	Protein argonaute-2	AGO2	413.978	0.877746	Q4
1767	Q01081	Splicing factor U2AF 35 kDa subunit	U2AF1	413.333	0.877849	Q4
1768	A0A2R8Y4T1	Tensin 1	TNS1	413.156	0.877951	Q4
1769	P61956	Small ubiquitin-related modifier 2	SUMO2	413.133	0.878053	Q4
1770	P27361	Mitogen-activated protein kinase 3	MAPK3	413.078	0.878155	Q4
1771	Q9Y2T2	AP-3 complex subunit mu-1	AP3M1	412.867	0.878257	Q4
1772	Q9NZJ7	Mitochondrial carrier homolog 1	MTCH1	412.867	0.878359	Q4
1773	Q9NP72	Ras-related protein Rab-18	RAB18	412.222	0.878461	Q4
1774	Q9NPA0	ER membrane protein complex subunit 7	EMC7	412.033	0.878563	Q4
1775	P31689	DnaJ homolog subfamily A member 1	DNAJA1	411.6	0.878665	Q4
1776	Q9P258	Protein RCC2	RCC2	411.489	0.878767	Q4
1777	A0A6Q8PGB1	Centrosomal protein 290	CEP290	411.111	0.878869	Q4
1778	O95487	Protein transport protein Sec24B	SEC24B	410.244	0.87897	Q4
1779	P50453	Serpin B9	SERPINB9	410.233	0.879072	Q4
1780	Q9NR50	Translation initiation factor eIF-2B subunit gamma	EIF2B3	409.989	0.879173	Q4
1781	Q99611	Selenide, water dikinase 2	SEPHS2	409.956	0.879274	Q4
1782	E9PB61	Aly/REF export factor	ALYREF	409.733	0.879376	Q4
1783	Q96EY1	DnaJ homolog subfamily A member 3, mitochondrial	DNAJA3	409.667	0.879477	Q4
1784	Q9NTZ6	RNA-binding protein 12	RBM12	409.611	0.879579	Q4
1785	A0A7I2V3V0	Signal transducer and activator of transcription	STAT3	409.567	0.87968	Q4
1786	P63010	AP-2 complex subunit beta	AP2B1	409.478	0.879781	Q4
1787	Q14746	Conserved oligomeric Golgi complex subunit 2	COG2	409.422	0.879882	Q4
1788	P20933	N(4)-(beta-N-acetylglucosaminyl)-L-asparaginase	AGA	409.333	0.879984	Q4
1789	Q92542	Nicastrin	NCSTN	408.2	0.880085	Q4
1790	P62873	Guanine nucleotide-binding protein G(I)/G(S)/G(T) subunit beta-1	GNB1	407.856	0.880186	Q4
1791	Q5JW30	Staufen double-stranded RNA binding protein 1	STAU1	407.4	0.880286	Q4
1792	Q8IYI6	Exocyst complex component 8	EXOC8	406.633	0.880387	Q4
1793	O00469	Procollagen-lysine,2-oxoglutarate 5-dioxygenase 2	PLOD2	406.167	0.880487	Q4
1794	O95786	Antiviral innate immune response receptor RIG-I	RIGI	406.033	0.880588	Q4
1795	P82675	28S ribosomal protein S5, mitochondrial	MRPS5	405.922	0.880688	Q4
1796	P02751	Fibronectin	FN1	405.556	0.880789	Q4
1797	Q9HCD5	Nuclear receptor coactivator 5	NCOA5	405.4	0.880889	Q4
1798	O94788	Retinal dehydrogenase 2	ALDH1A2	405.1	0.880989	Q4
1799	P43121	Cell surface glycoprotein MUC18	MCAM	404.733	0.881089	Q4
1800	A0A2R8Y4Z8	Coiled-coil domain containing 9	CCDC9	404.633	0.881189	Q4
1801	Q9Y5S9	RNA-binding protein 8A	RBM8A	404.411	0.881289	Q4
1802	H0YF29	Chromosome 8 open reading frame 82 (Fragment)	C8orf82	404.344	0.881389	Q4
1803	A0A8Q3SIK4	asparagine--tRNA ligase	NARS2	404.144	0.881489	Q4
1804	A0A7N4I394	Pre-mRNA processing factor 40 homolog A	PRPF40A	403.967	0.881589	Q4
1805	P20962	Parathymosin	PTMS	403.833	0.881689	Q4
1806	B4DUC8	S-methyl-5'-thioadenosine phosphorylase	MTAP	403.789	0.881789	Q4
1807	A0A7I2V3E8	Cathepsin H	CTSH	403.678	0.881889	Q4
1808	Q99961	Endophilin-A2	SH3GL1	403.467	0.881989	Q4
1809	A0A6I8PU73	DnaJ heat shock protein family (Hsp40) member C7	DNAJC7	403.311	0.882088	Q4
1810	G8JLB6	Heterogeneous nuclear ribonucleoprotein H1	HNRNPH1	403.167	0.882188	Q4
1811	G3V325	ATP5MF-PTCD1 readthrough	ATP5MF-PTCD1	403.133	0.882288	Q4
1812	O95139	NADH dehydrogenase [ubiquinone] 1 beta subcomplex subunit 6	NDUFB6	403.056	0.882388	Q4
1813	Q96RS6	NudC domain-containing protein 1	NUDCD1	402.367	0.882487	Q4
1814	Q8WWM7	Ataxin-2-like protein	ATXN2L	402.311	0.882587	Q4
1815	Q8TEQ6	Gem-associated protein 5	GEMIN5	401.6	0.882686	Q4
1816	Q9H1B7	Probable E3 ubiquitin-protein ligase IRF2BPL	IRF2BPL	401.567	0.882785	Q4
1817	Q8N4T8	3-oxoacyl-[acyl-carrier-protein] reductase	CBR4	401.1	0.882885	Q4
1818	O15525	Transcription factor MafG	MAFG	400.844	0.882984	Q4
1819	P50402	Emerin	EMD	400.111	0.883083	Q4
1820	A0AV96	RNA-binding protein 47	RBM47	400.011	0.883182	Q4
1821	O60645	Exocyst complex component 3	EXOC3	399.7	0.883281	Q4
1822	Q8TD30	Alanine aminotransferase 2	GPT2	399.311	0.883379	Q4
1823	Q9UNF1	Melanoma-associated antigen D2	MAGED2	399.256	0.883478	Q4
1824	Q6FI81	Anamorsin	CIAPIN1	399.067	0.883577	Q4
1825	O60218	Aldo-keto reductase family 1 member B10	AKR1B10	398.922	0.883675	Q4
1826	A0A0A6YYL2	Sulfotransferase	SULT1A4	398.678	0.883774	Q4
1827	A0A8V8TM76	ABC-type antigen peptide transporter	TAP1	398.244	0.883873	Q4
1828	Q6PI48	Aspartate--tRNA ligase, mitochondrial	DARS2	397.933	0.883971	Q4
1829	P48723	Heat shock 70 kDa protein 13	HSPA13	397.444	0.884069	Q4
1830	Q5LJA9	Ubiquitin carboxyl-terminal hydrolase (Fragment)	UCHL5	396.656	0.884168	Q4
1831	P48509	CD151 antigen	CD151	396.511	0.884266	Q4
1832	P55058	Phospholipid transfer protein	PLTP	395.889	0.884364	Q4
1833	P83916	Chromobox protein homolog 1	CBX1	395.211	0.884461	Q4
1834	O43520	Phospholipid-transporting ATPase IC	ATP8B1	394.722	0.884559	Q4
1835	P21953	2-oxoisovalerate dehydrogenase subunit beta, mitochondrial	BCKDHB	394.344	0.884656	Q4
1836	Q00534	Cyclin-dependent kinase 6	CDK6	393.678	0.884754	Q4
1837	O75521	Enoyl-CoA delta isomerase 2	ECI2	392.9	0.884851	Q4
1838	Q9NR12	PDZ and LIM domain protein 7	PDLIM7	392.533	0.884948	Q4
1839	Q9Y6W5	Actin-binding protein WASF2	WASF2	392.511	0.885045	Q4
1840	Q16853	Membrane primary amine oxidase	AOC3	392.267	0.885142	Q4
1841	O14773	Tripeptidyl-peptidase 1	TPP1	392.256	0.885239	Q4
1842	A0A0A0MS08	Immunoglobulin heavy constant gamma 1 (Fragment)	IGHG1	391.178	0.885336	Q4
1843	Q06141	Regenerating islet-derived protein 3-alpha	REG3A	391.156	0.885433	Q4
1844	Q9C0C2	182 kDa tankyrase-1-binding protein	TNKS1BP1	390.6	0.885529	Q4
1845	Q96DI7	U5 small nuclear ribonucleoprotein 40 kDa protein	SNRNP40	390.056	0.885626	Q4
1846	Q9Y6D5	Brefeldin A-inhibited guanine nucleotide-exchange protein 2	ARFGEF2	389.9	0.885722	Q4
1847	Q9HD45	Transmembrane 9 superfamily member 3	TM9SF3	389.611	0.885819	Q4
1848	O00622	CCN family member 1	CCN1	389.433	0.885915	Q4
1849	A0A2R8YG42	Rho guanine nucleotide exchange factor 7	ARHGEF7	388.633	0.886011	Q4
1850	Q5JSH3	WD repeat-containing protein 44	WDR44	388.433	0.886107	Q4
1851	P57735	Ras-related protein Rab-25	RAB25	388.1	0.886203	Q4
1852	E7EQY1	Protein FAM136A	FAM136A	388	0.886299	Q4
1853	Q9UDT6	CAP-Gly domain-containing linker protein 2	CLIP2	387.656	0.886395	Q4
1854	Q9UBB4	Ataxin-10	ATXN10	387.022	0.886491	Q4
1855	Q86VU5	Catechol O-methyltransferase domain-containing protein 1	COMTD1	386.322	0.886587	Q4
1856	Q8IZ81	ELMO domain-containing protein 2	ELMOD2	386.278	0.886682	Q4
1857	Q86VN1	Vacuolar protein-sorting-associated protein 36	VPS36	386.278	0.886778	Q4
1858	Q8TBX8	Phosphatidylinositol 5-phosphate 4-kinase type-2 gamma	PIP4K2C	385.833	0.886873	Q4
1859	P08754	Guanine nucleotide-binding protein G(i) subunit alpha-3	GNAI3	385.767	0.886969	Q4
1860	Q93084	Sarcoplasmic/endoplasmic reticulum calcium ATPase 3	ATP2A3	385.656	0.887064	Q4
1861	O14841	5-oxoprolinase	OPLAH	385.611	0.887159	Q4
1862	O15067	Phosphoribosylformylglycinamidine synthase	PFAS	385.578	0.887255	Q4
1863	P37235	Hippocalcin-like protein 1	HPCAL1	385.533	0.88735	Q4
1864	Q9Y2S2	Lambda-crystallin homolog	CRYL1	385.367	0.887445	Q4
1865	O76003	Glutaredoxin-3	GLRX3	384.522	0.887541	Q4
1866	O94778	Aquaporin-8	AQP8	384.433	0.887636	Q4
1867	Q96PK6	RNA-binding protein 14	RBM14	384.244	0.887731	Q4
1868	Q9NW15	Anoctamin-10	ANO10	383.489	0.887826	Q4
1869	O94811	Tubulin polymerization-promoting protein	TPPP	383.367	0.88792	Q4
1870	A0A8I5KU53	Myosin light chain kinase, smooth muscle	MYLK	383.344	0.888015	Q4
1871	Q96GD0	Chronophin	PDXP	383.189	0.88811	Q4
1872	O95671	Probable bifunctional dTTP/UTP pyrophosphatase/methyltransferase protein	ASMTL	382.767	0.888205	Q4
1873	P53990	IST1 homolog	IST1	382.611	0.888299	Q4
1874	Q8N183	NADH dehydrogenase [ubiquinone] 1 alpha subcomplex assembly factor 2	NDUFAF2	382.478	0.888394	Q4
1875	Q6UXH1	Protein disulfide isomerase CRELD2	CRELD2	381.844	0.888488	Q4
1876	Q969E4	Transcription elongation factor A protein-like 3	TCEAL3	381.689	0.888583	Q4
1877	P31942	Heterogeneous nuclear ribonucleoprotein H3	HNRNPH3	379.633	0.888677	Q4
1878	E9PHI4	Sad1 and UNC84 domain containing 1	SUN1	378.033	0.88877	Q4
1879	P62072	Mitochondrial import inner membrane translocase subunit Tim10	TIMM10	377.922	0.888864	Q4
1880	Q5TFE4	5'-nucleotidase domain-containing protein 1	NT5DC1	377.722	0.888957	Q4
1881	A0A7P0TAU8	2'-5' oligoadenylate synthase	OAS3	377.422	0.889051	Q4
1882	P58546	Myotrophin	MTPN	377.356	0.889144	Q4
1883	Q6UX06	Olfactomedin-4	OLFM4	377.256	0.889237	Q4
1884	Q86TI2	Dipeptidyl peptidase 9	DPP9	377.156	0.889331	Q4
1885	P02743	Serum amyloid P-component	APCS	377.144	0.889424	Q4
1886	O95757	Heat shock 70 kDa protein 4L	HSPA4L	377.1	0.889517	Q4
1887	Q9GZT8	NIF3-like protein 1	NIF3L1	376.956	0.88961	Q4
1888	Q96FV9	THO complex subunit 1	THOC1	375.756	0.889703	Q4
1889	Q9UKS6	Protein kinase C and casein kinase substrate in neurons protein 3	PACSIN3	375.722	0.889796	Q4
1890	Q13867	Bleomycin hydrolase	BLMH	375.7	0.889889	Q4
1891	P30101	Protein disulfide-isomerase A3	PDIA3	375.589	0.889982	Q4
1892	P82933	28S ribosomal protein S9, mitochondrial	MRPS9	375.467	0.890075	Q4
1893	Q9Y376	Calcium-binding protein 39	CAB39	375.122	0.890168	Q4
1894	Q9Y223	Bifunctional UDP-N-acetylglucosamine 2-epimerase/N-acetylmannosamine kinase	GNE	375.067	0.890261	Q4
1895	Q8WVY7	Ubiquitin-like domain-containing CTD phosphatase 1	UBLCP1	374.2	0.890353	Q4
1896	Q8N0X4	Citramalyl-CoA lyase, mitochondrial	CLYBL	373.544	0.890446	Q4
1897	O95298	NADH dehydrogenase [ubiquinone] 1 subunit C2	NDUFC2	373.078	0.890538	Q4
1898	A0A7P0T915	NAD-dependent protein deacylase sirtuin-5, mitochondrial	SIRT5	372.989	0.89063	Q4
1899	P06737	Glycogen phosphorylase, liver form	PYGL	372.856	0.890722	Q4
1900	J3KPS0	DnaJ (Hsp40) homolog, subfamily B, member 12, isoform CRA_c	DNAJB12	372.2	0.890814	Q4
1901	A0A8V8TPJ8	calcium/calmodulin-dependent protein kinase	CAMK2D	372.178	0.890906	Q4
1902	E9PHG5	Cytochrome P450 family 20 subfamily A member 1	CYP20A1	371.267	0.890998	Q4
1903	Q9Y4F1	FERM, ARHGEF and pleckstrin domain-containing protein 1	FARP1	371.267	0.89109	Q4
1904	A0A6Q8PFJ4	Mitofusin 2	MFN2	371.089	0.891182	Q4
1905	Q9UQN3	Charged multivesicular body protein 2b	CHMP2B	370.867	0.891274	Q4
1906	A0A087WT44	heme oxygenase (biliverdin-producing)	HMOX2	370.789	0.891365	Q4
1907	Q9BYT8	Neurolysin, mitochondrial	NLN	370.1	0.891457	Q4
1908	P51531	Probable global transcription activator SNF2L2	SMARCA2	370	0.891548	Q4
1909	Q01581	Hydroxymethylglutaryl-CoA synthase, cytoplasmic	HMGCS1	369.5	0.89164	Q4
1910	Q9H6T0	Epithelial splicing regulatory protein 2	ESRP2	369.144	0.891731	Q4
1911	Q15382	GTP-binding protein Rheb	RHEB	368.922	0.891822	Q4
1912	B7ZM99	formate--tetrahydrofolate ligase	MTHFD1L	368.878	0.891914	Q4
1913	P11234	Ras-related protein Ral-B	RALB	368.711	0.892005	Q4
1914	Q6PD62	RNA polymerase-associated protein CTR9 homolog	CTR9	368.578	0.892096	Q4
1915	P50281	Matrix metalloproteinase-14	MMP14	368.222	0.892187	Q4
1916	B0QZ18	Copine 1	CPNE1	367.9	0.892278	Q4
1917	Q9H1X3	DnaJ homolog subfamily C member 25	DNAJC25	367.444	0.892369	Q4
1918	A0A8V8TLM6	Transferrin receptor protein 1	TFRC	367.356	0.89246	Q4
1919	Q10469	Alpha-1,6-mannosyl-glycoprotein 2-beta-N-acetylglucosaminyltransferase	MGAT2	367.311	0.892551	Q4
1920	Q13315	Serine-protein kinase ATM	ATM	367.033	0.892642	Q4
1921	Q92901	60S ribosomal protein L3-like	RPL3L	366.944	0.892732	Q4
1922	A0A0G2JNW7	Solute carrier family 12 member 7	SLC12A7	366.844	0.892823	Q4
1923	Q96JJ7	Protein disulfide-isomerase TMX3	TMX3	365.9	0.892914	Q4
1924	P07203	Glutathione peroxidase 1	GPX1	365.422	0.893004	Q4
1925	Q6P2E9	Enhancer of mRNA-decapping protein 4	EDC4	365.244	0.893094	Q4
1926	F6UJY1	Putative hydroxypyruvate isomerase	HYI	365.056	0.893185	Q4
1927	H0YC42	Tumor protein D52	#N/A	364.844	0.893275	Q4
1928	Q13393	Phospholipase D1	PLD1	364.589	0.893365	Q4
1929	Q9UKX7	Nuclear pore complex protein Nup50	NUP50	364.3	0.893455	Q4
1930	A0A8V8TMQ1	FMR1 autosomal homolog 1	FXR1	364.133	0.893545	Q4
1931	A0A0G2JMZ8	Occludin	OCLN	364.122	0.893635	Q4
1932	Q9H307	Pinin	PNN	363.744	0.893725	Q4
1933	A0A7P0TBH9	Dystrobrevin alpha	DTNA	363.589	0.893815	Q4
1934	Q9HA64	Ketosamine-3-kinase	FN3KRP	363.189	0.893905	Q4
1935	Q9UBE0	SUMO-activating enzyme subunit 1	SAE1	363.189	0.893995	Q4
1936	Q12802	A-kinase anchor protein 13	AKAP13	362.911	0.894085	Q4
1937	B1ANH2	guanylate kinase (Fragment)	GUK1	362.856	0.894175	Q4
1938	O14672	Disintegrin and metalloproteinase domain-containing protein 10	ADAM10	362.478	0.894264	Q4
1939	Q6P1N0	Coiled-coil and C2 domain-containing protein 1A	CC2D1A	362.133	0.894354	Q4
1940	Q9BT22	Chitobiosyldiphosphodolichol beta-mannosyltransferase	ALG1	362.1	0.894443	Q4
1941	J3KQY1	39S ribosomal protein L22, mitochondrial	MRPL22	361.633	0.894533	Q4
1942	Q86WR0	Coiled-coil domain-containing protein 25	CCDC25	361.189	0.894622	Q4
1943	O15270	Serine palmitoyltransferase 2	SPTLC2	361.144	0.894712	Q4
1944	Q05086	Ubiquitin-protein ligase E3A	UBE3A	361.078	0.894801	Q4
1945	Q08426	Peroxisomal bifunctional enzyme	EHHADH	361	0.89489	Q4
1946	P51687	Sulfite oxidase, mitochondrial	SUOX	360.889	0.894979	Q4
1947	P04004	Vitronectin	VTN	360.889	0.895069	Q4
1948	Q8WW59	SPRY domain-containing protein 4	SPRYD4	360.744	0.895158	Q4
1949	Q92925	SWI/SNF-related matrix-associated actin-dependent regulator of chromatin subfamily D member 2	SMARCD2	360.478	0.895247	Q4
1950	Q8IZH2	5'-3' exoribonuclease 1	XRN1	360.367	0.895336	Q4
1951	P51178	1-phosphatidylinositol 4,5-bisphosphate phosphodiesterase delta-1	PLCD1	360.3	0.895425	Q4
1952	H3BS72	Very-long-chain (3R)-3-hydroxyacyl-CoA dehydratase	HACD3	359.867	0.895514	Q4
1953	O14874	[3-methyl-2-oxobutanoate dehydrogenase [lipoamide]] kinase, mitochondrial	BCKDK	359.211	0.895603	Q4
1954	Q969T9	WW domain-binding protein 2	WBP2	358.567	0.895692	Q4
1955	E5RG17	TatD DNase domain containing 1 (Fragment)	TATDN1	358.267	0.895781	Q4
1956	O95049	Tight junction protein ZO-3	TJP3	358.067	0.895869	Q4
1957	Q9Y608	Leucine-rich repeat flightless-interacting protein 2	LRRFIP2	357.767	0.895958	Q4
1958	O14974	Protein phosphatase 1 regulatory subunit 12A	PPP1R12A	357.633	0.896046	Q4
1959	Q02952	A-kinase anchor protein 12	AKAP12	357.411	0.896135	Q4
1960	P09237	Matrilysin	MMP7	357.222	0.896223	Q4
1961	Q9BW92	Threonine--tRNA ligase, mitochondrial	TARS2	356.833	0.896311	Q4
1962	Q9BT09	Protein canopy homolog 3	CNPY3	356.822	0.896399	Q4
1963	X6RLX0	ELKS/RAB6-interacting/CAST family member 1	ERC1	356.744	0.896488	Q4
1964	D6RER5	Septin	SEPTIN11	356.722	0.896576	Q4
1965	Q96A72	Protein mago nashi homolog 2	MAGOHB	356.178	0.896664	Q4
1966	Q9BWD1	Acetyl-CoA acetyltransferase, cytosolic	ACAT2	355.389	0.896752	Q4
1967	Q12965	Unconventional myosin-Ie	MYO1E	355.333	0.89684	Q4
1968	Q13485	Mothers against decapentaplegic homolog 4	SMAD4	355.211	0.896928	Q4
1969	Q13442	28 kDa heat- and acid-stable phosphoprotein	PDAP1	355.044	0.897016	Q4
1970	Q6UXV4	MICOS complex subunit MIC27	APOOL	355.022	0.897103	Q4
1971	A6NHR9	Structural maintenance of chromosomes flexible hinge domain-containing protein 1	SMCHD1	354.478	0.897191	Q4
1972	Q7L5N7	Lysophosphatidylcholine acyltransferase 2	LPCAT2	354.256	0.897279	Q4
1973	Q7Z7K6	Centromere protein V	CENPV	354.178	0.897366	Q4
1974	A0A8I5KX71	peptidylprolyl isomerase	FKBP15	353.911	0.897454	Q4
1975	P49406	39S ribosomal protein L19, mitochondrial	MRPL19	353.444	0.897541	Q4
1976	O00429	Dynamin-1-like protein	DNM1L	352.889	0.897629	Q4
1977	Q8WZA0	Protein LZIC	LZIC	352.722	0.897716	Q4
1978	Q13131	5'-AMP-activated protein kinase catalytic subunit alpha-1	PRKAA1	352.622	0.897803	Q4
1979	A0A494C0A9	Core-binding factor subunit beta	CBFB	352.567	0.89789	Q4
1980	A0A8I5KXY7	glycerol kinase	GK	352.478	0.897978	Q4
1981	P09417	Dihydropteridine reductase	QDPR	351.9	0.898065	Q4
1982	P55809	Succinyl-CoA:3-ketoacid coenzyme A transferase 1, mitochondrial	OXCT1	351.822	0.898152	Q4
1983	Q562E7	WD repeat-containing protein 81	WDR81	351.622	0.898239	Q4
1984	Q5H9R7	Serine/threonine-protein phosphatase 6 regulatory subunit 3	PPP6R3	350.611	0.898325	Q4
1985	Q01433	AMP deaminase 2	AMPD2	350.578	0.898412	Q4
1986	P30536	Translocator protein	TSPO	350.144	0.898499	Q4
1987	Q13596	Sorting nexin-1	SNX1	349.944	0.898585	Q4
1988	X6R4W8	Zinc finger protein 207	ZNF207	349.722	0.898672	Q4
1989	Q96EY7	Pentatricopeptide repeat domain-containing protein 3, mitochondrial	PTCD3	349.589	0.898758	Q4
1990	E9PSI1	Transmembrane 9 superfamily member	#N/A	349.533	0.898845	Q4
1991	Q16798	NADP-dependent malic enzyme, mitochondrial	ME3	349.522	0.898931	Q4
1992	P61769	Beta-2-microglobulin	B2M	349.333	0.899018	Q4
1993	P51398	28S ribosomal protein S29, mitochondrial	DAP3	348.844	0.899104	Q4
1994	Q9UPT5	Exocyst complex component 7	EXOC7	348.6	0.89919	Q4
1995	Q01085	Nucleolysin TIAR	TIAL1	348.244	0.899276	Q4
1996	O43181	NADH dehydrogenase [ubiquinone] iron-sulfur protein 4, mitochondrial	NDUFS4	348.244	0.899362	Q4
1997	Q9Y2Z9	Ubiquinone biosynthesis monooxygenase COQ6, mitochondrial	COQ6	348.222	0.899449	Q4
1998	Q5VIR6	Vacuolar protein sorting-associated protein 53 homolog	VPS53	348.067	0.899535	Q4
[truncated: 3,515 more rows]

## Sheet: S7
Supplementary Table S7. Functional Annotation of 5513 Proteins Using Human Protein Atlas (HPA) Database in TMT-Based Analysis
Category	Term	Count	%	PValue	Genes	List Total	Pop Hits	Pop Total	Fold Enrichment	Bonferroni	Benjamini	FDR
HPA_NORMAL_TISSUE	Pancreas	249	85.567	1.62908e-26	RPL5, PHB1, HNRNPU, ABAT, ENO1, RPL8, PHB2, ACTB, RPL6, RPL7, LGALS4, RPS16, RPL18A, RPS18, ANPEP, H4C1, PRSS3, PRSS2, ACTN1, CEL, ACTN4, HSPG2, SND1, AFG3L2, MYL6, CLPS, MTHFD1, RBP1, RPL24, SUCLG2, RPL27, TAGLN2, RPL26, PFN1, EZR, TLN1, RPL28, TARS1, CELA3A, AARS1, CELA3B, RPN2, DHX9, SHMT2, PRKDC, RPN1, IQGAP1, PPL, ADH5, PRDX3, PRDX2, LDHB, PRDX4, PRDX1, PCBP1, SPTBN1, PCK2, XRCC6, JUP, XRCC5…	265	7408	11024	1.39827	7.65666e-25	7.65666e-25	7.65666e-25
HPA_NORMAL_TISSUE	Ovary	199	68.3849	4.2784e-18	RPL5, PHB1, HNRNPU, ENO1, RPL8, PHB2, RPL7, RPS16, RPL18A, RPS18, H4C1, ACTN1, ACTN4, HSPG2, SND1, AFG3L2, MTHFD1, RBP1, RPL24, SUCLG2, RPL27, RPL26, UQCRC2, PFN1, EZR, TLN1, TARS1, AARS1, RPN2, DHX9, PRKDC, RPN1, IQGAP1, ADH5, PRDX3, PRDX2, LDHB, PRDX4, PRDX1, PCBP1, SPTBN1, XRCC6, JUP, XRCC5, CS, GLUD1, H1-4, ALDH6A1, HNRNPK, EPRS1, GOLGB1, HNRNPC, CALR, CALM2, FARSB, GPI, RPLP0, GDI2, CLTC, SY…	265	5440	11024	1.52176	2.01085e-16	1.00542e-16	1.00542e-16
HPA_NORMAL_TISSUE	Liver	211	72.5086	6.4406e-15	RPL5, PHB1, HNRNPU, ABAT, ENO1, RPL8, PHB2, RPL6, RPL7, RPS16, RPL18A, RPS18, ANPEP, H4C1, ACTN1, ACTN4, HSPG2, SND1, MTHFD1, RPL24, SUCLG2, RPL27, RPL26, UQCRC2, PFN1, EZR, TLN1, RPL28, TARS1, AARS1, RPN2, DHX9, SHMT2, PRKDC, RPN1, IQGAP1, PPL, ADH5, PRDX3, PRDX2, LDHB, PRDX4, PRDX1, PCBP1, SPTBN1, PCK2, XRCC6, JUP, CS, GLUD1, H1-4, RPS28, ALDH6A1, HNRNPK, GOLGB1, HNRNPC, CALR, CALM2, GPI, RPLP0…	265	6295	11024	1.39438	3.02647e-13	1.00903e-13	1.00903e-13
HPA_NORMAL_TISSUE	Adipose tissue	151	51.89	1.53444e-12	RPL5, PHB1, HNRNPU, PARK7, ENO1, YARS1, RPL8, PHB2, ACTB, EEF1B2, AKR7A2, H4C1, NSF, PDIA3, ACTN1, HSPG2, PDIA6, TUFM, PDIA4, ACLY, AFG3L2, MTHFD1, NCL, ERP29, RPL27, RPL26, UQCRC2, PFN1, PPIB, TLN1, UTRN, VCL, AARS1, VCP, RPN2, DHX9, PRKDC, RPN1, ADH5, HSP90B1, ACAT1, NME1-NME2, PRDX3, PRDX2, STIP1, PRDX4, PCBP1, TPR, PGK1, SPTBN1, GCN1, HSPA9, XRCC6, HSPA5, XRCC5, IDH1, NONO, IDH2, EEF2, EIF2S1…	265	3945	11024	1.59229	7.21186e-11	1.5486e-11	1.5486e-11
HPA_NORMAL_TISSUE	Endometrium	230	79.0378	1.87269e-12	RPL5, PHB1, HNRNPU, ABAT, ENO1, RPL8, PHB2, ACTB, RPL6, RPL7, RPS16, RPL18A, RPS18, H4C1, ACTN1, ACTN4, SND1, AFG3L2, MYL6, MTHFD1, RBP1, RPL24, SUCLG2, RPL27, RPL26, UQCRC2, PFN1, EZR, TLN1, RPL28, TARS1, AARS1, RPN2, DHX9, SHMT2, PRKDC, RPN1, IQGAP1, PPL, ADH5, PRDX3, PRDX2, LDHB, PRDX4, PRDX1, PCBP1, SPTBN1, XRCC6, JUP, XRCC5, CS, GLUD1, H1-4, RPS28, ALDH6A1, HNRNPK, EPRS1, GOLGB1, HNRNPC, ALD…	265	7528	11024	1.27099	8.8018e-11	1.5486e-11	1.5486e-11
HPA_NORMAL_TISSUE	Salivary gland	218	74.9141	1.97694e-12	RPL5, PHB1, HNRNPU, ABAT, ENO1, RPL8, PHB2, ACTB, RPL6, RPL7, RPS16, RPL18A, RPS18, H4C1, ACTN1, ACTN4, SND1, AFG3L2, MYL6, MTHFD1, RPL24, SUCLG2, RPL27, RPL26, UQCRC2, PFN1, EZR, TLN1, RPL28, TARS1, AARS1, RPN2, DHX9, SHMT2, PRKDC, RPN1, IQGAP1, PPL, ADH5, PRDX3, PRDX2, LDHB, PRDX4, PRDX1, PCBP1, SPTBN1, XRCC6, JUP, XRCC5, CS, GLUD1, H1-4, RPS28, ALDH6A1, HNRNPK, EPRS1, GOLGB1, HYOU1, HNRNPC, AL…	265	6906	11024	1.31318	9.29178e-11	1.5486e-11	1.5486e-11
HPA_NORMAL_TISSUE	Cervix	217	74.5704	8.4284e-12	RPL5, PHB1, HNRNPU, ENO1, RPL8, PHB2, RPL6, RPL7, RPS16, RPL18A, RPS18, ANPEP, H4C1, ACTN1, KRT1, ACTN4, HSPG2, SND1, AFG3L2, MTHFD1, RBP1, RPL24, SUCLG2, RPL27, RPL26, UQCRC2, PFN1, EZR, TLN1, RPL28, TARS1, AARS1, RPN2, DHX9, SHMT2, PRKDC, RPN1, IQGAP1, PPL, ADH5, PRDX3, PRDX2, PRDX4, PRDX1, PCBP1, SPTBN1, XRCC6, JUP, XRCC5, CS, GLUD1, H1-4, RPS28, ALDH6A1, HNRNPK, EPRS1, GOLGB1, HNRNPC, ALDH18A…	265	6927	11024	1.30319	3.96133e-10	5.65907e-11	5.65907e-11
[truncated: 38 more rows]

## Sheet: S8
Supplementary Table S8. List of 161 Proteins with Significant Differential Abundance Identified by ANOVA in TMT-Based Analysis
[truncated: 163 more rows]

## Sheet:  S9
Supplementary Table S9. List of DEPs Identified by Pairwise T-Tests in TMT-Based Analysis
[truncated: 68 more rows]

[truncated: 3 more sheets: S10, S11, S12]
